# Supplementary material for: The ETS transcription factor ELF1 regulates a broadly antiviral program distinct from the type I interferon response
Source: PLoS Pathog. 2019 Nov 4;15(11):e1007634. doi: 10.1371/journal.ppat.1007634 (PMC6932815; doi:10.1371/journal.ppat.1007634)
Supplement: S1 Table — (XLSX) [file ppat.1007634.s011.xlsx]

## Sheet: ST1_DGE_ELF1_lfc2_fdr05_interse
geneID	external_gene_name	elf1.v.r8a.logFC	elf1.v.empty.logFC
ENSG00000130768	SMPDL3B	2.36153	2.41453
ENSG00000169403	PTAFR	2.78903	3.31528
ENSG00000188060	RAB42	-3.08862	-2.34542
ENSG00000162511	LAPTM5	3.38831	4.7505
ENSG00000232022	RP5-1109J22.1	2.67936	3.35748
ENSG00000225667	LINC00505	3.92408	3.96034
ENSG00000227070	RP11-191G24.1	4.42933	2.26151
ENSG00000134716	CYP2J2	2.3723	2.60489
ENSG00000143119	CD53	3.31606	3.78777
ENSG00000211451	GNRHR2	-2.78372	-3.06353
ENSG00000233030	RP11-196G18.3	-2.27231	-2.33178
ENSG00000159450	TCHH	5.66346	6.11085
ENSG00000132692	BCAN	3.8682	2.43807
ENSG00000162739	SLAMF6	2.95855	2.389
ENSG00000117090	SLAMF1	4.09525	3.86553
ENSG00000162745	OLFML2B	3.6511	3.02112
ENSG00000143195	ILDR2	5.37979	6.84673
ENSG00000120332	TNN	5.85999	5.47967
ENSG00000162670	BRINP3	2.25981	2.07206
ENSG00000117266	CDK18	3.531	3.11961
ENSG00000143502	SUSD4	2.52856	2.76546
ENSG00000162849	KIF26B	4.09757	4.22395
ENSG00000231298	LINC00704	2.48233	2.16735
ENSG00000120594	PLXDC2	2.5095	2.54289
ENSG00000196932	TMEM26	3.94733	4.32807
ENSG00000138347	MYPN	2.02274	2.63541
ENSG00000236154	RP11-343J3.2	3.77091	5.37368
ENSG00000197467	COL13A1	2.63726	2.62385
ENSG00000232139	LINC00867	2.92632	3.98201
ENSG00000197177	GPR123	6.02222	6.29088
ENSG00000130643	CALY	4.28325	3.16128
ENSG00000254838	GVINP1	4.2903	4.48289
ENSG00000188124	OR2AG2	2.5708	2.41898
ENSG00000066382	MPPED2	2.55944	2.87653
ENSG00000135363	LMO2	4.84554	4.45224
ENSG00000157570	TSPAN18	3.55676	2.76418
ENSG00000183908	LRRC55	4.20985	2.94444
ENSG00000149131	SERPING1	4.10041	4.34677
ENSG00000013725	CD6	5.01295	2.66914
ENSG00000168539	CHRM1	4.332	3.42985
ENSG00000254997	KRTAP5-9	3.15036	3.42543
ENSG00000204361	NXPE2	2.77606	2.99435
ENSG00000149582	TMEM25	-2.62262	-2.70317
ENSG00000151715	TMEM45B	3.01826	3.05316
ENSG00000149418	ST14	3.32148	2.21621
ENSG00000151067	CACNA1C	4.95394	4.6085
ENSG00000118971	CCND2	3.77761	4.17975
ENSG00000047617	ANO2	3.33078	3.70616
ENSG00000166523	CLEC4E	2.79523	2.29046
ENSG00000060140	STYK1	3.85671	3.66549
ENSG00000111348	ARHGDIB	2.32548	2.43238
ENSG00000121361	KCNJ8	-2.92295	-2.60973
ENSG00000118308	LRMP	3.39504	2.47023
ENSG00000118307	CASC1	-2.32576	-2.71554
ENSG00000064763	FAR2	2.75627	2.00901
ENSG00000111424	VDR	2.07342	2.21804
ENSG00000139219	COL2A1	5.05126	5.39632
ENSG00000169884	WNT10B	2.42015	2.72077
ENSG00000110934	BIN2	2.00862	2.18303
ENSG00000139629	GALNT6	3.3193	3.06151
ENSG00000139567	ACVRL1	3.39596	3.91012
ENSG00000123338	NCKAP1L	2.97097	4.33943
ENSG00000123360	PDE1B	5.45857	5.01
ENSG00000123329	ARHGAP9	2.71885	2.571
ENSG00000155980	KIF5A	-3.66925	-2.48963
ENSG00000166148	AVPR1A	3.29531	4.31198
ENSG00000090376	IRAK3	4.23155	6.25231
ENSG00000247363	RP11-637A17.2	-2.7386	-3.00359
ENSG00000127325	BEST3	2.12266	2.56902
ENSG00000258168	RP11-588H23.3	3.6535	3.74421
ENSG00000127329	PTPRB	3.15592	3.32345
ENSG00000136040	PLXNC1	2.16139	2.41844
ENSG00000151572	ANO4	5.41947	5.99583
ENSG00000174600	CMKLR1	5.92709	6.29949
ENSG00000255650	FAM222A-AS1	4.44512	4.15731
ENSG00000157782	CABP1	2.26086	3.25868
ENSG00000255856	RP11-87C12.5	-2.61591	-2.79537
ENSG00000139364	TMEM132B	3.05221	2.71797
ENSG00000249196	RP11-669N7.2	2.8932	2.47318
ENSG00000165474	GJB2	2.86533	2.89285
ENSG00000075673	ATP12A	4.94498	4.62502
ENSG00000102755	FLT1	3.92661	2.96762
ENSG00000132965	ALOX5AP	2.37411	3.06735
ENSG00000133116	KL	3.27712	3.89111
ENSG00000230490	RP11-141M1.3	2.58803	4.09785
ENSG00000133101	CCNA1	3.76356	3.51419
ENSG00000136167	LCP1	2.43359	2.96139
ENSG00000152213	ARL11	5.22783	6.09288
ENSG00000197991	PCDH20	3.36478	4.29337
ENSG00000178695	KCTD12	2.83879	3.11023
ENSG00000184497	TMEM255B	4.25381	4.29546
ENSG00000169413	RNASE6	5.11195	4.71012
ENSG00000258458	CTD-2555K7.2	-2.0097	-2.18171
ENSG00000092068	SLC7A8	3.56838	4.0611
ENSG00000100884	CPNE6	2.96719	2.55239
ENSG00000258657	RP11-104E19.1	4.32854	4.17019
ENSG00000139874	SSTR1	4.59998	4.2148
ENSG00000126785	RHOJ	5.19868	5.68156
ENSG00000139988	RDH12	3.9454	4.31829
ENSG00000177465	ACOT4	2.80295	2.54931
ENSG00000021645	NRXN3	4.24616	5.30146
ENSG00000211892	IGHG4	3.74274	3.37353
ENSG00000259344	RP11-566K19.6	2.46697	2.53997
ENSG00000261183	RP11-532F12.5	2.9626	2.79431
ENSG00000166145	SPINT1	2.02772	2.08567
ENSG00000188089	PLA2G4E	3.63732	2.8832
ENSG00000237289	CKMT1B	4.53298	3.92199
ENSG00000223572	CKMT1A	3.49008	4.35034
ENSG00000103647	CORO2B	2.76069	2.97516
ENSG00000261303	RP11-160C18.2	5.51598	4.4303
ENSG00000172349	IL16	3.40063	3.59642
ENSG00000140511	HAPLN3	2.33633	2.21838
ENSG00000238098	ABCA17P	3.75568	2.59447
ENSG00000131650	KREMEN2	2.58946	2.6016
ENSG00000262668	AJ003147.9	2.09364	2.30125
ENSG00000267795	SMIM22	3.76489	3.87807
ENSG00000118898	PPL	2.64058	2.41
ENSG00000069764	PLA2G10	2.39212	2.16708
ENSG00000260430	RP11-626G11.4	-2.27672	-2.24588
ENSG00000102879	CORO1A	2.56751	2.25128
ENSG00000140678	ITGAX	2.03466	2.56355
ENSG00000176723	ZNF843	2.51339	2.1394
ENSG00000261804	RP11-44F14.2	3.26294	3.4268
ENSG00000198417	MT1F	2.45792	2.80498
ENSG00000166546	BEAN1	-2.11829	-2.02004
ENSG00000140832	MARVELD3	2.96583	2.23959
ENSG00000187008	PKD1L3	5.46618	5.08436
ENSG00000064270	ATP2C2	3.55058	2.44785
ENSG00000154118	JPH3	3.80429	2.76777
ENSG00000129221	AIPL1	3.9989	2.80949
ENSG00000181885	CLDN7	4.59646	4.01414
ENSG00000179148	ALOXE3	2.51841	3.38023
ENSG00000263508	RP11-963H4.3	2.39511	3.57575
ENSG00000168961	LGALS9	2.2361	2.31173
ENSG00000183153	GJD3	3.49922	2.25079
ENSG00000213424	KRT222	2.80728	4.25025
ENSG00000126561	STAT5A	2.44168	2.26549
ENSG00000259207	ITGB3	3.36489	3.40465
ENSG00000166292	TMEM100	2.61244	2.31994
ENSG00000167419	LPO	4.98222	4.70055
ENSG00000265148	BZRAP1-AS1	5.16595	2.67609
ENSG00000108387	2019-09-04	-2.16063	-2.28991
ENSG00000167850	CD300C	5.02639	6.20542
ENSG00000186074	CD300LF	5.11507	5.2602
ENSG00000141574	SECTM1	2.08749	2.29978
ENSG00000178184	PARD6G	-2.65776	-2.1745
ENSG00000176490	DIRAS1	-2.03327	-2.25998
ENSG00000179855	GIPC3	3.93229	2.43559
ENSG00000007264	MATK	3.37006	2.25946
ENSG00000167654	ATCAY	2.53007	4.13749
ENSG00000105251	SHD	4.7328	4.12313
ENSG00000178078	STAP2	2.16397	3.43781
ENSG00000171236	LRG1	2.37873	2.19294
ENSG00000223573	TINCR	-2.33377	-2.46117
ENSG00000156413	FUT6	4.24435	2.78549
ENSG00000171124	FUT3	2.82548	2.17593
ENSG00000205744	DENND1C	2.05751	2.4706
ENSG00000183019	C19orf59	5.54097	5.09224
ENSG00000141837	CACNA1A	3.3765	4.4249
ENSG00000269516	CYP4F23P	2.90023	2.09687
ENSG00000089356	FXYD3	4.49969	4.01463
ENSG00000105699	LSR	2.38473	2.08179
ENSG00000126259	KIRREL2	5.10672	4.88155
ENSG00000099337	KCNK6	2.61274	2.68819
ENSG00000268913	AC026806.2	2.33113	2.71593
ENSG00000268355	AC006129.1	3.45289	2.42871
ENSG00000270164	AC006129.4	2.95749	4.88727
ENSG00000007129	CEACAM21	5.68318	5.28978
ENSG00000221826	PSG3	2.69218	3.76497
ENSG00000231412	CTC-490G23.2	4.10791	3.83667
ENSG00000234465	PINLYP	3.47067	4.13662
ENSG00000159871	LYPD5	4.46946	3.46475
ENSG00000125744	RTN2	2.241	2.14055
ENSG00000105523	FAM83E	2.67605	2.22344
ENSG00000177202	SPACA4	3.95557	2.64005
ENSG00000174951	FUT1	2.22994	2.24003
ENSG00000105559	PLEKHA4	2.4449	3.31917
ENSG00000196337	CGB7	3.94726	4.35596
ENSG00000225950	NTF4	3.91574	3.78805
ENSG00000104888	SLC17A7	3.91874	5.67279
ENSG00000126460	PRRG2	2.34155	2.07184
ENSG00000086967	MYBPC2	4.17473	3.9334
ENSG00000131409	LRRC4B	5.83161	5.71206
ENSG00000161681	SHANK1	4.58521	4.70288
ENSG00000167748	KLK1	3.9051	3.61779
ENSG00000167751	KLK2	3.05436	4.0292
ENSG00000129451	KLK10	5.98796	6.47759
ENSG00000167757	KLK11	2.85463	3.2379
ENSG00000268849	SIGLEC22P	4.2275	3.77135
ENSG00000105383	CD33	6.93387	8.61369
ENSG00000167608	TMC4	3.64913	3.96337
ENSG00000167617	CDC42EP5	3.56909	2.61767
ENSG00000160505	NLRP4	3.59673	4.71342
ENSG00000267710	AC006116.20	4.86477	3.92243
ENSG00000196263	ZNF471	-3.76597	-3.23517
ENSG00000143882	ATP6V1C2	3.42339	3.12474
ENSG00000145063	AC062028.1	3.8582	3.36495
ENSG00000115226	FNDC4	-2.8864	-3.20343
ENSG00000119865	CNRIP1	2.35605	2.69975
ENSG00000116031	CD207	5.05266	5.48748
ENSG00000258881	AC007040.11	3.23869	2.73622
ENSG00000272711	RP11-259N19.1	2.57031	2.73115
ENSG00000198075	SULT1C4	2.83882	2.32167
ENSG00000172985	SH3RF3	2.12375	3.14102
ENSG00000115718	PROC	2.40129	2.33379
ENSG00000233087	AC073869.1	2.72992	2.32462
ENSG00000115339	GALNT3	3.37535	4.05243
ENSG00000128683	GAD1	2.45814	4.16618
ENSG00000144331	ZNF385B	3.45962	2.17384
ENSG00000079308	TNS1	3.5874	3.2087
ENSG00000188760	TMEM198	2.72498	2.57511
ENSG00000144460	NYAP2	2.92311	2.6079
ENSG00000228206	AC016717.1	3.69471	3.28639
ENSG00000125850	OVOL2	3.7153	3.44588
ENSG00000101336	HCK	5.4473	5.02037
ENSG00000124249	KCNK15	2.11729	2.30281
ENSG00000101443	WFDC2	5.95896	4.63475
ENSG00000101017	CD40	2.06259	2.58537
ENSG00000124097	HMGB1P1	2.30751	3.88951
ENSG00000087495	PHACTR3	4.57537	4.13932
ENSG00000101188	NTSR1	3.71902	3.47516
ENSG00000228705	LINC00659	3.65998	2.51162
ENSG00000101197	BIRC7	2.09502	2.10159
ENSG00000196132	MYT1	2.85516	2.98729
ENSG00000154734	ADAMTS1	5.04353	6.15485
ENSG00000157551	KCNJ15	2.38436	3.18858
ENSG00000160183	TMPRSS3	2.43736	2.51297
ENSG00000093072	CECR1	2.8857	4.29254
ENSG00000183773	AIFM3	2.58506	2.5273
ENSG00000196934	RIMBP3B	2.4042	2.73736
ENSG00000128266	GNAZ	-2.38785	-2.29635
ENSG00000100368	CSF2RB	5.6474	6.07755
ENSG00000128340	RAC2	2.8382	4.72586
ENSG00000172346	CSDC2	-2.04843	-2.3142
ENSG00000167077	MEI1	2.39917	3.3419
ENSG00000235568	NFAM1	3.58029	2.6324
ENSG00000159307	SCUBE1	6.60237	6.44232
ENSG00000235831	BHLHE40-AS1	2.03062	2.95449
ENSG00000157103	SLC6A1	3.47823	3.1092
ENSG00000182568	SATB1	2.38625	3.06411
ENSG00000272282	RP11-222K16.2	2.35233	2.3403
ENSG00000163508	EOMES	2.50835	2.96997
ENSG00000114646	CSPG5	-2.1471	-2.22656
ENSG00000168309	FAM107A	6.17093	5.74721
ENSG00000170837	GPR27	-2.22893	-2.31929
ENSG00000242741	RP11-20B7.1	3.9831	4.27989
ENSG00000175841	FAM172BP	4.2927	3.28304
ENSG00000177494	ZBED2	4.05478	3.40752
ENSG00000178075	GRAMD1C	2.00625	2.24752
ENSG00000240086	RP11-657O9.1	2.95521	2.30119
ENSG00000243550	RP11-483E7.1	4.58903	4.08606
ENSG00000168779	SHOX2	2.46241	2.35164
ENSG00000169255	B3GALNT1	3.26516	2.74624
ENSG00000184378	ACTRT3	2.49021	2.5825
ENSG00000173890	GPR160	2.21054	2.22266
ENSG00000145113	MUC4	2.96085	2.54827
ENSG00000072832	CRMP1	3.67564	3.22828
ENSG00000226887	ERVMER34-1	3.49328	5.45988
ENSG00000163737	PF4	3.192	2.27588
ENSG00000173083	HPSE	2.41671	2.74942
ENSG00000214559	RP11-323J4.1	2.4594	3.09113
ENSG00000070190	DAPP1	3.04227	4.80547
ENSG00000138795	LEF1	3.76079	4.12371
ENSG00000164089	ETNPPL	2.70664	3.11722
ENSG00000164112	TMEM155	4.96723	4.53383
ENSG00000138741	TRPC3	4.06507	3.67176
ENSG00000260303	RP11-203B7.2	4.40264	4.03924
ENSG00000197410	DCHS2	3.07412	4.37911
ENSG00000177453	NIM1K	3.40632	3.57354
ENSG00000151882	CCL28	2.99424	3.31228
ENSG00000164512	ANKRD55	3.1186	2.66674
ENSG00000250240	CTD-2154I11.2	2.38738	2.25138
ENSG00000271797	CTC-428G20.6	2.79753	4.36794
ENSG00000249996	RP11-359P5.1	2.91067	2.81246
ENSG00000223652	AC106786.1	5.19374	5.17126
ENSG00000145794	MEGF10	2.55688	2.50566
ENSG00000113211	PCDHB6	2.20185	2.35399
ENSG00000272070	AC005618.6	2.57724	2.18038
ENSG00000113196	HAND1	2.60057	3.259
ENSG00000113302	IL12B	2.22993	3.28044
ENSG00000145864	GABRB2	5.80855	4.78744
ENSG00000043462	LCP2	3.8889	3.5304
ENSG00000170091	NSG2	6.70605	5.49004
ENSG00000113763	UNC5A	4.58823	3.32091
ENSG00000124785	NRN1	2.47826	2.84898
ENSG00000180537	RNF182	-2.46395	-2.28249
ENSG00000124557	BTN1A1	3.50619	3.96202
ENSG00000158553	POM121L2	4.09739	3.96789
ENSG00000204538	PSORS1C2	3.52338	3.64504
ENSG00000204472	AIF1	8.16228	7.18919
ENSG00000204385	SLC44A4	3.16009	2.07648
ENSG00000213654	GPSM3	2.85954	3.08105
ENSG00000196126	HLA-DRB1	3.51381	3.13034
ENSG00000196748	CLPSL2	2.09322	2.31996
ENSG00000112559	MDFI	3.71735	4.02062
ENSG00000096088	PGC	4.91824	5.36111
ENSG00000146216	TTBK1	4.16366	2.96701
ENSG00000146215	CRIP3	3.02668	2.55884
ENSG00000112782	CLIC5	4.39126	3.45492
ENSG00000112796	ENPP5	6.72234	6.336
ENSG00000096006	CRISP3	2.57497	2.76758
ENSG00000168143	FAM83B	2.9044	2.83806
ENSG00000261116	RP3-523K23.2	2.71836	2.99565
ENSG00000118432	CNR1	2.37166	2.83038
ENSG00000112333	NR2E1	5.56961	5.99517
ENSG00000010810	FYN	2.14053	2.4688
ENSG00000219642	BMPR1APS1	-3.46586	-3.22057
ENSG00000135604	STX11	2.1609	3.73231
ENSG00000233452	STXBP5-AS1	2.50254	3.39069
ENSG00000273132	RP11-350J20.12	2.4512	2.47121
ENSG00000112562	SMOC2	4.46864	4.13625
ENSG00000198719	DLL1	3.81159	3.20912
ENSG00000225968	ELFN1	4.79384	3.82531
ENSG00000215018	COL28A1	2.25681	2.05328
ENSG00000233834	AC005083.1	3.61129	2.04915
ENSG00000243766	HOTTIP	4.03013	2.44184
ENSG00000228903	RASA4CP	2.78334	2.29899
ENSG00000058404	CAMK2B	4.84597	3.43093
ENSG00000153993	SEMA3D	3.27704	3.14168
ENSG00000127954	STEAP4	4.6251	4.76945
ENSG00000158560	DYNC1I1	2.63504	3.70264
ENSG00000176402	GJC3	5.24654	4.92914
ENSG00000106327	TFR2	2.43481	2.25463
ENSG00000169894	MUC3A	2.2757	2.3131
ENSG00000225946	RP11-395B7.2	3.35641	3.67453
ENSG00000128564	VGF	3.12144	3.61486
ENSG00000164604	GPR85	5.024	6.15063
ENSG00000001626	CFTR	2.35458	2.10949
ENSG00000106013	ANKRD7	-2.83748	-2.67548
ENSG00000106302	HYAL4	2.74325	2.15785
ENSG00000106331	PAX4	3.99086	3.44011
ENSG00000221866	PLXNA4	3.00468	3.39307
ENSG00000159763	PIP	-2.64086	-2.13571
ENSG00000188037	CLCN1	3.17034	3.78396
ENSG00000146904	EPHA1	5.67333	4.83059
ENSG00000253882	RP11-61L23.2	2.37469	2.32917
ENSG00000204959	ARHGEF34P	3.25049	3.00615
ENSG00000133574	GIMAP4	6.72477	4.49149
ENSG00000133561	GIMAP6	7.72939	6.86593
ENSG00000106560	GIMAP2	2.96772	3.15139
ENSG00000213203	GIMAP1	3.63978	3.20154
ENSG00000196329	GIMAP5	3.58669	3.16468
ENSG00000002726	AOC1	6.82926	6.85157
ENSG00000253649	PRSS51	5.1805	4.77231
ENSG00000171056	SOX7	-2.66879	-2.73446
ENSG00000168546	GFRA2	2.49296	2.53469
ENSG00000158806	NPM2	3.84529	2.60428
ENSG00000104722	NEFM	4.0452	2.25972
ENSG00000196711	FAM150A	5.99738	3.8928
ENSG00000205293	RP11-1112C15.1	2.67295	2.27285
ENSG00000121005	CRISPLD1	2.43162	2.46905
ENSG00000104413	ESRP1	4.04493	4.09468
ENSG00000156509	FBXO43	-2.39673	-2.43812
ENSG00000147676	MAL2	4.89285	4.03209
ENSG00000254286	RP11-89K10.1	3.35135	2.4402
ENSG00000227184	EPPK1	2.0038	2.52758
ENSG00000188921	PTPLAD2	3.32274	3.35879
ENSG00000196092	PAX5	4.29961	3.02608
ENSG00000148053	NTRK2	3.83044	4.72676
ENSG00000165025	SYK	3.9687	4.09457
ENSG00000187984	ANKRD19P	5.98265	4.61891
ENSG00000041982	TNC	2.92412	2.17728
ENSG00000204136	GGTA1P	5.39374	4.45276
ENSG00000095370	SH2D3C	4.13527	4.52688
ENSG00000106991	ENG	3.46917	4.04388
ENSG00000148357	HMCN2	2.18097	4.04523
ENSG00000148408	CACNA1B	3.32503	2.66071
ENSG00000196433	ASMT	4.40861	4.1433
ENSG00000101850	GPR143	5.02534	4.74187
ENSG00000131831	RAI2	2.82492	2.46306
ENSG00000147036	LANCL3	3.15124	3.80394
ENSG00000067445	TRO	2.65851	2.2785
ENSG00000125931	CITED1	2.86138	2.69014
ENSG00000123570	RAB9B	2.26222	2.39016
ENSG00000224816	NAP1L4P2	5.29733	4.8854
ENSG00000133124	IRS4	3.13112	3.46487
ENSG00000243978	RGAG1	4.84018	3.38738
ENSG00000171004	HS6ST2	3.55117	3.29142
ENSG00000130829	DUSP9	2.42821	2.34941
ENSG00000155962	CLIC2	5.02231	3.24999
ENSG00000233070	ZFY-AS1	2.3447	3.67698
