# Supplementary material for: The ETS transcription factor ELF1 regulates a broadly antiviral program distinct from the type I interferon response
Source: PLoS Pathog. 2019 Nov 4;15(11):e1007634. doi: 10.1371/journal.ppat.1007634 (PMC6932815; doi:10.1371/journal.ppat.1007634)
Supplement: S2 Table — (XLSX) [file ppat.1007634.s012.xlsx]

## Sheet: ST2_DGE_IFN6vMOCK_lfc2_fdr05
ensembl_gene_id	external_gene_name	logFC	AveExpr	t	P.Value	adj.P.Val
ENSG00000119922	IFIT2	9.16849	7.54123	69.8027	4.88799e-25	1.00243e-20
ENSG00000119917	IFIT3	7.97066	7.13209	58.317	1.65113e-23	1.69307e-19
ENSG00000185745	IFIT1	9.07741	6.51321	52.6437	1.22113e-22	8.34763e-19
ENSG00000089127	OAS1	5.12116	7.72749	49.7541	3.67778e-22	1.8856e-18
ENSG00000002549	LAP3	4.36622	6.78772	44.9671	2.64576e-21	1.08519e-17
ENSG00000068079	IFI35	4.76222	6.31075	44.0874	3.88801e-21	1.32892e-17
ENSG00000140105	WARS	4.09442	8.22935	42.835	6.81542e-21	1.99672e-17
ENSG00000168394	TAP1	4.41864	7.01186	40.7455	1.80366e-20	4.62369e-17
ENSG00000125347	IRF1	4.41921	6.13868	38.7817	4.71157e-20	9.6625e-17
ENSG00000100342	APOL1	5.51445	5.63744	38.5562	5.27674e-20	9.83775e-17
ENSG00000121858	TNFSF10	6.84534	4.80396	39.4283	3.41688e-20	7.78592e-17
ENSG00000101347	SAMHD1	4.7109	6.25768	37.8551	7.53599e-20	1.2879e-16
ENSG00000130813	C19orf66	4.13658	5.19808	36.9359	1.21435e-19	1.91568e-16
ENSG00000059378	PARP12	4.91593	5.74997	36.5443	1.49337e-19	2.18757e-16
ENSG00000170581	STAT2	4.15438	7.27847	35.6872	2.36609e-19	3.23492e-16
ENSG00000132274	TRIM22	5.80551	5.29995	33.4076	8.49478e-19	9.67839e-16
ENSG00000204592	HLA-E	3.02266	8.18588	32.7936	1.21608e-18	1.18759e-15
ENSG00000115267	IFIH1	7.16588	4.77929	33.7111	7.13141e-19	8.60299e-16
ENSG00000135899	SP110	5.10345	4.8492	32.9319	1.121e-18	1.14947e-15
ENSG00000172936	MYD88	2.86579	7.18644	31.4763	2.68484e-18	2.2942e-15
ENSG00000240065	PSMB9	5.4099	3.97496	32.3918	1.54322e-18	1.43856e-15
ENSG00000204264	PSMB8	3.23776	5.91382	31.2161	3.15152e-18	2.58526e-15
ENSG00000117226	GBP3	3.61977	6.17976	30.9715	3.66813e-18	2.78615e-15
ENSG00000163840	DTX3L	3.88931	6.87883	30.7492	4.21479e-18	3.08703e-15
ENSG00000135114	OASL	7.92932	5.16712	31.1028	3.38041e-18	2.66637e-15
ENSG00000168062	BATF2	7.05654	3.98372	32.0986	1.83969e-18	1.64037e-15
ENSG00000117228	GBP1	8.48935	3.10077	33.7234	7.08114e-19	8.60299e-16
ENSG00000128335	APOL2	5.16645	6.10709	30.3053	5.57876e-18	3.57529e-15
ENSG00000172183	ISG20	5.29372	4.96286	30.4716	5.02037e-18	3.42246e-15
ENSG00000132109	TRIM21	3.75557	5.88265	30.1888	6.00869e-18	3.64753e-15
ENSG00000156587	UBE2L6	4.556	5.98532	30.0985	6.36606e-18	3.64753e-15
ENSG00000116514	RNF19B	2.88788	5.79991	29.9824	6.85824e-18	3.80132e-15
ENSG00000204267	TAP2	4.08281	4.97369	30.0894	6.40292e-18	3.64753e-15
ENSG00000157601	MX1	8.94566	5.36482	30.4241	5.17341e-18	3.42246e-15
ENSG00000184979	USP18	5.03529	4.28005	30.1594	6.12254e-18	3.64753e-15
ENSG00000177409	SAMD9L	6.75452	4.85143	29.782	7.80406e-18	4.21173e-15
ENSG00000120217	CD274	5.98254	3.04772	30.5529	4.76884e-18	3.37239e-15
ENSG00000115415	STAT1	3.94946	8.20561	29.0251	1.28098e-17	6.56758e-15
ENSG00000221963	APOL6	4.83973	6.47548	29.0435	1.26552e-17	6.56758e-15
ENSG00000155287	SLC25A28	3.49675	5.03381	28.8595	1.43007e-17	7.15315e-15
ENSG00000111331	OAS3	4.84777	8.37712	28.7244	1.5652e-17	7.56233e-15
ENSG00000138496	PARP9	3.81443	6.50412	28.705	1.58563e-17	7.56233e-15
ENSG00000004468	CD38	3.81592	5.89424	28.5688	1.73751e-17	8.09836e-15
ENSG00000188313	PLSCR1	3.42238	7.17319	28.3738	1.98207e-17	8.83661e-15
ENSG00000079385	CEACAM1	3.31838	7.21017	28.2968	2.08833e-17	9.11223e-15
ENSG00000187608	ISG15	7.32008	5.47119	28.5175	1.79859e-17	8.1968e-15
ENSG00000146859	TMEM140	4.4453	4.83362	28.245	2.16309e-17	9.24179e-15
ENSG00000140464	PML	3.92775	5.34587	28.1165	2.36131e-17	9.88281e-15
ENSG00000173193	PARP14	4.74116	7.84434	28.0586	2.45663e-17	1.00761e-14
ENSG00000107201	DDX58	6.00407	6.45871	27.422	3.81701e-17	1.53489e-14
ENSG00000106785	TRIM14	3.38366	6.60392	27.1925	4.48499e-17	1.76881e-14
ENSG00000163565	IFI16	4.82695	5.86414	27.0426	4.98663e-17	1.92954e-14
ENSG00000134326	CMPK2	9.6547	2.42606	33.0961	1.01821e-18	1.09902e-15
ENSG00000130589	HELZ2	5.78134	5.96153	26.7335	6.21628e-17	2.31788e-14
ENSG00000185507	IRF7	5.99595	4.26974	27.0126	5.09377e-17	1.9345e-14
ENSG00000162645	GBP2	3.38275	5.17911	26.7039	6.34964e-17	2.32533e-14
ENSG00000067066	SP100	3.24677	6.27184	26.4447	7.65459e-17	2.75404e-14
ENSG00000123240	OPTN	2.86577	7.64824	25.9685	1.084e-16	3.76789e-14
ENSG00000013374	NUB1	2.30877	7.07999	25.874	1.1623e-16	3.90761e-14
ENSG00000168310	IRF2	2.66668	5.25025	25.8212	1.20863e-16	3.99782e-14
ENSG00000181381	DDX60L	5.15848	5.76141	25.7947	1.23258e-16	4.01235e-14
ENSG00000138646	HERC5	6.87685	4.38783	25.91	1.13178e-16	3.86843e-14
ENSG00000163644	PPM1K	5.33592	3.20473	26.2757	8.6548e-17	3.06022e-14
ENSG00000140853	NLRC5	5.05899	5.04788	25.6306	1.39261e-16	4.46244e-14
ENSG00000138642	HERC6	4.70033	5.3488	25.4518	1.59212e-16	4.94715e-14
ENSG00000132256	TRIM5	2.77826	6.35922	25.2817	1.80978e-16	5.53956e-14
ENSG00000125148	MT2A	3.24238	7.09329	25.2349	1.87507e-16	5.65499e-14
ENSG00000204642	HLA-F	4.94118	3.71199	25.4875	1.54996e-16	4.89024e-14
ENSG00000196116	TDRD7	2.86991	6.25909	24.9287	2.36751e-16	7.03664e-14
ENSG00000168404	MLKL	2.69107	6.05567	24.8648	2.48625e-16	7.284e-14
ENSG00000198959	TGM2	3.74173	9.53769	24.6589	2.91392e-16	8.41671e-14
ENSG00000178685	PARP10	5.92798	4.05516	24.5913	3.07056e-16	8.74597e-14
ENSG00000135148	TRAFD1	2.54802	6.79136	24.1356	4.38667e-16	1.23235e-13
ENSG00000038210	PI4K2B	3.18539	4.3849	24.004	4.86802e-16	1.33111e-13
ENSG00000168016	TRANK1	4.88069	6.24529	23.5772	6.85024e-16	1.84848e-13
ENSG00000185404	SP140L	3.11395	4.23199	23.4915	7.34148e-16	1.95531e-13
ENSG00000112343	TRIM38	2.98512	5.75181	23.2942	8.61928e-16	2.26621e-13
ENSG00000060491	OGFR	3.05265	6.15005	22.8937	1.19837e-15	3.03409e-13
ENSG00000173786	CNP	2.4936	7.6088	22.9137	1.17866e-15	3.02148e-13
ENSG00000234745	HLA-B	3.66381	6.07834	22.827	1.26664e-15	3.16782e-13
ENSG00000100911	PSME2	2.26472	7.27812	22.806	1.28889e-15	3.18464e-13
ENSG00000099968	BCL2L13	2.19558	6.75013	22.6291	1.49424e-15	3.59398e-13
ENSG00000213689	TREX1	3.42495	4.32714	22.5998	1.53146e-15	3.61003e-13
ENSG00000152689	RASGRP3	4.93108	3.78267	22.6189	1.50713e-15	3.59398e-13
ENSG00000136816	TOR1B	2.16932	6.27392	22.4492	1.73857e-15	4.05167e-13
ENSG00000168961	LGALS9	6.27997	3.07089	22.9171	1.1753e-15	3.02148e-13
ENSG00000205413	SAMD9	5.68362	6.03598	21.83	2.95328e-15	6.6556e-13
ENSG00000111335	OAS2	10.0172	4.23141	22.6566	1.46015e-15	3.56486e-13
ENSG00000124226	RNF114	2.17171	6.66872	21.7028	3.29854e-15	7.35288e-13
ENSG00000124201	ZNFX1	3.33768	8.16328	21.6503	3.45325e-15	7.61497e-13
ENSG00000011422	PLAUR	2.50156	6.52064	21.5089	3.90867e-15	8.4378e-13
ENSG00000131203	IDO1	10.4408	1.59169	24.0731	4.60874e-16	1.27724e-13
ENSG00000105559	PLEKHA4	7.24074	3.21992	22.176	2.19279e-15	5.05277e-13
ENSG00000142089	IFITM3	3.76374	6.16636	21.2436	4.94161e-15	1.05565e-12
ENSG00000123685	BATF3	3.39659	3.0732	21.1684	5.2839e-15	1.11714e-12
ENSG00000272941	RP11-134L10.1	5.35753	2.03975	21.855	2.89001e-15	6.58537e-13
ENSG00000105287	PRKD2	2.62474	6.30955	20.8769	6.86474e-15	1.43655e-12
ENSG00000164342	TLR3	5.00732	3.89174	20.4544	1.00903e-14	2.06933e-12
ENSG00000078081	LAMP3	8.42481	2.2793	21.567	3.7145e-15	8.10393e-13
ENSG00000121060	TRIM25	2.9046	8.06201	20.1434	1.3462e-14	2.73345e-12
ENSG00000141574	SECTM1	6.59221	2.61999	20.6201	8.66775e-15	1.79554e-12
ENSG00000165806	CASP7	2.29123	6.37025	19.9642	1.59241e-14	3.20168e-12
ENSG00000111801	BTN3A3	2.93927	3.75689	19.8659	1.74712e-14	3.44519e-12
ENSG00000136826	KLF4	2.50678	4.01792	19.8381	1.79361e-14	3.50317e-12
ENSG00000204525	HLA-C	2.4226	7.35358	19.7233	2.00002e-14	3.86947e-12
ENSG00000197536	C5orf56	4.71633	1.93396	19.9027	1.68746e-14	3.35985e-12
ENSG00000117475	BLZF1	2.54954	5.76296	19.4623	2.56765e-14	4.87569e-12
ENSG00000103966	EHD4	2.82048	5.47769	19.4498	2.59872e-14	4.88941e-12
ENSG00000206190	ATP10A	3.85973	4.44199	19.3294	2.91952e-14	5.4207e-12
ENSG00000122643	NT5C3A	4.4219	5.85907	19.3243	2.93397e-14	5.4207e-12
ENSG00000133321	RARRES3	4.16727	3.96688	19.1615	3.43745e-14	6.29422e-12
ENSG00000055332	EIF2AK2	2.79311	7.33758	19.0894	3.68864e-14	6.63566e-12
ENSG00000152778	IFIT5	2.83546	5.68534	19.0276	3.91928e-14	6.92901e-12
ENSG00000149218	ENDOD1	2.32314	4.80035	18.9468	4.2442e-14	7.43932e-12
ENSG00000138035	PNPT1	3.75329	6.26854	18.9196	4.35968e-14	7.57698e-12
ENSG00000026950	BTN3A1	2.75188	4.79008	18.783	4.9918e-14	8.60268e-12
ENSG00000204261	TAPSAR1	4.8571	2.10467	19.0642	3.78112e-14	6.74289e-12
ENSG00000137198	GMPR	5.87959	1.10247	19.1307	3.54249e-14	6.42914e-12
ENSG00000128394	APOBEC3F	3.60029	3.00728	18.4148	7.22235e-14	1.20419e-11
ENSG00000185201	IFITM2	2.48729	6.88161	18.376	7.51176e-14	1.24235e-11
ENSG00000137496	IL18BP	3.33233	3.49817	18.2597	8.45494e-14	1.38245e-11
ENSG00000126709	IFI6	6.30359	6.36393	18.2553	8.49368e-14	1.38245e-11
ENSG00000141664	ZCCHC2	2.39755	4.67726	18.2433	8.59787e-14	1.38839e-11
ENSG00000135363	LMO2	6.36993	2.14331	18.4608	6.89408e-14	1.15888e-11
ENSG00000134470	IL15RA	4.46974	1.81292	18.1245	9.70953e-14	1.54359e-11
ENSG00000140511	HAPLN3	3.92149	3.5704	17.9528	1.1591e-13	1.81456e-11
ENSG00000137628	DDX60	5.75427	4.78247	17.6755	1.54772e-13	2.35116e-11
ENSG00000159403	C1R	2.52761	6.02604	17.4204	2.02654e-13	3.0559e-11
ENSG00000196954	CASP4	2.33077	5.23329	17.4012	2.06823e-13	3.09358e-11
ENSG00000116663	FBXO6	2.8012	3.62457	17.2985	2.30785e-13	3.38068e-11
ENSG00000111912	NCOA7	2.483	7.0122	17.3334	2.22333e-13	3.2803e-11
ENSG00000165949	IFI27	8.07742	2.81739	17.6838	1.53425e-13	2.34809e-11
ENSG00000134321	RSAD2	11.0475	1.50388	19.6159	2.21587e-14	4.24701e-12
ENSG00000155363	MOV10	2.1617	6.30071	17.021	3.11258e-13	4.49526e-11
ENSG00000126778	SIX1	2.51537	3.53067	16.6592	4.62716e-13	6.5444e-11
ENSG00000214226	C17orf67	2.62428	2.89401	16.5819	5.04101e-13	7.0809e-11
ENSG00000205220	PSMB10	3.09297	4.0975	16.5444	5.25555e-13	7.28248e-11
ENSG00000185880	TRIM69	2.52823	4.45005	16.5612	5.15798e-13	7.1959e-11
ENSG00000170542	SERPINB9	2.01229	4.87078	16.4778	5.66045e-13	7.79091e-11
ENSG00000163132	MSX1	2.48334	3.01997	16.1407	8.27606e-13	1.10932e-10
ENSG00000116863	ADPRHL2	2.03476	4.93688	16.1338	8.341e-13	1.11076e-10
ENSG00000132530	XAF1	10.6616	0.863221	18.6948	5.45046e-14	9.31483e-12
ENSG00000100346	CACNA1I	4.30198	2.34698	15.7611	1.28e-12	1.68271e-10
ENSG00000006210	CX3CL1	5.05563	2.46137	15.538	1.66087e-12	2.08964e-10
ENSG00000164308	ERAP2	3.07847	3.35774	15.4814	1.77527e-12	2.2065e-10
ENSG00000003400	CASP10	2.19789	4.01504	15.5226	1.69126e-12	2.11491e-10
ENSG00000196684	HSH2D	5.82614	1.8579	15.716	1.34889e-12	1.73982e-10
ENSG00000137752	CASP1	6.05714	1.69684	15.7482	1.29925e-12	1.69714e-10
ENSG00000120539	MASTL	2.15159	5.1837	15.4156	1.91871e-12	2.37042e-10
ENSG00000106560	GIMAP2	4.65374	1.61873	15.4004	1.95363e-12	2.39911e-10
ENSG00000130303	BST2	6.63186	2.34264	15.2683	2.28565e-12	2.74117e-10
ENSG00000188290	HES4	3.75395	2.82201	15.081	2.86086e-12	3.29609e-10
ENSG00000123609	NMI	2.88799	5.35391	15.1591	2.60457e-12	3.03492e-10
ENSG00000101846	STS	2.05472	5.61685	15.1675	2.57854e-12	3.02175e-10
ENSG00000176532	PRR15	2.08665	6.41397	15.1906	2.50786e-12	2.9727e-10
ENSG00000142677	IL22RA1	3.08983	2.62303	14.9744	3.25433e-12	3.68728e-10
ENSG00000130775	THEMIS2	9.24141	0.619206	16.2892	6.99499e-13	9.50021e-11
ENSG00000108771	DHX58	5.92845	1.50643	15.0027	3.1449e-12	3.58309e-10
ENSG00000174837	EMR1	2.21148	4.13678	14.8359	3.85224e-12	4.27036e-10
ENSG00000226025	LGALS17A	12.2325	-1.44189	18.6701	5.58664e-14	9.46866e-12
ENSG00000137965	IFI44	7.79094	3.04653	14.8511	3.78107e-12	4.21425e-10
ENSG00000180628	PCGF5	2.03831	6.13355	14.8551	3.76296e-12	4.21425e-10
ENSG00000183486	MX2	10.5291	1.10509	16.278	7.08401e-13	9.55782e-11
ENSG00000102218	RP2	2.01255	5.30669	14.6248	4.99339e-12	5.44704e-10
ENSG00000113594	LIFR	3.53119	4.47783	14.4606	6.12385e-12	6.60988e-10
ENSG00000198133	TMEM229B	3.67585	2.5865	14.2902	7.58363e-12	8.01675e-10
ENSG00000185885	IFITM1	7.17977	3.19615	14.3797	6.77659e-12	7.23824e-10
ENSG00000204616	TRIM31	3.71106	3.652	14.2855	7.62856e-12	8.0229e-10
ENSG00000141682	PMAIP1	2.70056	4.85213	14.3263	7.24677e-12	7.70035e-10
ENSG00000174808	BTC	2.62082	3.26503	14.1519	9.03519e-12	9.21859e-10
ENSG00000184557	SOCS3	2.08857	4.3891	14.1437	9.12982e-12	9.26903e-10
ENSG00000025708	TYMP	4.28413	3.18086	13.9524	1.16617e-11	1.15535e-09
ENSG00000155629	PIK3AP1	4.8581	3.08289	13.9313	1.19814e-11	1.17567e-09
ENSG00000225492	GBP1P1	9.32907	-1.97856	16.9062	3.52699e-13	5.02301e-11
ENSG00000096968	JAK2	2.88421	4.01471	13.9369	1.18958e-11	1.17288e-09
ENSG00000120549	KIAA1217	2.40084	5.85915	13.7432	1.52866e-11	1.45813e-09
ENSG00000144837	PLA1A	4.70557	3.98631	13.5726	1.91127e-11	1.80628e-09
ENSG00000102524	TNFSF13B	7.94937	1.04054	14.0881	9.80014e-12	9.85203e-10
ENSG00000151883	PARP8	4.59937	1.42129	13.4774	2.16709e-11	2.01098e-09
ENSG00000162654	GBP4	11.5833	-0.174677	15.115	2.74612e-12	3.18177e-10
ENSG00000152133	GPATCH11	-2.6176	3.25103	-13.2021	3.12932e-11	2.82714e-09
ENSG00000166750	SLFN5	2.23767	7.87659	13.4425	2.26964e-11	2.09666e-09
ENSG00000154678	PDE1C	-2.018	4.05726	-13.222	3.04651e-11	2.76451e-09
ENSG00000184988	TMEM106A	2.45276	2.70195	13.1512	3.35134e-11	3.01444e-09
ENSG00000133106	EPSTI1	6.99034	0.204624	13.5341	2.0106e-11	1.8828e-09
ENSG00000006747	SCIN	3.28715	2.9335	12.8922	4.76737e-11	4.10795e-09
ENSG00000138166	DUSP5	2.56031	6.47457	13.0463	3.8631e-11	3.41485e-09
ENSG00000100784	RPS6KA5	2.70547	3.18538	12.827	5.21466e-11	4.44122e-09
ENSG00000113532	ST8SIA4	2.21346	6.55382	13.0093	4.0625e-11	3.5757e-09
ENSG00000182179	UBA7	5.78115	2.30278	12.801	5.40489e-11	4.54277e-09
ENSG00000107968	MAP3K8	2.18716	4.404	12.8129	5.31642e-11	4.4868e-09
ENSG00000235750	KIAA0040	2.17874	3.26005	12.7208	6.03839e-11	5.03396e-09
ENSG00000173821	RNF213	3.17216	9.93522	12.9131	4.63265e-11	4.01857e-09
ENSG00000104951	IL4I1	6.05302	-0.213141	13.0594	3.79473e-11	3.36893e-09
ENSG00000185338	SOCS1	7.64112	-0.0567952	12.7402	5.87815e-11	4.92037e-09
ENSG00000269728	RP11-145M9.4	2.90631	2.50782	12.334	1.03915e-10	8.32454e-09
ENSG00000114450	GNB4	2.65659	4.01593	12.1374	1.37625e-10	1.08139e-08
ENSG00000128203	ASPHD2	3.01429	1.73679	11.9706	1.75172e-10	1.34548e-08
ENSG00000179627	ZBTB42	2.01909	3.60468	12.0717	1.51297e-10	1.1753e-08
ENSG00000100918	REC8	2.54585	2.48241	11.9427	1.82421e-10	1.39593e-08
ENSG00000147003	TMEM27	2.77856	3.87117	12.0032	1.6708e-10	1.28815e-08
ENSG00000124256	ZBP1	9.10724	-1.94743	13.1263	3.46589e-11	3.10387e-09
ENSG00000120526	NUDCD1	2.54424	5.62564	11.8771	2.00763e-10	1.5137e-08
ENSG00000243649	CFB	3.8847	2.15092	11.626	2.90753e-10	2.10698e-08
ENSG00000184898	RBM43	2.25532	3.45205	11.6744	2.70589e-10	1.98898e-08
ENSG00000166710	B2M	2.06977	9.23802	11.8964	1.95183e-10	1.47705e-08
ENSG00000159231	CBR3	2.51824	3.17087	11.6687	2.72864e-10	1.99853e-08
ENSG00000136514	RTP4	8.58896	-1.20883	12.4976	8.24647e-11	6.68453e-09
ENSG00000128284	APOL3	9.42611	-0.788529	12.7083	6.14408e-11	5.08076e-09
ENSG00000156500	FAM122C	3.0368	1.49167	11.4996	3.51132e-10	2.48311e-08
ENSG00000135378	PRRG4	2.11735	2.33343	11.5164	3.42408e-10	2.44672e-08
ENSG00000141448	GATA6	2.15263	2.82621	11.4703	3.66893e-10	2.58489e-08
ENSG00000165259	HDX	2.57308	2.54788	11.3006	4.74105e-10	3.26223e-08
ENSG00000134716	CYP2J2	6.70162	-0.862957	11.8475	2.09669e-10	1.56931e-08
ENSG00000010030	ETV7	8.99671	-1.13191	12.1903	1.27566e-10	1.01009e-08
ENSG00000151466	SCLT1	2.16494	3.43826	11.2985	4.75623e-10	3.26223e-08
ENSG00000114127	XRN1	2.13642	5.52141	11.3539	4.37252e-10	3.01925e-08
ENSG00000115112	TFCP2L1	-2.68134	3.04716	-11.0355	7.11682e-10	4.72336e-08
ENSG00000149131	SERPING1	8.11072	0.606426	11.4658	3.69368e-10	2.58532e-08
ENSG00000272512	RP11-54O7.17	4.33791	-0.050764	10.9106	8.6393e-10	5.6246e-08
ENSG00000117266	CDK18	2.29524	3.91043	10.968	7.90146e-10	5.19369e-08
ENSG00000256262	USP30-AS1	7.51995	-2.32142	11.3796	4.20644e-10	2.92426e-08
ENSG00000141497	ZMYND15	3.38382	0.301927	10.5957	1.41878e-09	8.84387e-08
ENSG00000130234	ACE2	6.13699	-0.603783	10.8734	9.15508e-10	5.94153e-08
ENSG00000165388	ZNF488	-3.11729	2.23915	-10.4335	1.83946e-09	1.12273e-07
ENSG00000268088	AC093063.2	6.90322	-3.38633	11.2939	4.78902e-10	3.27378e-08
ENSG00000171557	FGG	3.07911	7.71072	10.7619	1.09062e-09	6.97687e-08
ENSG00000110446	SLC15A3	8.40858	-1.15429	10.9734	7.83536e-10	5.1668e-08
ENSG00000213928	IRF9	2.83875	1.1197	10.3325	2.16553e-09	1.29101e-07
ENSG00000177989	ODF3B	3.61856	2.52489	10.3618	2.06511e-09	1.24197e-07
ENSG00000112297	AIM1	3.92511	1.51604	10.2429	2.50526e-09	1.45546e-07
ENSG00000198719	DLL1	4.81467	0.517266	10.2841	2.34254e-09	1.37259e-07
ENSG00000100336	APOL4	7.25973	-2.81045	10.9424	8.22198e-10	5.3871e-08
ENSG00000129048	ACKR4	5.40665	-2.12397	10.5859	1.44119e-09	8.95635e-08
ENSG00000146411	SLC2A12	2.15278	3.64293	10.1805	2.77421e-09	1.5892e-07
ENSG00000110852	CLEC2B	3.12475	3.25727	10.1304	3.01187e-09	1.69226e-07
ENSG00000100226	GTPBP1	2.09774	4.93548	10.2301	2.558e-09	1.47773e-07
ENSG00000165731	RET	4.03986	0.564082	9.97675	3.88221e-09	2.09517e-07
ENSG00000269640	CTD-2521M24.9	5.7621	-0.852761	10.245	2.4967e-09	1.45461e-07
ENSG00000132326	PER2	-2.00185	4.56184	-10.0229	3.59598e-09	1.96134e-07
ENSG00000137959	IFI44L	9.10245	0.690082	10.0554	3.40825e-09	1.88909e-07
ENSG00000164211	STARD4	2.25615	6.19411	10.1535	2.89948e-09	1.64716e-07
ENSG00000266976	AC079466.1	4.649	0.614605	9.80747	5.15119e-09	2.69491e-07
ENSG00000179044	EXOC3L1	7.85719	-1.60139	10.2902	2.3194e-09	1.36293e-07
ENSG00000154451	GBP5	7.77443	-1.84246	10.3739	2.02522e-09	1.2288e-07
ENSG00000175898	CTD-2369P2.2	4.24397	-0.382934	9.66905	6.50762e-09	3.32813e-07
ENSG00000082269	FAM135A	2.12405	4.3337	9.76303	5.55134e-09	2.8905e-07
ENSG00000136147	PHF11	3.08767	3.56373	9.62815	6.97595e-09	3.53853e-07
ENSG00000005059	CCDC109B	2.33066	3.92311	9.62713	6.98802e-09	3.53853e-07
ENSG00000105835	NAMPT	2.18337	7.20737	9.74904	5.68385e-09	2.951e-07
ENSG00000106031	HOXA13	-2.15515	1.96161	-9.36337	1.09921e-08	5.23028e-07
ENSG00000177721	ANXA2R	2.29841	1.18526	9.36166	1.10248e-08	5.2337e-07
ENSG00000196776	CD47	2.02781	6.28188	9.46688	9.19272e-09	4.42546e-07
ENSG00000008735	MAPK8IP2	2.17307	1.74455	9.17608	1.524e-08	6.94539e-07
ENSG00000230438	RP11-420G6.4	2.55525	0.519144	9.04048	1.93595e-08	8.57505e-07
ENSG00000137571	SLCO5A1	3.11851	0.88513	9.03926	1.94013e-08	8.57505e-07
ENSG00000108700	CCL8	5.35349	-4.26723	9.46989	9.14537e-09	4.41302e-07
ENSG00000203797	DDO	5.04524	-0.648811	9.05913	1.87304e-08	8.33237e-07
ENSG00000171564	FGB	2.62046	8.35656	9.34527	1.13426e-08	5.34747e-07
ENSG00000268510	IFNL3P1	6.03916	-2.04802	9.33055	1.16363e-08	5.47335e-07
ENSG00000072858	SIDT1	2.04104	4.76737	9.13387	1.64144e-08	7.39837e-07
ENSG00000137726	FXYD6	2.73571	1.07393	8.8466	2.73643e-08	1.16671e-06
ENSG00000081803	CADPS2	2.87589	0.738514	8.83265	2.80589e-08	1.19137e-06
ENSG00000185015	CA13	2.74741	0.755748	8.82023	2.86935e-08	1.21079e-06
ENSG00000197646	PDCD1LG2	7.00115	-0.652041	8.96221	2.22493e-08	9.76392e-07
ENSG00000108387	2019-09-04	2.47186	1.1785	8.79191	3.0196e-08	1.27158e-06
ENSG00000152749	GPR180	2.07959	3.92869	8.93029	2.35537e-08	1.02123e-06
ENSG00000173762	CD7	6.23958	-2.6413	9.08058	1.80329e-08	8.05705e-07
ENSG00000126262	FFAR2	3.25677	0.736795	8.68474	3.66627e-08	1.5098e-06
ENSG00000137877	SPTBN5	3.31587	0.771803	8.68192	3.68508e-08	1.5145e-06
ENSG00000169184	MN1	-2.25031	2.02097	-8.68544	3.66159e-08	1.5098e-06
ENSG00000144035	NAT8	4.90391	-3.03743	8.9403	2.31365e-08	1.00526e-06
ENSG00000070190	DAPP1	6.95592	-1.62178	8.9544	2.25613e-08	9.82352e-07
ENSG00000184486	POU3F2	5.88416	-3.65623	8.95789	2.24214e-08	9.7914e-07
ENSG00000187510	PLEKHG7	2.9009	0.715799	8.58462	4.40078e-08	1.75928e-06
ENSG00000100100	PIK3IP1	-2.60156	1.41212	-8.5689	4.52936e-08	1.80016e-06
ENSG00000118898	PPL	-2.06715	3.88727	-8.67097	3.75923e-08	1.53574e-06
ENSG00000133328	HRASLS2	4.62831	0.908615	8.53662	4.80564e-08	1.89892e-06
ENSG00000137745	MMP13	5.6659	-1.65926	8.64694	3.92737e-08	1.59401e-06
ENSG00000117009	KMO	2.50771	-0.339513	8.43284	5.81873e-08	2.25304e-06
ENSG00000152049	KCNE4	2.00881	5.08667	8.73489	3.34742e-08	1.39247e-06
ENSG00000172243	CLEC7A	5.98045	-3.06625	8.59141	4.34643e-08	1.74095e-06
ENSG00000159399	HK2	4.16382	3.03197	8.39595	6.23025e-08	2.38823e-06
ENSG00000148926	ADM	2.70333	5.5598	8.57803	4.45421e-08	1.77373e-06
ENSG00000180616	SSTR2	4.05542	0.00364957	8.2258	8.55826e-08	3.13976e-06
ENSG00000250133	HOXC-AS2	4.67042	-1.3308	8.31803	7.20178e-08	2.70998e-06
ENSG00000111913	FAM65B	6.97187	-1.84547	8.44399	5.69999e-08	2.21393e-06
ENSG00000224289	IFIT6P	5.18912	-3.42015	8.47809	5.35217e-08	2.0947e-06
ENSG00000169248	CXCL11	7.39654	-2.10735	8.38491	6.35924e-08	2.42859e-06
ENSG00000111837	MAK	4.08615	-1.74244	8.17068	9.49288e-08	3.41544e-06
ENSG00000116194	ANGPTL1	4.48789	-1.7249	8.09108	1.10335e-07	3.88123e-06
ENSG00000162975	KCNF1	-2.41577	2.02205	-8.0429	1.209e-07	4.1741e-06
ENSG00000171873	ADRA1D	-2.02287	1.72536	-8.05396	1.18387e-07	4.11504e-06
ENSG00000171860	C3AR1	3.86268	-2.35367	8.05289	1.18627e-07	4.1164e-06
ENSG00000175311	ANKS4B	-2.67441	3.64543	-8.15813	9.72012e-08	3.48497e-06
ENSG00000272669	RP3-508I15.21	2.51138	0.847187	8.01977	1.2634e-07	4.34002e-06
ENSG00000119915	ELOVL3	4.9897	-1.45529	8.04921	1.19458e-07	4.13301e-06
ENSG00000136689	IL1RN	4.48616	-2.75875	8.13183	1.02149e-07	3.6496e-06
ENSG00000090339	ICAM1	2.60481	2.75965	8.09555	1.09406e-07	3.85514e-06
ENSG00000237276	ANO7P1	2.95318	-0.0176404	7.94909	1.44588e-07	4.86102e-06
ENSG00000196247	ZNF107	2.17247	3.00754	8.10295	1.07883e-07	3.81458e-06
ENSG00000253958	CLDN23	2.52818	0.873527	7.92048	1.52731e-07	5.10133e-06
ENSG00000266970	RP11-806H10.4	2.45918	-0.719787	7.8791	1.65361e-07	5.44339e-06
ENSG00000120337	TNFSF18	5.06559	-3.38446	8.06084	1.16849e-07	4.07542e-06
ENSG00000163016	ALMS1P	5.15919	-2.81227	8.01502	1.27489e-07	4.35757e-06
ENSG00000198785	GRIN3A	4.68055	-2.8968	7.95676	1.42483e-07	4.79809e-06
ENSG00000143355	LHX9	2.92	0.71732	7.79434	1.94728e-07	6.2692e-06
ENSG00000234362	AC104654.2	4.41556	-0.816594	7.7926	1.95383e-07	6.2706e-06
ENSG00000163734	CXCL3	2.39219	3.48287	7.99138	1.33364e-07	4.52072e-06
ENSG00000095585	BLNK	4.47973	-0.523505	7.76621	2.05625e-07	6.57873e-06
ENSG00000188322	SBK1	2.39236	1.25508	7.7452	2.14176e-07	6.82037e-06
ENSG00000167207	NOD2	4.94343	-3.07527	7.82432	1.83767e-07	5.95371e-06
ENSG00000050344	NFE2L3	2.34841	3.46809	7.8418	1.77674e-07	5.78371e-06
ENSG00000272003	RP11-23P13.7	2.82727	0.263931	7.60111	2.83674e-07	8.86829e-06
ENSG00000137094	DNAJB5	-2.0183	1.65413	-7.58428	2.93198e-07	9.15206e-06
ENSG00000081041	CXCL2	2.44486	3.26051	7.6961	2.35627e-07	7.44567e-06
ENSG00000198108	CHSY3	2.88979	0.126652	7.46038	3.7428e-07	1.13211e-05
ENSG00000104432	IL7	5.63515	-2.02864	7.53698	3.2176e-07	9.96776e-06
ENSG00000204397	CARD16	5.00036	-1.49744	7.39812	4.23464e-07	1.25861e-05
ENSG00000169245	CXCL10	9.05274	-2.18204	7.47102	3.66484e-07	1.11843e-05
ENSG00000196220	SRGAP3	-2.23067	2.19756	-7.3908	4.29674e-07	1.27522e-05
ENSG00000043462	LCP2	4.64006	-3.43281	7.44185	3.88271e-07	1.16584e-05
ENSG00000265787	CYP4F35P	2.02733	1.62638	7.35899	4.57763e-07	1.34715e-05
ENSG00000166963	MAP1A	-2.1198	0.952207	-7.27867	5.37445e-07	1.53723e-05
ENSG00000225101	OR52K3P	5.06756	-2.79222	7.40563	4.17197e-07	1.24359e-05
ENSG00000171236	LRG1	2.03399	1.60725	7.33602	4.79219e-07	1.3943e-05
ENSG00000267446	CTB-39G8.2	4.39868	-3.33516	7.38925	4.31e-07	1.2773e-05
ENSG00000163739	CXCL1	2.23041	4.40305	7.48766	3.54628e-07	1.0871e-05
ENSG00000162772	ATF3	2.399	4.46343	7.45421	3.7888e-07	1.14266e-05
ENSG00000077522	ACTN2	4.97229	-2.66121	7.291	5.24338e-07	1.50815e-05
ENSG00000144596	GRIP2	3.22953	0.898542	7.13335	7.20108e-07	1.99837e-05
ENSG00000261884	CTC-479C5.12	2.59993	0.569899	7.13523	7.17376e-07	1.99349e-05
ENSG00000196358	NTNG2	2.18678	1.32701	7.13096	7.2361e-07	2.00538e-05
ENSG00000173157	ADAMTS20	4.31831	-2.88399	7.10715	7.59345e-07	2.08469e-05
ENSG00000225450	RP3-508I15.14	3.48331	-1.38629	7.02868	8.90609e-07	2.40324e-05
ENSG00000233975	RP11-288L9.1	4.67008	-3.08913	7.15968	6.82784e-07	1.9103e-05
ENSG00000213500	LAP3P2	4.28953	-2.99254	7.0364	8.76716e-07	2.37199e-05
ENSG00000178075	GRAMD1C	2.96768	-0.178842	6.9228	1.10584e-06	2.87072e-05
ENSG00000168811	IL12A	3.45849	-1.38143	6.9174	1.11817e-06	2.88868e-05
ENSG00000079263	SP140	5.44766	-1.81347	6.99214	9.59523e-07	2.56892e-05
ENSG00000118503	TNFAIP3	2.5102	3.30356	7.10412	7.6403e-07	2.09475e-05
ENSG00000169255	B3GALNT1	3.05199	-0.438198	6.82372	1.35597e-06	3.43736e-05
ENSG00000243650	RN7SL834P	3.38077	-1.98786	6.81521	1.38002e-06	3.48539e-05
ENSG00000184058	TBX1	2.15001	-0.162914	6.79091	1.45112e-06	3.66046e-05
ENSG00000124191	TOX2	-2.03189	2.37738	-6.87018	1.23213e-06	3.15858e-05
ENSG00000106571	GLI3	3.40964	-1.63902	6.71456	1.70015e-06	4.20587e-05
ENSG00000164691	TAGAP	4.41825	-1.97014	6.78568	1.46692e-06	3.69123e-05
ENSG00000129988	LBP	4.6866	0.317929	6.70042	1.7509e-06	4.30028e-05
ENSG00000160183	TMPRSS3	3.23065	-0.785557	6.6934	1.77665e-06	4.35831e-05
ENSG00000106366	SERPINE1	2.42812	8.79552	7.1227	7.35803e-07	2.03367e-05
ENSG00000130224	LRCH2	4.20979	-2.62349	6.61806	2.0792e-06	4.99886e-05
ENSG00000111885	MAN1A1	3.43943	-1.64728	6.59149	2.19816e-06	5.22968e-05
ENSG00000230149	RP3-508I15.19	2.59725	-0.628071	6.53246	2.48816e-06	5.79855e-05
ENSG00000182393	IFNL1	4.76358	-3.40651	6.59782	2.16918e-06	5.17275e-05
ENSG00000225964	AC017076.5	4.20525	-3.16011	6.58112	2.24645e-06	5.31376e-05
ENSG00000161133	USP41	5.03719	-2.10276	6.49198	2.70957e-06	6.24358e-05
ENSG00000121380	BCL2L14	3.91145	0.0104006	6.45003	2.96054e-06	6.75359e-05
ENSG00000204767	FAM196B	-3.02755	-0.00692014	-6.41395	3.19545e-06	7.20928e-05
ENSG00000136653	RASSF5	-2.39908	2.27333	-6.49257	2.70625e-06	6.24293e-05
ENSG00000230795	HLA-K	4.39941	-1.33406	6.38898	3.36922e-06	7.55973e-05
ENSG00000157856	DRC1	3.83316	-2.01145	6.36132	3.5731e-06	7.91329e-05
ENSG00000140968	IRF8	2.79485	-1.20779	6.33221	3.8014e-06	8.31121e-05
ENSG00000176928	GCNT4	3.02631	0.0245957	6.29658	4.10136e-06	8.88181e-05
ENSG00000197721	CR1L	4.64952	-3.03414	6.31582	3.93648e-06	8.5609e-05
ENSG00000007171	NOS2	4.37862	-2.73226	6.32911	3.8266e-06	8.35739e-05
ENSG00000261618	RP11-79H23.3	4.25362	-3.61267	6.32759	3.83896e-06	8.37546e-05
ENSG00000168671	UGT3A2	3.90466	-4.0514	6.30794	4.00316e-06	8.68748e-05
ENSG00000255103	KIAA0754	-2.31085	4.6444	-6.52746	2.51446e-06	5.83993e-05
ENSG00000270426	RP11-326I11.5	3.84016	-2.63962	6.22512	4.77856e-06	0.000101134
ENSG00000218052	ADAMTS7P4	2.39709	-0.495213	6.21073	4.92826e-06	0.00010366
ENSG00000234518	PTGES3P1	3.02284	-1.4817	6.17481	5.32348e-06	0.000110837
ENSG00000182742	HOXB4	2.30487	0.649664	6.2632	4.40449e-06	9.42873e-05
ENSG00000184584	TMEM173	2.10729	3.12651	6.37862	3.44415e-06	7.69418e-05
ENSG00000225595	XXbac-BPG308K3.6	4.10762	-3.91881	6.21599	4.87303e-06	0.000102815
ENSG00000064763	FAR2	3.37777	-0.750761	6.09698	6.29524e-06	0.000125831
ENSG00000166920	C15orf48	3.35021	1.20882	6.19282	5.12142e-06	0.000107393
ENSG00000185924	RTN4RL1	-2.63843	-0.521518	-6.0668	6.71961e-06	0.000133533
ENSG00000232110	RP11-149I23.3	4.87791	-1.6692	6.05426	6.90436e-06	0.00013628
ENSG00000230812	RP4-794H19.4	4.65207	-2.96302	6.06405	6.75974e-06	0.000133986
ENSG00000086967	MYBPC2	5.16941	-2.66114	6.03391	7.2156e-06	0.000140931
ENSG00000166278	C2	2.29837	-0.239649	5.98414	8.0386e-06	0.00015364
ENSG00000124507	PACSIN1	-2.80543	-0.0990403	-5.97372	8.22277e-06	0.000156286
ENSG00000272666	CTA-384D8.35	3.97469	-2.99994	5.99415	7.86562e-06	0.000150896
ENSG00000169252	ADRB2	3.3976	-0.514106	5.96412	8.39622e-06	0.000159287
ENSG00000229404	LINC00858	-2.04661	0.401829	-5.93937	8.86106e-06	0.000166405
ENSG00000179583	CIITA	4.18383	-3.93346	5.92578	9.1275e-06	0.000170635
ENSG00000213492	NT5C3AP1	5.25577	-1.86638	5.88007	1.00852e-05	0.000185662
ENSG00000118946	PCDH17	2.3288	-1.25891	5.8664	1.03913e-05	0.000189091
ENSG00000172346	CSDC2	-3.90198	-1.78992	-5.87686	1.01562e-05	0.000186467
ENSG00000171219	CDC42BPG	-2.08285	2.53987	-6.00553	7.67363e-06	0.000148183
ENSG00000138670	RASGEF1B	3.36676	-2.50098	5.8399	1.10118e-05	0.000199342
ENSG00000163485	ADORA1	-2.66128	0.289389	-5.83945	1.10227e-05	0.000199342
ENSG00000246528	RP11-159H10.3	3.2987	-2.92528	5.83276	1.11855e-05	0.000201575
ENSG00000214215	C12orf74	2.9699	-0.414978	5.8119	1.1709e-05	0.000208318
ENSG00000213512	GBP7	4.64342	-3.63857	5.8071	1.1833e-05	0.000210106
ENSG00000159871	LYPD5	5.01887	-1.35764	5.76597	1.29519e-05	0.000227175
ENSG00000229921	KIF25-AS1	-2.32882	1.01733	-5.8196	1.15128e-05	0.000206204
ENSG00000229873	OGFR-AS1	4.0306	-3.55435	5.79212	1.22285e-05	0.000216199
ENSG00000136244	IL6	4.48097	-1.75199	5.74957	1.34278e-05	0.000233371
ENSG00000133401	PDZD2	6.54031	-1.60955	5.73545	1.38517e-05	0.000239117
ENSG00000271579	RP11-116D17.3	3.80233	-3.63815	5.74639	1.35222e-05	0.000234082
ENSG00000163701	IL17RE	2.26482	-0.253483	5.72493	1.41765e-05	0.000243494
ENSG00000204010	IFIT1B	3.85328	-2.94214	5.68208	1.55825e-05	0.00026542
ENSG00000071575	TRIB2	2.03208	0.429493	5.74543	1.35507e-05	0.000234204
ENSG00000239713	APOBEC3G	4.3779	-3.21944	5.67675	1.5767e-05	0.000268117
ENSG00000227544	AC018647.3	3.46094	-3.24104	5.64808	1.6799e-05	0.000281926
ENSG00000157873	TNFRSF14	4.69773	-1.31182	5.58817	1.91844e-05	0.000312249
ENSG00000253838	RP11-44K6.2	4.47273	-3.96049	5.59047	1.90864e-05	0.000311148
ENSG00000188613	NANOS1	-2.03356	0.83525	-5.56376	2.02529e-05	0.000327045
ENSG00000102755	FLT1	4.20814	-2.54764	5.5083	2.29131e-05	0.000364265
ENSG00000078098	FAP	3.48157	-3.48176	5.53079	2.17935e-05	0.000349446
ENSG00000075891	PAX2	2.77711	-1.2278	5.47827	2.45e-05	0.000385016
ENSG00000237807	RP11-400K9.4	3.9911	-3.6303	5.4723	2.48285e-05	0.00038869
ENSG00000101445	PPP1R16B	-2.38758	0.0950738	-5.44025	2.66713e-05	0.000412499
ENSG00000089169	RPH3A	2.39127	-0.180457	5.44592	2.63356e-05	0.000408232
ENSG00000135744	AGT	2.80505	-0.0625249	5.47955	2.44298e-05	0.000384402
ENSG00000174059	CD34	3.69524	-2.13814	5.38259	3.03457e-05	0.000460302
ENSG00000129451	KLK10	4.17255	-0.471295	5.38198	3.03875e-05	0.000460597
ENSG00000259321	RP11-468E2.5	3.31333	-1.80329	5.37826	3.06419e-05	0.000463766
ENSG00000163554	SPTA1	4.61424	-2.31926	5.37488	3.08749e-05	0.000466604
ENSG00000254910	RP11-326C3.7	2.09141	-0.904983	5.38627	3.00966e-05	0.000457149
ENSG00000185291	IL3RA	2.76337	-1.16727	5.36292	3.17143e-05	0.00047753
ENSG00000028137	TNFRSF1B	3.67759	-1.23271	5.35553	3.22442e-05	0.000483887
ENSG00000142973	CYP4B1	4.61374	-3.743	5.36592	3.15014e-05	0.000474674
ENSG00000234647	RP11-503C24.4	3.46317	-2.39963	5.33342	3.3886e-05	0.000504307
ENSG00000148053	NTRK2	4.28379	-2.17584	5.343	3.31643e-05	0.000495003
ENSG00000132554	RGS22	3.09327	-0.260354	5.36932	3.12622e-05	0.000471763
ENSG00000109654	TRIM2	-2.35888	1.06758	-5.39308	2.96406e-05	0.000451947
ENSG00000250326	RP11-284M14.1	-3.28898	-3.97493	-5.34001	3.33881e-05	0.000497618
ENSG00000147697	GSDMC	3.47999	-1.86115	5.28726	3.75923e-05	0.00055028
ENSG00000163666	HESX1	2.51484	-0.947499	5.32513	3.45231e-05	0.00051193
ENSG00000162009	SSTR5	-2.5484	0.407495	-5.28512	3.77737e-05	0.000552148
ENSG00000229474	PATL2	3.60401	-1.3699	5.24608	4.12466e-05	0.000594021
ENSG00000173926	2019-03-03	-2.37371	1.27331	-5.31439	3.53666e-05	0.000522172
ENSG00000104415	WISP1	3.24275	-2.46019	5.24373	4.14665e-05	0.000596768
ENSG00000213062	AL021068.1	-2.60003	-1.27884	-5.23345	4.24392e-05	0.000609911
ENSG00000257114	RP11-25I15.3	2.7517	-1.19645	5.25595	4.03391e-05	0.000583821
ENSG00000196092	PAX5	3.67919	-1.45555	5.22559	4.3198e-05	0.000619513
ENSG00000126246	IGFLR1	2.2396	-1.01122	5.25242	4.06618e-05	0.000587662
ENSG00000226835	RP11-148B18.3	3.43596	-3.4489	5.23771	4.20326e-05	0.000604492
ENSG00000152595	MEPE	3.60336	-3.97691	5.18877	4.69448e-05	0.00066672
ENSG00000260248	RP11-143K11.1	3.02062	-1.90322	5.14184	5.22036e-05	0.000729286
ENSG00000188282	RUFY4	4.80441	-2.98263	5.12168	5.46441e-05	0.000758214
ENSG00000135604	STX11	3.32961	-0.695779	5.10255	5.70656e-05	0.000785965
ENSG00000176406	RIMS2	2.8851	-0.850384	5.12278	5.45074e-05	0.00075683
ENSG00000196209	SIRPB2	3.71924	-3.28324	5.09958	5.74515e-05	0.000789689
ENSG00000260228	RP11-483P21.2	3.7354	-4.27156	5.09008	5.87035e-05	0.000801526
ENSG00000177272	KCNA3	3.36557	-4.52983	5.0925	5.8382e-05	0.000797668
ENSG00000242600	MBL1P	4.08493	-3.3989	5.08528	5.93474e-05	0.000809368
ENSG00000235999	RP11-403I13.8	2.39126	-0.324929	5.06563	6.20546e-05	0.000838903
ENSG00000204622	HLA-J	2.80406	-2.12393	5.00008	7.20315e-05	0.000951206
ENSG00000117707	PROX1	2.35523	-0.158784	5.07881	6.02249e-05	0.000818484
ENSG00000226637	RP6-206I17.3	3.61078	-3.26622	4.9896	7.3772e-05	0.000966649
ENSG00000170379	FAM115C	2.86917	-0.740829	5.0012	7.18483e-05	0.000949398
ENSG00000224843	LINC00240	2.77482	-1.55858	4.9756	7.61626e-05	0.000991709
ENSG00000261644	RP11-327F22.2	3.16263	-3.38095	4.95899	7.91023e-05	0.00102091
ENSG00000169427	KCNK9	2.51314	-0.0381332	5.00982	7.04514e-05	0.000932742
ENSG00000104081	BMF	-2.18705	2.94783	-5.14503	5.18277e-05	0.000725518
ENSG00000215612	HMX1	3.54868	-2.58891	4.94422	8.18132e-05	0.00104995
ENSG00000157303	SUSD3	3.03759	-2.97484	4.92284	8.59046e-05	0.00109288
ENSG00000249700	SRD5A3-AS1	3.2184	-2.50341	4.91621	8.72155e-05	0.00110682
ENSG00000241889	RP11-435F17.3	2.60724	-1.96031	4.90572	8.93292e-05	0.00112818
ENSG00000224086	LL22NC03-86G7.1	-2.0006	-0.0882134	-4.93954	8.26909e-05	0.00106055
ENSG00000273445	RP11-1399P15.1	3.28393	-3.46687	4.89058	9.2475e-05	0.00116563
ENSG00000125735	TNFSF14	2.80533	-0.646826	4.95088	8.05783e-05	0.0010354
ENSG00000165899	OTOGL	3.35103	-3.2897	4.85805	9.96181e-05	0.00123816
ENSG00000183114	FAM43B	-2.08814	0.452306	-4.93565	8.34279e-05	0.00106601
ENSG00000272711	RP11-259N19.1	2.88667	-1.69235	4.83175	0.000105798	0.00130157
ENSG00000138135	CH25H	3.25545	-3.96278	4.79723	0.000114509	0.00139203
ENSG00000266786	RP1-66C13.3	3.64941	-3.02296	4.78742	0.000117114	0.00141865
ENSG00000158055	GRHL3	-2.23349	1.24143	-4.91228	8.80015e-05	0.00111472
ENSG00000262979	CTD-2047H16.2	3.3269	-4.39965	4.78881	0.000116739	0.00141578
ENSG00000236098	RP11-148B18.4	3.26824	-2.82418	4.77066	0.000121704	0.00146818
ENSG00000272065	U91328.20	3.68498	-3.61183	4.76994	0.000121906	0.00146889
ENSG00000266604	RP11-856M7.6	3.78448	-3.57674	4.75265	0.00012684	0.00152201
ENSG00000185272	RBM11	3.28866	-4.10292	4.705	0.000141511	0.00166884
ENSG00000273183	RP11-5C23.2	2.62698	-2.51876	4.69779	0.000143878	0.00168705
ENSG00000185149	NPY2R	-2.00981	0.328367	-4.79747	0.000114446	0.00139203
ENSG00000157111	TMEM171	3.20917	-1.57621	4.70465	0.000141626	0.00166923
ENSG00000197927	C2orf27A	3.06715	-1.4008	4.6653	0.000155042	0.00180147
ENSG00000142611	PRDM16	2.69487	-0.1963	4.7292	0.000133857	0.00159323
ENSG00000154262	ABCA6	2.59682	-2.25199	4.64964	0.000160734	0.00185919
ENSG00000183709	IFNL2	2.89302	-3.42743	4.64746	0.000161541	0.00186431
ENSG00000269720	CTD-2521M24.5	3.27453	-3.92595	4.64569	0.000162203	0.00186883
ENSG00000227755	AP000344.4	-3.32196	-1.88745	-4.64568	0.000162206	0.00186883
ENSG00000158104	HPD	2.44413	-2.097	4.64816	0.00016128	0.00186235
ENSG00000061337	LZTS1	3.1455	-3.71656	4.63132	0.00016766	0.00192626
ENSG00000036672	USP2	-3.32134	-2.14969	-4.62269	0.000171026	0.00195835
ENSG00000236256	DIAPH2-AS1	2.87825	-2.94838	4.61947	0.000172299	0.00197072
ENSG00000160013	PTGIR	3.19975	-3.8195	4.60405	0.000178533	0.00202957
ENSG00000182329	AC079354.1	2.16531	-1.28419	4.6469	0.000161751	0.00186569
ENSG00000139597	N4BP2L1	3.18734	-1.54411	4.58907	0.000184804	0.00209233
ENSG00000167183	PRR15L	-2.19891	-0.195686	-4.65779	0.000157745	0.00183081
ENSG00000229677	RP11-383F6.1	3.22747	-3.74151	4.57251	0.000191996	0.00215987
ENSG00000251584	RP11-440I14.3	2.73494	-2.21469	4.57469	0.000191036	0.00215144
ENSG00000151882	CCL28	3.10056	-0.120164	4.58712	0.000185638	0.00209755
ENSG00000215218	UBE2QL1	3.31528	-2.42576	4.5245	0.000214491	0.00237131
ENSG00000238015	RP4-641G12.3	3.31334	-3.96557	4.50846	0.000222585	0.00243475
ENSG00000230191	RP4-725G10.3	4.12003	-1.69161	4.49441	0.00022993	0.00250953
ENSG00000231419	LINC00689	-2.67558	-0.728708	-4.50855	0.000222538	0.00243475
ENSG00000215559	ANKRD20A11P	2.2569	-1.49268	4.46212	0.000247745	0.00266271
ENSG00000137462	TLR2	3.25956	-1.48774	4.4467	0.000256732	0.00273652
ENSG00000122432	SPATA1	3.01562	-2.2652	4.44396	0.000258364	0.00274962
ENSG00000169429	IL8	2.55385	4.45428	4.85806	9.96156e-05	0.00123816
ENSG00000172201	ID4	3.64018	-3.36102	4.39251	0.000291025	0.00303578
ENSG00000102962	CCL22	3.39078	-3.18865	4.39108	0.000291991	0.00304431
ENSG00000131401	NAPSB	3.49027	-2.6486	4.38718	0.00029464	0.00305948
ENSG00000112137	PHACTR1	3.64184	-3.40259	4.38348	0.000297169	0.00307951
ENSG00000241106	HLA-DOB	3.21092	-3.12241	4.36273	0.000311799	0.00320199
ENSG00000258551	RP11-661P17.1	3.11694	-3.20359	4.34779	0.000322771	0.00328669
ENSG00000259207	ITGB3	2.35583	-1.05183	4.38966	0.000292949	0.00304965
ENSG00000227017	AC007036.6	3.27213	-3.94628	4.33735	0.00033067	0.00334552
ENSG00000225431	AP001626.1	3.1727	-1.82607	4.33539	0.000332173	0.00335411
ENSG00000073754	CD5L	3.00296	-4.16343	4.31126	0.000351271	0.00351237
ENSG00000187944	C2orf66	2.91548	-3.53323	4.29956	0.000360926	0.00357405
ENSG00000100433	KCNK10	2.77472	-3.2825	4.28702	0.000371572	0.00365949
ENSG00000087916	SLC6A14	2.44446	0.6113	4.41254	0.000277844	0.00292056
ENSG00000255546	RP11-168K9.1	-3.21134	-1.88581	-4.28962	0.000369344	0.00364334
ENSG00000163568	AIM2	2.80632	-4.03102	4.26341	0.000392479	0.00382919
ENSG00000084628	NKAIN1	2.37656	-1.3317	4.31091	0.000351562	0.00351356
ENSG00000258713	C20orf141	3.27953	-3.59439	4.24552	0.000409093	0.00396487
ENSG00000115896	PLCL1	2.42303	-2.16545	4.23747	0.000416804	0.00402629
ENSG00000168874	ATOH8	-2.17751	1.12805	-4.33845	0.000329833	0.00334365
ENSG00000230445	LRRC37A6P	-2.84198	-0.524164	-4.2391	0.000415236	0.00401493
ENSG00000238000	RP11-274E7.2	2.55522	-1.98087	4.2114	0.000442787	0.00424529
ENSG00000075884	ARHGAP15	3.0343	-3.63973	4.18793	0.000467557	0.00443509
ENSG00000121594	CD80	2.8477	-4.25993	4.17489	0.000481912	0.0045544
ENSG00000224789	AC012363.4	2.84647	-4.38894	4.16827	0.000489379	0.00461222
ENSG00000157782	CABP1	2.21721	-1.89127	4.16613	0.000491808	0.00462873
ENSG00000272463	RP11-532F6.3	2.8664	-3.59117	4.15316	0.000506839	0.00473698
ENSG00000252206	RNU7-40P	2.40768	-3.8772	4.14601	0.000515319	0.00480153
ENSG00000128383	APOBEC3A	2.90423	-4.06672	4.14261	0.0005194	0.00482825
ENSG00000127954	STEAP4	3.40411	-2.52002	4.14517	0.000516324	0.00480871
ENSG00000124253	PCK1	3.19383	-2.94956	4.13858	0.000524271	0.00486505
ENSG00000227477	STK4-AS1	-2.51135	-2.11627	-4.13575	0.000527728	0.00488687
ENSG00000168658	VWA3B	2.62535	-3.52431	4.1355	0.000528031	0.00488687
ENSG00000229233	AC011891.5	3.30431	-4.03886	4.12062	0.000546586	0.00502437
ENSG00000230479	AP000695.6	2.21032	-1.18111	4.16201	0.000496538	0.00466254
ENSG00000120341	SEC16B	2.67392	-1.2971	4.15022	0.000510302	0.00476127
ENSG00000225131	PSME2P2	2.47978	-2.31706	4.10402	0.000568058	0.0051885
ENSG00000129226	CD68	2.76126	-1.00586	4.11592	0.000552581	0.00506586
ENSG00000262576	PCDHGA4	-2.43145	-1.19185	-4.07745	0.000604189	0.00545605
ENSG00000205045	SLFN12L	3.07562	-2.9507	4.04262	0.000655055	0.00586281
ENSG00000103241	FOXF1	3.01413	-4.0047	4.03209	0.000671256	0.00598007
ENSG00000137573	SULF1	2.11882	-2.59362	4.05582	0.000635283	0.00570926
ENSG00000182107	TMEM30B	-2.07436	-1.95809	-4.04652	0.000649158	0.00582114
ENSG00000154556	SORBS2	-2.72091	0.0397921	-4.09214	0.000583931	0.00530348
ENSG00000273076	RP3-508I15.22	2.9574	-2.22907	4.0253	0.000681924	0.0060543
ENSG00000163515	RETNLB	2.80014	-3.90696	3.96873	0.000777578	0.00672001
ENSG00000089472	HEPH	2.99018	-3.16987	3.97423	0.000767727	0.00665156
ENSG00000100170	SLC5A1	2.62185	-1.98923	4.0114	0.000704275	0.00622286
ENSG00000183831	ANKRD45	2.86716	-2.0937	3.98747	0.00074449	0.00649979
ENSG00000203804	ADAMTSL4-AS1	3.22491	-2.93632	3.962	0.000789825	0.00680291
ENSG00000259438	CTD-2650P22.1	-2.5263	-3.34719	-3.95349	0.000805572	0.00690953
ENSG00000248713	RP11-766F14.2	2.90656	-3.64902	3.94253	0.000826325	0.00706094
ENSG00000205488	CALML3-AS1	-2.01131	-1.28544	-4.00043	0.000722429	0.006345
ENSG00000230894	RP11-67K19.3	-2.12905	-1.05569	-3.98198	0.000754044	0.00656896
ENSG00000181126	HLA-V	2.88946	-3.79552	3.9282	0.000854255	0.00725126
ENSG00000141469	SLC14A1	-3.14489	-0.633544	-3.95978	0.000793903	0.00682943
ENSG00000223759	RP11-353N4.4	2.38637	-1.91227	3.95801	0.00079716	0.0068517
ENSG00000177669	MBOAT4	2.62196	0.262142	4.09103	0.000585446	0.00531253
ENSG00000132854	KANK4	-2.72001	-3.60556	-3.89537	0.000921839	0.0077353
ENSG00000090376	IRAK3	2.65296	-0.426475	3.93629	0.000838365	0.00713707
ENSG00000135312	HTR1B	-2.56085	-0.948489	-3.93418	0.000842486	0.00716323
ENSG00000235994	RP3-470B24.5	-2.78685	-2.71719	-3.89167	0.0009298	0.00778935
ENSG00000166143	PPP1R14D	2.31896	-1.74077	3.92243	0.000865757	0.00733372
ENSG00000255398	HCAR3	3.05743	-3.44132	3.87287	0.000971236	0.00806401
ENSG00000235314	LINC00957	-2.3302	-1.81837	-3.8811	0.000952879	0.00794698
ENSG00000267534	S1PR2	2.31713	-1.60041	3.94576	0.000820155	0.007017
ENSG00000201098	RNY1	2.76364	-3.31944	3.86665	0.000985326	0.00815309
ENSG00000273174	RP11-434H6.6	2.95258	-2.0483	3.86224	0.000995456	0.00821521
ENSG00000157551	KCNJ15	2.98701	-2.8471	3.83424	0.00106223	0.00865486
ENSG00000233785	RP13-314C10.5	2.70447	-2.72752	3.83623	0.00105734	0.00862526
ENSG00000198488	B3GNT6	-3.57057	-2.69965	-3.81073	0.0011217	0.00904923
ENSG00000154655	L3MBTL4	2.66374	-3.72358	3.79521	0.00116276	0.00930756
ENSG00000232306	AC012485.2	-2.75776	-1.15073	-3.82161	0.00109377	0.00885554
ENSG00000125337	KIF25	-2.60431	-1.86506	-3.80215	0.00114423	0.00918071
ENSG00000267387	CTD-2240E14.4	3.1984	-3.94568	3.77701	0.00121285	0.00959239
ENSG00000272382	CTD-2035E11.4	2.95257	-2.88464	3.77787	0.00121043	0.00958068
ENSG00000272143	FGF14-AS2	-2.7469	-2.15866	-3.77873	0.00120802	0.00956899
ENSG00000261829	RP11-223I10.1	-3.25716	-0.924322	-3.80849	0.00112755	0.00908601
ENSG00000197506	SLC28A3	2.5676	-4.49628	3.75028	0.00129028	0.0100728
ENSG00000089356	FXYD3	3.11875	-1.04049	3.79567	0.00116153	0.0093013
ENSG00000264290	RP11-68I3.4	-2.59408	-1.68889	-3.78397	0.00119346	0.00948291
ENSG00000185985	SLITRK2	2.95129	-4.42507	3.73371	0.00134073	0.0103757
ENSG00000260597	AC012531.25	-2.41706	-0.455789	-3.79348	0.00116743	0.00933763
ENSG00000255856	RP11-87C12.5	-2.21559	-1.81834	-3.7473	0.00129923	0.0101233
ENSG00000170743	SYT9	-2.82378	-2.29516	-3.68503	0.00150055	0.0113554
ENSG00000250548	RP11-47I22.2	2.99241	-2.82253	3.68336	0.00150635	0.0113952
ENSG00000151572	ANO4	2.67519	-2.38909	3.68316	0.00150704	0.0113962
ENSG00000224956	RP11-206L10.1	2.60243	-2.72814	3.67971	0.00151912	0.0114706
ENSG00000134339	SAA2	2.84934	-2.88001	3.67254	0.00154449	0.0116408
ENSG00000234636	MED14-AS1	2.58431	-2.53115	3.66138	0.00158486	0.0118665
ENSG00000272198	RP11-309G3.3	-2.97904	-1.21434	-3.67721	0.0015279	0.0115242
ENSG00000230069	LRRC37A15P	-2.29235	-1.31654	-3.67152	0.00154814	0.0116528
ENSG00000129221	AIPL1	2.36131	-3.52744	3.64202	0.00165734	0.0122791
ENSG00000173391	OLR1	2.06988	-0.536675	3.76793	0.00123862	0.00975863
ENSG00000008323	PLEKHG6	-2.12397	-1.70706	-3.66329	0.00157789	0.0118359
ENSG00000233070	ZFY-AS1	2.98361	-2.3447	3.61257	0.00177399	0.0130025
ENSG00000255622	PCDHB17	-2.44831	-2.60726	-3.59306	0.00185565	0.0135189
ENSG00000062038	CDH3	3.13272	-2.87873	3.61531	0.00176279	0.0129389
ENSG00000120675	DNAJC15	2.14754	-0.207039	3.73252	0.00134444	0.0103927
ENSG00000272341	RP1-151F17.2	-2.05263	-1.44191	-3.64536	0.00164462	0.0121982
ENSG00000159784	FAM131B	-2.06071	0.966131	-3.78605	0.0011877	0.00945183
ENSG00000231535	LINC00278	2.05111	-2.0041	3.63312	0.00169175	0.0124845
ENSG00000169071	ROR2	2.0836	-1.34029	3.63347	0.00169041	0.0124791
ENSG00000170396	ZNF804A	2.92824	-3.89587	3.57752	0.00192337	0.013884
ENSG00000159339	PADI4	2.43226	-3.3058	3.5684	0.00196424	0.0141081
ENSG00000224536	RP11-134G8.7	-2.00233	-0.874783	-3.6469	0.00163877	0.012168
ENSG00000162040	HS3ST6	-2.19829	-2.45771	-3.55546	0.00202371	0.0144305
ENSG00000211451	GNRHR2	-2.71437	-2.07914	-3.57217	0.00194725	0.014017
ENSG00000224265	RP11-168L22.2	-2.60706	-3.62232	-3.53344	0.00212903	0.01503
ENSG00000234311	RP11-432J24.3	-2.07664	0.0217349	-3.65346	0.00161414	0.0120111
ENSG00000168309	FAM107A	2.703	-3.54581	3.52808	0.00215544	0.0151487
ENSG00000187908	DMBT1	3.02981	-3.05687	3.54399	0.00207792	0.0147504
ENSG00000239948	RN7SL368P	2.60155	-3.78826	3.52883	0.00215174	0.0151282
ENSG00000246375	RP11-10L7.1	2.65512	-3.93241	3.51708	0.00221077	0.0154423
ENSG00000157542	KCNJ6	-2.47014	-1.30149	-3.54019	0.00209617	0.0148543
ENSG00000106302	HYAL4	2.13131	-1.65642	3.56763	0.00196775	0.0141149
ENSG00000183508	FAM46C	2.22314	-0.198459	3.63187	0.00169668	0.0125093
ENSG00000225864	HCG4P11	2.97394	-3.41513	3.50198	0.00228891	0.0158531
ENSG00000047617	ANO2	2.37318	-3.10584	3.48915	0.00235748	0.0162133
ENSG00000126353	CCR7	-2.19361	-1.21183	-3.51894	0.00220131	0.0153972
ENSG00000261220	RP11-629O1.2	-2.18515	-1.66791	-3.55935	0.00200567	0.0143268
ENSG00000167765	AC018755.1	-2.38258	-2.11703	-3.52947	0.0021486	0.0151282
ENSG00000107105	ELAVL2	2.57331	-2.39084	3.5163	0.00221472	0.0154541
ENSG00000168143	FAM83B	2.19594	-0.87517	3.60404	0.00180925	0.0132137
ENSG00000188833	ENTPD8	-2.11014	-0.421608	-3.55403	0.00203039	0.0144681
ENSG00000224389	C4B	2.53542	-1.96895	3.51219	0.00223575	0.0155532
ENSG00000174740	PABPC5	-3.02414	-3.18371	-3.46165	0.00251126	0.0170195
ENSG00000136274	NACAD	-2.30774	-2.72588	-3.46712	0.0024799	0.0168571
ENSG00000171509	RXFP1	2.70847	-3.40321	3.44638	0.00260091	0.0174884
ENSG00000246548	RP11-7F17.5	2.16737	-3.12736	3.45715	0.0025374	0.0171513
ENSG00000234928	AP000344.3	-2.53622	-1.38588	-3.4891	0.00235775	0.0162133
ENSG00000255847	RP11-167N4.2	-2.73496	-2.52431	-3.44757	0.00259381	0.0174617
ENSG00000267892	CTD-2540F13.2	-2.29205	-1.44765	-3.4683	0.00247318	0.0168281
ENSG00000178965	C1orf173	2.27319	-3.90637	3.42585	0.0027264	0.0181359
ENSG00000152670	DDX4	2.15103	-2.29592	3.48061	0.0024042	0.016457
ENSG00000165863	C10orf82	-2.8949	-3.95494	-3.41626	0.00278701	0.0184613
ENSG00000173080	RXFP4	-2.74457	-3.04484	-3.41957	0.00276593	0.0183512
ENSG00000215845	TSTD1	2.10335	-2.38397	3.44597	0.00260334	0.017499
ENSG00000189433	GJB4	-3.39548	-2.36917	-3.39157	0.0029493	0.0193338
ENSG00000256745	RP11-680H20.1	2.44164	-2.34943	3.42085	0.00275784	0.0183035
ENSG00000261116	RP3-523K23.2	2.41801	-2.35609	3.43046	0.00269768	0.0179857
ENSG00000146122	DAAM2	2.18043	-2.76853	3.39149	0.00294985	0.0193338
ENSG00000198535	C2CD4A	2.97244	-2.69228	3.39318	0.00293846	0.0193024
ENSG00000254721	RP11-805J14.5	2.35215	-1.99845	3.41688	0.0027831	0.0184423
ENSG00000250376	CTD-2005D20.1	-2.54459	-2.4581	-3.36228	0.00315385	0.0203457
ENSG00000262728	AC123768.4	-2.4064	-2.7567	-3.34882	0.0032525	0.020851
ENSG00000156140	ADAMTS3	2.47229	-2.90758	3.35171	0.00323107	0.020746
ENSG00000226953	AC010890.1	2.14095	-2.0003	3.37241	0.00308161	0.0199943
ENSG00000234184	RP5-887A10.1	2.86064	-4.06816	3.31762	0.00349278	0.0221148
ENSG00000258545	RP4-755D9.1	2.83221	-3.96201	3.30217	0.00361822	0.0226503
ENSG00000266850	RP11-370A5.1	2.75063	-2.97564	3.30436	0.00360018	0.0225995
ENSG00000099834	CDHR5	2.64638	-3.39623	3.27892	0.00381521	0.0236381
ENSG00000260095	RP11-715J22.3	-2.26438	-2.87044	-3.27999	0.0038059	0.0235876
ENSG00000183979	NPB	-2.12829	-2.08611	-3.32154	0.00346173	0.0219521
ENSG00000263105	RP11-95P2.3	2.1029	-2.42208	3.34298	0.00329617	0.0210727
ENSG00000230024	RP11-95P13.1	2.48004	-3.05953	3.29448	0.00368223	0.022953
ENSG00000254838	GVINP1	2.74461	-3.22876	3.25891	0.00399306	0.0245101
ENSG00000229167	RP11-73M7.1	-2.54575	-3.42736	-3.25368	0.00404094	0.0247102
ENSG00000198723	C19orf45	-2.32229	-3.07401	-3.26083	0.0039757	0.0244113
ENSG00000144407	PTH2R	2.61792	-3.83834	3.25102	0.00406547	0.0248139
ENSG00000129244	ATP1B2	2.34627	-2.23571	3.24683	0.00410444	0.0250071
ENSG00000267246	RP11-798G7.7	2.38446	-3.71359	3.21993	0.00436327	0.0262641
ENSG00000112303	VNN2	2.18214	-1.52351	3.30545	0.00359122	0.0225709
ENSG00000272750	RP11-378J18.8	2.01222	-1.46382	3.28789	0.00373797	0.0232439
ENSG00000207031	SNORD59A	-2.23968	-3.49857	-3.21303	0.00443221	0.0266166
ENSG00000142765	SYTL1	-2.56004	-2.48277	-3.20115	0.00455336	0.0271882
ENSG00000188611	ASAH2	2.04524	-2.33685	3.26225	0.00396288	0.0243544
ENSG00000134769	DTNA	2.26302	-2.54401	3.23166	0.00424846	0.0257246
ENSG00000204614	TRIM40	2.47397	-3.21894	3.19139	0.00465524	0.0276643
ENSG00000254670	CTC-497E21.3	-2.2278	-1.60201	-3.25554	0.00402383	0.0246462
ENSG00000166501	PRKCB	2.09703	-1.73867	3.2147	0.00441541	0.0265235
ENSG00000253686	CTB-43E15.3	-2.25218	-2.91656	-3.17319	0.00485135	0.0285895
ENSG00000155657	TTN	2.2895	-1.96622	3.22538	0.00430953	0.0259864
ENSG00000253882	RP11-61L23.2	2.04725	-2.64304	3.1839	0.00473496	0.0280244
ENSG00000214894	LINC00243	-2.00347	-1.75167	-3.20283	0.00453598	0.0271127
ENSG00000261594	TPBGL	-2.0992	-3.34524	-3.1491	0.00512333	0.0298577
ENSG00000129654	FOXJ1	-2.96822	-1.45298	-3.16559	0.00493562	0.0289945
ENSG00000231083	AC011747.6	-2.22769	-3.27867	-3.13743	0.00526031	0.0305086
ENSG00000162438	CTRC	2.37562	-3.50092	3.15007	0.00511199	0.0298243
ENSG00000164683	HEY1	-2.08426	-1.28831	-3.19833	0.00458259	0.0273118
ENSG00000005379	BZRAP1	2.55131	-1.48653	3.31401	0.00352169	0.0222087
ENSG00000108924	HLF	-2.92487	-1.58025	-3.16264	0.00496868	0.029147
ENSG00000207561	MIR635	-2.62489	-3.22541	-3.1284	0.00536877	0.0310148
ENSG00000198054	DSCR8	-2.25181	-3.45756	-3.12222	0.00544423	0.0313184
ENSG00000244468	RP11-206M11.7	2.6189	-2.23328	3.18245	0.00475059	0.0281007
ENSG00000237356	AL163953.3	-2.22692	-1.85805	-3.14406	0.00518203	0.0301484
ENSG00000180745	CLRN3	-2.36592	-3.04769	-3.12183	0.00544901	0.0313342
ENSG00000204172	AGAP10	2.36952	-4.28126	3.10795	0.00562249	0.0321814
ENSG00000229644	NAMPTL	2.72049	-0.0474262	3.34672	0.00326812	0.020938
ENSG00000223849	RP11-80I15.1	-2.4415	-3.26825	-3.08872	0.0058716	0.0332454
ENSG00000234465	PINLYP	2.68738	-2.78821	3.09251	0.00582168	0.0330268
ENSG00000131050	BPIFA2	-2.1151	-1.4412	-3.12278	0.00543729	0.0312873
ENSG00000184697	CLDN6	-2.59513	-3.47236	-3.07433	0.00606502	0.0341145
ENSG00000140798	ABCC12	-2.77272	-2.74188	-3.08145	0.0059686	0.0336769
ENSG00000269514	DKFZP779L1853	-2.39423	-2.03072	-3.10704	0.00563402	0.0322115
ENSG00000222047	C10orf55	-2.1449	-1.59684	-3.12494	0.00541082	0.0311963
ENSG00000201579	RNU6-343P	2.07144	-4.00879	3.07055	0.00611682	0.0343399
ENSG00000228057	SEC63P1	-2.4334	-3.09382	-3.06009	0.00626256	0.0349857
ENSG00000085552	IGSF9	-2.18941	-3.01211	-3.06079	0.00625268	0.0349401
ENSG00000230212	AP000688.14	2.69388	-2.85543	3.04596	0.00646454	0.0358504
ENSG00000259640	RP6-33F8.1	2.16634	-3.74061	3.04569	0.00646854	0.0358629
ENSG00000203635	AC144450.2	-2.10019	-2.20257	-3.05927	0.00627402	0.0350402
ENSG00000269151	AC007193.8	-2.21592	-2.96449	-3.02898	0.0067158	0.036865
ENSG00000171388	APLN	-2.33257	-1.01708	-3.10689	0.00563586	0.032213
ENSG00000253636	RP11-531A24.5	-2.6112	-3.0383	-3.02594	0.00676181	0.0370479
ENSG00000183657	PP13439	2.75339	-3.42971	3.02928	0.00671126	0.0368499
ENSG00000267185	PTP4A2P1	-2.57635	-3.01851	-3.01656	0.00690559	0.0375749
ENSG00000162873	KLHDC8A	-2.01179	-2.07425	-3.04828	0.00643106	0.035713
ENSG00000260855	RP11-439E19.10	-2.02814	-0.947318	-3.1237	0.00542609	0.0312431
ENSG00000188883	KLRG2	-2.05831	-1.11381	-3.07381	0.00607216	0.0341359
ENSG00000254702	CTD-2651C21.3	2.16236	-3.26395	3.03216	0.00666806	0.0366815
ENSG00000102313	ITIH6	2.2246	0.0880633	3.21274	0.00443511	0.0266227
ENSG00000222035	AC079354.3	2.56776	-3.19415	3.02001	0.0068524	0.0373847
ENSG00000230790	AC012456.4	2.50536	-3.35976	2.98867	0.00735068	0.0394318
ENSG00000180251	SLC9A4	-2.44356	-3.56783	-2.98616	0.00739205	0.0395606
ENSG00000145321	GC	2.24857	-3.04128	3.02478	0.00677939	0.0370949
ENSG00000123977	DAW1	-2.42406	-3.16583	-2.98096	0.00747844	0.0399291
ENSG00000214018	RRM2P3	-2.18439	-4.01532	-2.97788	0.00753005	0.0401352
ENSG00000145113	MUC4	2.0391	-3.43832	2.96492	0.00775136	0.0409915
ENSG00000204375	XAGE1E	2.15422	-3.67221	2.99671	0.00721954	0.0389115
ENSG00000135973	GPR45	-2.45355	-3.41921	-2.92907	0.00839643	0.0434319
ENSG00000092054	MYH7	2.0777	-3.80645	2.93141	0.00835272	0.0432788
ENSG00000234076	TPRG1-AS1	-2.45769	-3.00058	-2.92012	0.00856535	0.0439631
ENSG00000236330	RPL5P9	2.15836	-3.8003	2.92318	0.00850718	0.0437626
ENSG00000272755	RP11-326G21.1	2.21146	-3.11818	2.96065	0.00782555	0.0412625
ENSG00000103184	SEC14L5	-2.24134	-1.86917	-2.93781	0.00823448	0.0428611
ENSG00000235505	RP11-693N9.2	2.10743	-3.59037	2.95979	0.00784069	0.0412935
ENSG00000267340	RP11-242D8.3	-2.0483	-2.00456	-2.92754	0.00842513	0.0435002
ENSG00000096088	PGC	2.16435	-3.51512	2.87461	0.00947614	0.0474339
ENSG00000224846	RP1-90J20.8	2.64714	-2.58339	2.9078	0.00880327	0.0448652
ENSG00000263069	CTD-2047H16.4	2.0182	-0.754624	3.07976	0.00599127	0.0337831
ENSG00000016402	IL20RA	2.36046	-2.89266	2.89526	0.00905193	0.0457685
ENSG00000215244	RP11-563J2.2	-2.01035	-3.01342	-2.87448	0.00947879	0.0474356
ENSG00000235174	RPL39P3	2.19681	-2.63957	2.89435	0.00907018	0.0458269
ENSG00000143217	PVRL4	-2.3382	-0.567603	-2.92478	0.00847692	0.0436686
ENSG00000258813	RP11-109N23.4	-2.24385	-3.74215	-2.86497	0.00968059	0.0482219
ENSG00000187682	ERAS	2.27586	-3.80752	2.86864	0.0096022	0.0479362
ENSG00000251639	RP11-20I20.1	2.12442	-3.14013	2.84822	0.0100462	0.0495841
ENSG00000239827	SUGT1P3	-2.06609	-3.3223	-2.8712	0.00954797	0.0477119
ENSG00000224786	CETN4P	-2.149	-3.41187	-2.86298	0.00972342	0.0483882
ENSG00000254783	RP11-320L11.2	-2.02737	-1.75739	-2.86845	0.00960642	0.0479456
ENSG00000236699	ARHGEF38	-2.24	-1.91176	-2.84529	0.0101114	0.0498245
