# Supplementary material for: The ETS transcription factor ELF1 regulates a broadly antiviral program distinct from the type I interferon response
Source: PLoS Pathog. 2019 Nov 4;15(11):e1007634. doi: 10.1371/journal.ppat.1007634 (PMC6932815; doi:10.1371/journal.ppat.1007634)
Supplement: S3 Table — (XLSX) [file ppat.1007634.s013.xlsx]

## Sheet: ST3_DGE_IFN48vMOCK_lfc2_fdr05
ensembl_gene_id	external_gene_name	logFC	AveExpr	t	P.Value	adj.P.Val
ENSG00000119922	IFIT2	8.32275	7.54123	63.2996	3.31879e-24	6.80617e-20
ENSG00000119917	IFIT3	7.42303	7.13209	54.2754	6.7253e-23	6.89612e-19
ENSG00000089127	OAS1	4.8396	7.72749	47.0299	1.10348e-21	5.65752e-18
ENSG00000185745	IFIT1	8.34548	6.51321	48.3579	6.40969e-22	4.38167e-18
ENSG00000068079	IFI35	4.51154	6.31075	41.7866	1.10403e-20	4.02914e-17
ENSG00000234745	HLA-B	6.55407	6.07834	41.6461	1.1788e-20	4.02914e-17
ENSG00000168394	TAP1	4.06993	7.01186	37.5253	8.93122e-20	2.61659e-16
ENSG00000002549	LAP3	3.50849	6.78772	35.9986	1.99925e-19	4.20889e-16
ENSG00000204525	HLA-C	4.33473	7.35358	35.9095	2.09772e-19	4.20889e-16
ENSG00000204592	HLA-E	3.28417	8.18588	35.7737	2.25755e-19	4.20889e-16
ENSG00000100342	APOL1	5.17568	5.63744	36.1851	1.80862e-19	4.20889e-16
ENSG00000159403	C1R	4.898	6.02604	34.5772	4.36409e-19	6.39277e-16
ENSG00000132274	TRIM22	6.02915	5.29995	34.7801	3.89656e-19	6.14698e-16
ENSG00000204642	HLA-F	6.80639	3.71199	35.4437	2.70173e-19	4.61726e-16
ENSG00000140105	WARS	3.13297	8.22935	32.6538	1.32076e-18	1.80574e-15
ENSG00000059378	PARP12	4.31366	5.74997	32.007	1.94408e-18	2.49182e-15
ENSG00000121858	TNFSF10	5.55045	4.80396	31.8468	2.14187e-18	2.58385e-15
ENSG00000170581	STAT2	3.56107	7.27847	30.5371	4.81668e-18	5.19897e-15
ENSG00000156587	UBE2L6	4.59626	5.98532	30.436	5.13476e-18	5.26518e-15
ENSG00000130813	C19orf66	3.37172	5.19808	29.9784	6.87556e-18	6.71448e-15
ENSG00000101347	SAMHD1	3.73084	6.25768	29.8447	7.49401e-18	6.98578e-15
ENSG00000135899	SP110	4.60484	4.8492	29.6801	8.33664e-18	7.43339e-15
ENSG00000108679	LGALS3BP	3.08676	9.48917	29.165	1.1678e-17	9.81246e-15
ENSG00000206503	HLA-A	3.32115	7.83011	29.0388	1.26943e-17	9.81246e-15
ENSG00000132109	TRIM21	3.60605	5.88265	29.0328	1.27449e-17	9.81246e-15
ENSG00000138496	PARP9	3.80809	6.50412	28.7272	1.56219e-17	1.14419e-14
ENSG00000163840	DTX3L	3.61374	6.87883	28.5814	1.72287e-17	1.19436e-14
ENSG00000240065	PSMB9	4.85188	3.97496	29.0124	1.29187e-17	9.81246e-15
ENSG00000146859	TMEM140	4.47327	4.83362	28.503	1.81626e-17	1.19436e-14
ENSG00000172183	ISG20	4.95474	4.96286	28.5176	1.79848e-17	1.19436e-14
ENSG00000004468	CD38	3.76614	5.89424	28.2618	2.13851e-17	1.32899e-14
ENSG00000111331	OAS3	4.74857	8.37712	28.1673	2.28081e-17	1.37573e-14
ENSG00000115267	IFIH1	6.06592	4.77929	28.4648	1.86365e-17	1.19436e-14
ENSG00000204267	TAP2	3.7709	4.97369	27.7944	2.94627e-17	1.72634e-14
ENSG00000157601	MX1	8.1566	5.36482	27.7167	3.1088e-17	1.77098e-14
ENSG00000135114	OASL	7.03663	5.16712	27.564	3.45686e-17	1.91604e-14
ENSG00000187608	ISG15	7.00438	5.47119	27.2887	4.19127e-17	2.20846e-14
ENSG00000140464	PML	3.77811	5.34587	27.0893	4.82411e-17	2.36923e-14
ENSG00000184979	USP18	4.52704	4.28005	27.0812	4.85214e-17	2.36923e-14
ENSG00000182326	C1S	4.10448	7.47134	26.7164	6.29286e-17	3.00126e-14
ENSG00000168062	BATF2	6.01037	3.98372	27.2858	4.19981e-17	2.20846e-14
ENSG00000188313	PLSCR1	3.10582	7.17319	25.7509	1.2733e-16	5.67672e-14
ENSG00000185507	IRF7	5.73462	4.26974	25.842	1.19017e-16	5.424e-14
ENSG00000177409	SAMD9L	5.8429	4.85143	25.7078	1.31479e-16	5.73694e-14
ENSG00000134326	CMPK2	9.12949	2.42606	31.293	3.00533e-18	3.42408e-15
ENSG00000204264	PSMB8	2.65014	5.91382	25.474	1.56573e-16	6.6896e-14
ENSG00000117228	GBP1	6.85431	3.10077	27.1732	4.54645e-17	2.33097e-14
ENSG00000142089	IFITM3	4.42411	6.16636	25.1593	1.98561e-16	8.31038e-14
ENSG00000130589	HELZ2	5.43445	5.96153	25.1277	2.03393e-16	8.31981e-14
ENSG00000168961	LGALS9	7.2151	3.07089	26.4121	7.83721e-17	3.65285e-14
ENSG00000125347	IRF1	2.85196	6.13868	24.7623	2.6903e-16	1.06101e-13
ENSG00000178685	PARP10	6.04104	4.05516	25.1052	2.069e-16	8.31981e-14
ENSG00000172936	MYD88	2.24978	7.18644	24.645	2.94544e-16	1.13972e-13
ENSG00000136816	TOR1B	2.31714	6.27392	24.1257	4.42096e-16	1.67898e-13
ENSG00000163565	IFI16	4.29657	5.86414	24.0373	4.74115e-16	1.76785e-13
ENSG00000107201	DDX58	5.25986	6.45871	23.9746	4.98315e-16	1.8249e-13
ENSG00000116514	RNF19B	2.2949	5.79991	23.7432	5.99396e-16	2.15657e-13
ENSG00000079385	CEACAM1	2.77602	7.21017	23.6315	6.55669e-16	2.31059e-13
ENSG00000168016	TRANK1	4.87878	6.24529	23.6145	6.64741e-16	2.31059e-13
ENSG00000111801	BTN3A3	3.40128	3.75689	23.2947	8.61526e-16	2.9447e-13
ENSG00000180596	HIST1H2BC	3.3844	2.68151	23.2407	9.00407e-16	3.02714e-13
ENSG00000115415	STAT1	3.13849	8.20561	22.9969	1.10022e-15	3.63923e-13
ENSG00000067066	SP100	2.81036	6.27184	22.8632	1.22904e-15	4.00081e-13
ENSG00000163131	CTSS	2.36534	7.8413	22.5871	1.54782e-15	4.88348e-13
ENSG00000173193	PARP14	3.8139	7.84434	22.4921	1.67668e-15	5.20989e-13
ENSG00000106785	TRIM14	2.79328	6.60392	22.3942	1.82133e-15	5.57491e-13
ENSG00000122729	ACO1	-3.11095	5.95101	-22.0657	2.41002e-15	6.96121e-13
ENSG00000163644	PPM1K	4.55	3.20473	22.3371	1.9117e-15	5.6819e-13
ENSG00000221963	APOL6	3.68753	6.47548	22.0033	2.54269e-15	7.14321e-13
ENSG00000126709	IFI6	7.54575	6.36393	21.9736	2.60864e-15	7.22945e-13
ENSG00000120217	CD274	4.35115	3.04772	22.0473	2.44833e-15	6.97365e-13
ENSG00000139192	TAPBPL	3.07256	4.07629	21.6362	3.49612e-15	9.434e-13
ENSG00000137496	IL18BP	3.8953	3.49817	21.6054	3.59148e-15	9.56547e-13
ENSG00000198959	TGM2	3.27345	9.53769	21.5591	3.74035e-15	9.83423e-13
ENSG00000117226	GBP3	2.53286	6.17976	21.4991	3.94259e-15	1.02348e-12
ENSG00000112343	TRIM38	2.71952	5.75181	21.2382	4.96556e-15	1.25721e-12
ENSG00000111335	OAS2	9.77389	4.23141	22.1075	2.32508e-15	6.81183e-13
ENSG00000213689	TREX1	3.17242	4.32714	20.9509	6.42118e-15	1.57072e-12
ENSG00000105559	PLEKHA4	7.1552	3.21992	21.9229	2.72519e-15	7.45176e-13
ENSG00000078081	LAMP3	8.87992	2.2793	22.744	1.35733e-15	4.3494e-13
ENSG00000132256	TRIM5	2.30602	6.35922	20.9488	6.4336e-15	1.57072e-12
ENSG00000123358	NR4A1	3.80454	4.77179	20.8065	7.31571e-15	1.76507e-12
ENSG00000165949	IFI27	10.2033	2.81739	22.3694	1.86001e-15	5.60957e-13
ENSG00000128335	APOL2	3.55947	6.10709	20.6908	8.12709e-15	1.91575e-12
ENSG00000160932	LY6E	2.94745	7.58882	20.706	8.01526e-15	1.91136e-12
ENSG00000140853	NLRC5	4.08876	5.04788	20.6166	8.69622e-15	2.00384e-12
ENSG00000272941	RP11-134L10.1	5.24761	2.03975	21.4334	4.17727e-15	1.07084e-12
ENSG00000138646	HERC5	5.48325	4.38783	20.5764	9.02144e-15	2.05569e-12
ENSG00000110492	MDK	3.5093	5.23541	20.1663	1.31779e-14	2.93752e-12
ENSG00000152689	RASGRP3	4.40494	3.78267	20.1739	1.30842e-14	2.93752e-12
ENSG00000124201	ZNFX1	3.02872	8.16328	19.6492	2.14647e-14	4.73331e-12
ENSG00000181381	DDX60L	3.93835	5.76141	19.5735	2.30751e-14	5.0343e-12
ENSG00000205413	SAMD9	5.0831	6.03598	19.4962	2.48526e-14	5.36299e-12
ENSG00000183723	CMTM4	-2.16033	6.56432	-19.0704	3.75819e-14	7.94567e-12
ENSG00000168404	MLKL	2.06641	6.05567	19.0158	3.96521e-14	8.29781e-12
ENSG00000026950	BTN3A1	2.76347	4.79008	18.9586	4.19506e-14	8.69012e-12
ENSG00000131203	IDO1	8.96752	1.59169	20.6678	8.2988e-15	1.934e-12
ENSG00000185404	SP140L	2.48191	4.23199	18.62	5.87357e-14	1.19262e-11
ENSG00000138642	HERC6	3.46368	5.3488	18.6069	5.95135e-14	1.19657e-11
ENSG00000196116	TDRD7	2.15556	6.25909	18.6383	5.76733e-14	1.18276e-11
ENSG00000189060	H1F0	2.04291	7.84407	18.5865	6.0745e-14	1.20947e-11
ENSG00000123240	OPTN	2.05718	7.64824	18.5663	6.19892e-14	1.22238e-11
ENSG00000138166	DUSP5	3.57553	6.47457	18.4642	6.87073e-14	1.34195e-11
ENSG00000133321	RARRES3	3.95315	3.96688	18.1965	9.01966e-14	1.72874e-11
ENSG00000155287	SLC25A28	2.23326	5.03381	18.197	9.01442e-14	1.72874e-11
ENSG00000125148	MT2A	2.31324	7.09329	17.9084	1.21365e-13	2.2562e-11
ENSG00000101846	STS	2.37024	5.61685	17.6727	1.55226e-13	2.79244e-11
ENSG00000185885	IFITM1	8.9185	3.19615	17.9024	1.22117e-13	2.2562e-11
ENSG00000141574	SECTM1	5.69094	2.61999	17.7722	1.39855e-13	2.53819e-11
ENSG00000130303	BST2	7.72479	2.34264	17.8255	1.32288e-13	2.42228e-11
ENSG00000166710	B2M	2.99804	9.23802	17.3635	2.15302e-13	3.8395e-11
ENSG00000162645	GBP2	2.20385	5.17911	17.1852	2.60631e-13	4.52969e-11
ENSG00000204261	TAPSAR1	4.41889	2.10467	17.3254	2.24251e-13	3.9646e-11
ENSG00000100346	CACNA1I	4.6676	2.34698	17.2263	2.49378e-13	4.37115e-11
ENSG00000130513	GDF15	2.2449	7.3943	17.1762	2.63171e-13	4.53539e-11
ENSG00000164342	TLR3	4.17762	3.89174	17.0016	3.17899e-13	5.29716e-11
ENSG00000105287	PRKD2	2.15265	6.30955	17.0917	2.88307e-13	4.88645e-11
ENSG00000185201	IFITM2	2.31163	6.88161	17.1048	2.84241e-13	4.85769e-11
ENSG00000132530	XAF1	12.0249	0.863221	21.0849	5.69331e-15	1.42388e-12
ENSG00000206341	HLA-H	3.65338	1.44568	16.9947	3.20289e-13	5.29716e-11
ENSG00000204616	TRIM31	4.32197	3.652	16.7986	3.96791e-13	6.50991e-11
ENSG00000186198	SLC51B	2.30465	3.88126	16.7718	4.0868e-13	6.65175e-11
ENSG00000080031	PTPRH	3.66971	4.30008	16.6281	4.78909e-13	7.67303e-11
ENSG00000060491	OGFR	2.23806	6.15005	16.6879	4.48246e-13	7.23828e-11
ENSG00000196684	HSH2D	6.1267	1.8579	16.5618	5.15499e-13	8.19524e-11
ENSG00000197536	C5orf56	3.86459	1.93396	16.2117	7.6354e-13	1.20451e-10
ENSG00000100867	DHRS2	6.77166	1.64986	16.1635	8.06451e-13	1.2625e-10
ENSG00000117475	BLZF1	2.1192	5.76296	16.153	8.16086e-13	1.2679e-10
ENSG00000174837	EMR1	2.36537	4.13678	16.0604	9.06924e-13	1.39844e-10
ENSG00000134321	RSAD2	10.2401	1.50388	18.1817	9.15643e-14	1.73871e-11
ENSG00000122643	NT5C3A	3.67396	5.85907	16.0008	9.70845e-13	1.48583e-10
ENSG00000152778	IFIT5	2.3807	5.68534	15.9483	1.03116e-12	1.55492e-10
ENSG00000185880	TRIM69	2.39749	4.45005	15.7579	1.28472e-12	1.88193e-10
ENSG00000243649	CFB	5.15434	2.15092	15.7006	1.37325e-12	1.98328e-10
ENSG00000091513	TF	4.10256	4.26315	15.6402	1.47344e-12	2.1131e-10
ENSG00000206337	HCP5	6.27295	0.848724	15.9497	1.02948e-12	1.55492e-10
ENSG00000055332	EIF2AK2	2.30196	7.33758	15.71	1.35827e-12	1.97557e-10
ENSG00000124635	HIST1H2BJ	2.9631	2.70534	15.4859	1.76584e-12	2.44689e-10
ENSG00000134470	IL15RA	3.84346	1.81292	15.5211	1.6942e-12	2.37978e-10
ENSG00000185022	MAFF	2.46641	3.72885	15.462	1.81629e-12	2.49989e-10
ENSG00000166532	RIMKLB	2.13919	5.59053	15.4977	1.74159e-12	2.4297e-10
ENSG00000111348	ARHGDIB	-3.99062	4.64115	-15.3417	2.09445e-12	2.84419e-10
ENSG00000131094	C1QL1	2.10351	2.96525	15.3362	2.10804e-12	2.84419e-10
ENSG00000144837	PLA1A	5.24813	3.98631	15.2139	2.43907e-12	3.26931e-10
ENSG00000137198	GMPR	4.77081	1.10247	15.4516	1.83888e-12	2.51412e-10
ENSG00000164308	ERAP2	2.92037	3.35774	14.7362	4.35262e-12	5.40991e-10
ENSG00000131475	VPS25	-2.01599	6.13648	-14.8415	3.82564e-12	4.96558e-10
ENSG00000154678	PDE1C	-2.20212	4.05726	-14.7385	4.34025e-12	5.40991e-10
ENSG00000137752	CASP1	5.78595	1.69684	15.0451	2.98767e-12	3.95298e-10
ENSG00000138035	PNPT1	2.945	6.26854	14.7789	4.13039e-12	5.26124e-10
ENSG00000175197	DDIT3	3.03364	4.50536	14.6529	4.82317e-12	5.92297e-10
ENSG00000121060	TRIM25	2.12408	8.06201	14.6809	4.65915e-12	5.75602e-10
ENSG00000108771	DHX58	5.727	1.50643	14.501	5.82306e-12	6.98358e-10
ENSG00000087076	HSD17B14	-3.22826	3.62047	-14.2431	8.04847e-12	9.32531e-10
ENSG00000134363	FST	2.71522	4.02137	14.1511	9.04457e-12	1.04206e-09
ENSG00000106560	GIMAP2	4.31535	1.61873	14.2839	7.64421e-12	8.90725e-10
ENSG00000182179	UBA7	6.36731	2.30278	14.1358	9.22249e-12	1.05662e-09
ENSG00000119508	NR4A3	4.10342	0.519711	14.0585	1.01781e-11	1.15321e-09
ENSG00000025708	TYMP	4.21831	3.18086	13.7758	1.46525e-11	1.61467e-09
ENSG00000131781	FMO5	-2.68059	3.40186	-13.768	1.4802e-11	1.61467e-09
ENSG00000196154	S100A4	-2.10774	9.71839	-13.8773	1.28472e-11	1.42417e-09
ENSG00000168268	NT5DC2	-2.28499	4.56584	-13.7012	1.61481e-11	1.7522e-09
ENSG00000183486	MX2	9.65831	1.10509	14.9315	3.42854e-12	4.50721e-10
ENSG00000157150	TIMP4	-2.04342	4.40098	-13.656	1.71316e-11	1.82987e-09
ENSG00000137726	FXYD6	4.0534	1.07393	13.6369	1.75648e-11	1.86642e-09
ENSG00000146678	IGFBP1	4.69925	5.88446	13.6238	1.78703e-11	1.88909e-09
ENSG00000018236	CNTN1	-2.02895	9.642	-13.6886	1.64162e-11	1.77192e-09
ENSG00000112773	FAM46A	2.21778	5.56362	13.5975	1.84977e-11	1.94539e-09
ENSG00000266976	AC079466.1	6.39716	0.614605	13.6575	1.70982e-11	1.82987e-09
ENSG00000130775	THEMIS2	8.18607	0.619206	14.4253	6.39992e-12	7.58668e-10
ENSG00000165731	RET	5.37211	0.564082	13.5148	2.06271e-11	2.11708e-09
ENSG00000174808	BTC	2.46579	3.26503	13.3795	2.46798e-11	2.48104e-09
ENSG00000227619	RP11-492E3.2	2.40399	2.37544	13.3302	2.63557e-11	2.6238e-09
ENSG00000156453	PCDH1	3.29153	3.09055	13.3173	2.6814e-11	2.65653e-09
ENSG00000198133	TMEM229B	3.40571	2.5865	13.2614	2.88954e-11	2.83534e-09
ENSG00000137965	IFI44	6.97187	3.04653	13.2809	2.81496e-11	2.77544e-09
ENSG00000155629	PIK3AP1	4.5695	3.08289	13.1084	3.55097e-11	3.38713e-09
ENSG00000150756	FAM173B	-2.74147	3.1501	-13.1022	3.58078e-11	3.39975e-09
ENSG00000185585	OLFML2A	-2.10514	4.77518	-13.1966	3.15241e-11	3.03519e-09
ENSG00000104951	IL4I1	6.43419	-0.213141	13.9213	1.21367e-11	1.3601e-09
ENSG00000225492	GBP1P1	8.61537	-1.97856	15.6108	1.52493e-12	2.17176e-10
ENSG00000206190	ATP10A	2.61464	4.44199	12.941	4.45947e-11	4.10111e-09
ENSG00000188290	HES4	3.19648	2.82201	12.7824	5.54511e-11	4.9659e-09
ENSG00000198517	MAFK	2.793	5.6266	12.9316	4.517e-11	4.1171e-09
ENSG00000205220	PSMB10	2.39935	4.0975	12.737	5.90424e-11	5.21914e-09
ENSG00000087303	NID2	3.51256	4.18672	12.6896	6.30611e-11	5.52674e-09
ENSG00000111907	TPD52L1	-2.3123	5.88905	-12.7483	5.81304e-11	5.16077e-09
ENSG00000214226	C17orf67	2.01024	2.89401	12.5862	7.28353e-11	6.30256e-09
ENSG00000166278	C2	4.55882	-0.239649	12.7574	5.7402e-11	5.11826e-09
ENSG00000177989	ODF3B	4.31696	2.52489	12.5363	7.81005e-11	6.61853e-09
ENSG00000117266	CDK18	2.57923	3.91043	12.547	7.69379e-11	6.56009e-09
ENSG00000125730	C3	3.47842	6.95524	12.7177	6.06421e-11	5.33754e-09
ENSG00000170381	SEMA3E	-2.52104	4.04359	-12.3907	9.58786e-11	7.92854e-09
ENSG00000196352	CD55	2.48302	6.62323	12.5776	7.37085e-11	6.32475e-09
ENSG00000184584	TMEM173	3.85317	3.12651	12.2919	1.10321e-10	8.83224e-09
ENSG00000123609	NMI	2.35717	5.35391	12.3339	1.0393e-10	8.35842e-09
ENSG00000149131	SERPING1	9.20118	0.606426	13.0115	4.05e-11	3.79257e-09
ENSG00000133106	EPSTI1	6.39831	0.204624	12.3798	9.73729e-11	7.98769e-09
ENSG00000128394	APOBEC3F	2.40407	3.00728	12.0617	1.5351e-10	1.17909e-08
ENSG00000135363	LMO2	4.19825	2.14331	12.0136	1.64565e-10	1.25929e-08
ENSG00000146674	IGFBP3	2.36436	8.45584	12.1894	1.27728e-10	1.00362e-08
ENSG00000102524	TNFSF13B	6.92394	1.04054	12.26	1.15459e-10	9.14222e-09
ENSG00000184678	HIST2H2BE	2.09058	4.40209	12.0836	1.4873e-10	1.15536e-08
ENSG00000136514	RTP4	8.93014	-1.20883	12.9968	4.13215e-11	3.83449e-09
ENSG00000137628	DDX60	3.88107	4.78247	11.8009	2.24488e-10	1.66804e-08
ENSG00000135324	MRAP2	-3.06024	2.94298	-11.6209	2.92965e-10	2.09342e-08
ENSG00000095752	IL11	3.14069	4.54652	11.7025	2.59543e-10	1.90097e-08
ENSG00000082074	FYB	2.47802	4.34273	11.6513	2.80023e-10	2.01498e-08
ENSG00000100918	REC8	2.43631	2.48241	11.5207	3.40209e-10	2.38123e-08
ENSG00000161570	CCL5	4.63784	1.56796	11.4441	3.81656e-10	2.64426e-08
ENSG00000162654	GBP4	9.58088	-0.174677	12.504	8.1719e-11	6.84038e-09
ENSG00000006747	SCIN	2.9049	2.9335	11.3825	4.18776e-10	2.85324e-08
ENSG00000101049	SGK2	-2.03747	3.51105	-11.41	4.01764e-10	2.75564e-08
ENSG00000101017	CD40	2.03807	2.93042	11.2893	4.82316e-10	3.21147e-08
ENSG00000128284	APOL3	9.18622	-0.788529	12.3849	9.66722e-11	7.96206e-09
ENSG00000137642	SORL1	-2.65933	4.778	-11.2466	5.14702e-10	3.37237e-08
ENSG00000184988	TMEM106A	2.08427	2.70195	11.1656	5.82523e-10	3.7925e-08
ENSG00000261716	RP11-196G18.22	2.14884	4.07108	11.3202	4.6018e-10	3.08411e-08
ENSG00000187510	PLEKHG7	3.64319	0.715799	11.069	6.75763e-10	4.34437e-08
ENSG00000117289	TXNIP	3.00583	5.81819	11.2957	4.7762e-10	3.19057e-08
ENSG00000124256	ZBP1	8.48548	-1.94743	12.2286	1.20758e-10	9.52504e-09
ENSG00000142677	IL22RA1	2.30239	2.62303	11.0165	7.32856e-10	4.64777e-08
ENSG00000104368	PLAT	2.08973	1.87406	10.9421	8.22556e-10	5.15871e-08
ENSG00000173821	RNF213	2.74188	9.93522	11.1564	5.90829e-10	3.83441e-08
ENSG00000110446	SLC15A3	8.9888	-1.15429	11.7342	2.47683e-10	1.82061e-08
ENSG00000173432	SAA1	5.05621	-1.01732	11.0296	7.18189e-10	4.57411e-08
ENSG00000108551	RASD1	4.53796	0.262171	10.7608	1.09247e-09	6.66798e-08
ENSG00000100226	GTPBP1	2.22274	4.93548	10.9365	8.29737e-10	5.18788e-08
ENSG00000269640	CTD-2521M24.9	6.35521	-0.852761	11.3526	4.38177e-10	2.96572e-08
ENSG00000226025	LGALS17A	7.69999	-1.44189	11.7424	2.44677e-10	1.80498e-08
ENSG00000204622	HLA-J	5.86946	-2.12393	11.2667	4.99154e-10	3.29153e-08
ENSG00000010030	ETV7	8.5494	-1.13191	11.5839	3.09554e-10	2.19665e-08
ENSG00000008735	MAPK8IP2	2.44763	1.74455	10.5959	1.41828e-09	8.38912e-08
ENSG00000158125	XDH	2.41248	2.63449	10.6251	1.35406e-09	8.07242e-08
ENSG00000130234	ACE2	6.15522	-0.603783	10.9241	8.45951e-10	5.27318e-08
ENSG00000112984	KIF20A	-2.81036	4.82896	-10.7023	1.19812e-09	7.22679e-08
ENSG00000162772	ATF3	3.37407	4.46343	10.7235	1.15859e-09	7.05058e-08
ENSG00000134716	CYP2J2	6.24829	-0.862957	11.0433	7.03142e-10	4.50626e-08
ENSG00000128918	ALDH1A2	5.05731	-1.44732	10.5474	1.53232e-09	8.97851e-08
ENSG00000203814	HIST2H2BF	2.76836	0.552029	10.3593	2.07349e-09	1.15726e-07
ENSG00000236039	AC019117.2	2.48264	1.56646	10.3584	2.07662e-09	1.15726e-07
ENSG00000156500	FAM122C	2.70729	1.49167	10.2545	2.45816e-09	1.31968e-07
ENSG00000137959	IFI44L	9.46658	0.690082	10.4585	1.76707e-09	1.01227e-07
ENSG00000078018	MAP2	2.30044	4.06436	10.3157	2.22553e-09	1.23022e-07
ENSG00000226950	DANCR	-2.05634	4.23667	-10.2877	2.32902e-09	1.26958e-07
ENSG00000081803	CADPS2	3.2373	0.738514	10.1689	2.82747e-09	1.47923e-07
ENSG00000180861	C12orf36	2.02485	3.43619	10.2629	2.42463e-09	1.30853e-07
ENSG00000077150	NFKB2	2.10571	5.51726	10.222	2.59208e-09	1.3736e-07
ENSG00000181143	MUC16	5.0258	-0.140633	10	3.735e-09	1.91016e-07
ENSG00000137877	SPTBN5	3.70952	0.771803	9.88932	4.49095e-09	2.21929e-07
ENSG00000013588	GPRC5A	2.12151	9.31834	10.2182	2.60836e-09	1.37867e-07
ENSG00000159224	GIP	-2.89536	1.56868	-9.83893	4.88622e-09	2.38587e-07
ENSG00000104327	CALB1	5.40684	-3.08666	10.3043	2.26691e-09	1.24857e-07
ENSG00000154451	GBP5	7.92059	-1.84246	10.5801	1.45457e-09	8.54734e-08
ENSG00000146411	SLC2A12	2.07348	3.64293	9.89467	4.451e-09	2.20862e-07
ENSG00000225101	OR52K3P	6.97881	-2.79222	10.4849	1.69376e-09	9.75723e-08
ENSG00000048052	HDAC9	2.57452	2.25964	9.79027	5.30236e-09	2.55536e-07
ENSG00000160183	TMPRSS3	4.5849	-0.785557	9.91617	4.29413e-09	2.14268e-07
ENSG00000272761	RP11-572C15.6	-2.8325	2.06447	-9.64271	6.80535e-09	3.15756e-07
ENSG00000233975	RP11-288L9.1	6.50386	-3.08913	10.3511	2.10143e-09	1.16792e-07
ENSG00000250588	IQCJ-SCHIP1	2.16479	1.87121	9.66275	6.57755e-09	3.06574e-07
ENSG00000129451	KLK10	7.49959	-0.471295	9.98517	3.82834e-09	1.95303e-07
ENSG00000141497	ZMYND15	3.04916	0.301927	9.56325	7.79233e-09	3.54335e-07
ENSG00000225964	AC017076.5	6.235	-3.16011	10.2488	2.48134e-09	1.32865e-07
ENSG00000158406	HIST1H4H	2.05652	2.87639	9.666	6.54139e-09	3.05583e-07
ENSG00000137745	MMP13	6.37028	-1.65926	9.77715	5.42077e-09	2.59741e-07
ENSG00000172296	SPTLC3	-3.40773	3.30348	-9.41471	1.00579e-08	4.40744e-07
ENSG00000181218	HIST3H2A	2.63212	0.976399	9.34105	1.1426e-08	4.88175e-07
ENSG00000203797	DDO	5.24059	-0.648811	9.4572	9.34724e-09	4.14024e-07
ENSG00000213928	IRF9	2.54658	1.1197	9.29344	1.24122e-08	5.20552e-07
ENSG00000187475	HIST1H1T	5.97077	-3.38859	9.81277	5.10552e-09	2.46944e-07
ENSG00000169783	LINGO1	2.66728	0.974124	9.283	1.26401e-08	5.27308e-07
ENSG00000140451	PIF1	-3.51037	1.60673	-9.2616	1.31207e-08	5.44695e-07
ENSG00000091583	APOH	-2.39782	5.5896	-9.48765	8.87033e-09	3.98058e-07
ENSG00000184545	DUSP8	2.0585	2.33817	9.34182	1.14108e-08	4.88175e-07
ENSG00000165388	ZNF488	-2.14136	2.23915	-9.25225	1.33366e-08	5.50402e-07
ENSG00000165507	C10orf10	2.9956	0.589239	9.15653	1.57727e-08	6.33006e-07
ENSG00000170099	SERPINA6	-3.06773	3.39955	-9.20506	1.44847e-08	5.8706e-07
ENSG00000006210	CX3CL1	3.03764	2.46137	9.13204	1.64675e-08	6.55758e-07
ENSG00000182836	PLCXD3	-2.00712	4.23694	-9.25687	1.32295e-08	5.48103e-07
ENSG00000256262	USP30-AS1	6.28033	-2.32142	9.47448	9.07334e-09	4.05394e-07
ENSG00000113594	LIFR	2.28655	4.47783	9.23269	1.38005e-08	5.66041e-07
ENSG00000139567	ACVRL1	3.18758	0.721888	8.95893	2.23801e-08	8.43697e-07
ENSG00000176845	METRNL	2.04684	1.3561	8.95209	2.26547e-08	8.52394e-07
ENSG00000196358	NTNG2	2.6441	1.32701	8.89872	2.49219e-08	9.2256e-07
ENSG00000128917	DLL4	2.81346	0.736623	8.84864	2.72641e-08	9.89615e-07
ENSG00000196843	ARID5A	2.15153	1.37007	8.87916	2.58106e-08	9.48398e-07
ENSG00000077522	ACTN2	6.19675	-2.66121	9.32596	1.17295e-08	4.97024e-07
ENSG00000078098	FAP	5.4669	-3.48176	9.32653	1.17179e-08	4.97024e-07
ENSG00000162892	IL24	5.65736	-2.74424	9.09232	1.76626e-08	6.95013e-07
ENSG00000108387	2019-09-04	2.45246	1.1785	8.8401	2.76858e-08	9.97856e-07
ENSG00000248596	RP11-844P9.2	6.255	-1.9879	8.94752	2.28399e-08	8.56308e-07
ENSG00000170075	GPR37L1	2.55979	0.325045	8.75919	3.2034e-08	1.11652e-06
ENSG00000198574	SH2D1B	4.42134	-0.351923	8.76895	3.14736e-08	1.09959e-06
ENSG00000230795	HLA-K	6.04108	-1.33406	8.96172	2.22691e-08	8.41057e-07
ENSG00000090339	ICAM1	2.77753	2.75965	8.75862	3.2067e-08	1.11652e-06
ENSG00000078596	ITM2A	-3.95455	3.00384	-8.66841	3.77678e-08	1.28662e-06
ENSG00000164171	ITGA2	2.02969	7.20067	8.99707	2.09104e-08	7.97084e-07
ENSG00000169248	CXCL11	7.98023	-2.10735	9.06961	1.83859e-08	7.16842e-07
ENSG00000028137	TNFRSF1B	5.81326	-1.23271	8.7821	3.07353e-08	1.08403e-06
ENSG00000130957	FBP2	6.53152	-3.26418	8.97035	2.1929e-08	8.29741e-07
ENSG00000178826	TMEM139	2.15505	1.51108	8.6728	3.74672e-08	1.2785e-06
ENSG00000087085	ACHE	3.83721	-0.431064	8.57245	4.49994e-08	1.48847e-06
ENSG00000151883	PARP8	2.98682	1.42129	8.54898	4.69789e-08	1.53905e-06
ENSG00000133328	HRASLS2	4.60835	0.908615	8.53383	4.83035e-08	1.5749e-06
ENSG00000050438	SLC4A8	-3.01783	1.938	-8.50284	5.1136e-08	1.65149e-06
ENSG00000232721	RP11-403I13.5	-4.23149	1.28647	-8.51471	5.00317e-08	1.62607e-06
ENSG00000198719	DLL1	3.9942	0.517266	8.48429	5.29134e-08	1.69554e-06
ENSG00000249790	RP11-20D14.6	5.36916	-2.43883	8.54394	4.7415e-08	1.55086e-06
ENSG00000236098	RP11-148B18.4	5.58941	-2.82418	8.78631	3.05023e-08	1.07852e-06
ENSG00000136689	IL1RN	4.69332	-2.75875	8.60347	4.25163e-08	1.42239e-06
ENSG00000226598	AC017060.1	2.86896	0.68545	8.36655	6.57979e-08	2.0322e-06
ENSG00000173237	C11orf86	2.87645	0.789518	8.36218	6.63349e-08	2.04264e-06
ENSG00000144596	GRIP2	3.69591	0.898542	8.32657	7.08812e-08	2.16314e-06
ENSG00000124575	HIST1H1D	2.72422	-0.289347	8.31898	7.18914e-08	2.18746e-06
ENSG00000229474	PATL2	5.58075	-1.3699	8.46576	5.4753e-08	1.7382e-06
ENSG00000205212	CCDC144NL	5.31163	-4.20501	8.68096	3.69155e-08	1.26177e-06
ENSG00000111913	FAM65B	7.06017	-1.84547	8.56507	4.56123e-08	1.50389e-06
ENSG00000233251	AC007743.1	-3.18519	0.37212	-8.27382	7.82173e-08	2.34515e-06
ENSG00000189221	MAOA	-2.29856	3.83633	-8.4007	6.1756e-08	1.93358e-06
ENSG00000203819	HIST2H2BC	2.74989	-0.873295	8.14826	9.90287e-08	2.84437e-06
ENSG00000164327	RICTOR	2.05304	5.78051	8.47025	5.43019e-08	1.72923e-06
ENSG00000047617	ANO2	5.09834	-3.10584	8.49186	5.21805e-08	1.67468e-06
ENSG00000225431	AP001626.1	5.70176	-1.82607	8.24418	8.26816e-08	2.46101e-06
ENSG00000159399	HK2	4.03381	3.03197	8.1526	9.82214e-08	2.82514e-06
ENSG00000272512	RP11-54O7.17	3.25602	-0.050764	8.06942	1.14961e-07	3.21347e-06
ENSG00000196620	UGT2B15	-3.06489	2.63546	-8.11155	1.06142e-07	3.01907e-06
ENSG00000197646	PDCD1LG2	6.39949	-0.652041	8.18541	9.23319e-08	2.69352e-06
ENSG00000111254	AKAP3	2.64999	0.090001	8.02554	1.24961e-07	3.42149e-06
ENSG00000158486	DNAH3	3.65556	1.52362	8.08804	1.10973e-07	3.12614e-06
ENSG00000233098	RP11-344E13.3	5.0654	-2.96926	8.05408	1.1836e-07	3.27574e-06
ENSG00000215218	UBE2QL1	5.64218	-2.42576	8.18666	9.21148e-08	2.69101e-06
ENSG00000023445	BIRC3	2.66684	5.41419	8.30122	7.43133e-08	2.24781e-06
ENSG00000237276	ANO7P1	2.93171	-0.0176404	7.97867	1.36639e-07	3.6871e-06
ENSG00000255408	PCDHA3	-2.13756	1.82032	-8.01659	1.27108e-07	3.47101e-06
ENSG00000079263	SP140	6.30799	-1.81347	8.19439	9.07851e-08	2.65975e-06
ENSG00000129988	LBP	5.51968	0.317929	7.94907	1.44595e-07	3.87121e-06
ENSG00000179044	EXOC3L1	6.2587	-1.60139	8.15696	9.74161e-08	2.80591e-06
ENSG00000112297	AIM1	3.07381	1.51604	7.94403	1.45996e-07	3.89856e-06
ENSG00000113070	HBEGF	2.00671	1.57442	8.00021	1.31137e-07	3.55699e-06
ENSG00000254827	SLC22A18AS	-2.03408	3.2353	-8.05513	1.18123e-07	3.27574e-06
ENSG00000018280	SLC11A1	3.0979	-0.267438	7.89229	1.61224e-07	4.22812e-06
ENSG00000151882	CCL28	5.01658	-0.120164	7.84891	1.75256e-07	4.52663e-06
ENSG00000148848	ADAM12	2.07043	2.42852	7.97718	1.37028e-07	3.69274e-06
ENSG00000138759	FRAS1	-2.02365	6.19796	-8.15726	9.73612e-08	2.80591e-06
ENSG00000163016	ALMS1P	5.14987	-2.81227	8.04935	1.19428e-07	3.29642e-06
ENSG00000007171	NOS2	5.41013	-2.73226	8.09492	1.09536e-07	3.10272e-06
ENSG00000102452	NALCN	-2.01474	2.78572	-7.89892	1.59183e-07	4.19605e-06
ENSG00000079308	TNS1	2.03896	2.59786	7.88347	1.63978e-07	4.2839e-06
ENSG00000050344	NFE2L3	2.34097	3.46809	7.88727	1.62786e-07	4.26362e-06
ENSG00000089250	NOS1	4.20561	1.74384	7.67627	2.44912e-07	6.01516e-06
ENSG00000118503	TNFAIP3	2.71646	3.30356	7.79844	1.9319e-07	4.89734e-06
ENSG00000136040	PLXNC1	3.13198	1.94868	7.67224	2.46846e-07	6.04817e-06
ENSG00000134339	SAA2	5.51328	-2.88001	7.7799	2.00246e-07	5.05123e-06
ENSG00000233030	RP11-196G18.3	2.8585	-0.483942	7.60937	2.79121e-07	6.71856e-06
ENSG00000185338	SOCS1	4.58716	-0.0567952	7.55196	3.12412e-07	7.41545e-06
ENSG00000157782	CABP1	3.77139	-1.89127	7.6971	2.35168e-07	5.78278e-06
ENSG00000204397	CARD16	5.09693	-1.49744	7.5967	2.8614e-07	6.85012e-06
ENSG00000142611	PRDM16	4.03559	-0.1963	7.48478	3.56648e-07	8.22737e-06
ENSG00000257732	RP11-818F20.5	2.59312	1.47818	7.56768	3.02908e-07	7.21492e-06
ENSG00000175898	CTD-2369P2.2	3.32689	-0.382934	7.4842	3.57062e-07	8.22767e-06
ENSG00000188282	RUFY4	6.92647	-2.98263	7.65659	2.54501e-07	6.21345e-06
ENSG00000268061	NAPA-AS1	-2.26687	0.346565	-7.4233	4.02818e-07	9.11808e-06
ENSG00000143355	LHX9	2.75946	0.71732	7.4292	3.98129e-07	9.0319e-06
ENSG00000235643	RP1-69M21.2	7.45827	-2.76656	7.52749	3.2783e-07	7.71002e-06
ENSG00000146250	PRSS35	-3.1752	-0.500851	-7.38211	4.37165e-07	9.81969e-06
ENSG00000268510	IFNL3P1	4.93096	-2.04802	7.53999	3.19859e-07	7.56593e-06
ENSG00000070190	DAPP1	5.88458	-1.62178	7.53739	3.215e-07	7.59599e-06
ENSG00000197721	CR1L	5.40761	-3.03414	7.49294	3.50947e-07	8.1415e-06
ENSG00000104419	NDRG1	2.23085	6.40159	7.70219	2.32853e-07	5.73271e-06
ENSG00000143217	PVRL4	3.36409	-0.567603	7.3208	4.94009e-07	1.0847e-05
ENSG00000197415	VEPH1	-2.1123	1.32389	-7.33719	4.78097e-07	1.05769e-05
ENSG00000131401	NAPSB	5.55287	-2.6486	7.43076	3.96895e-07	9.01386e-06
ENSG00000064300	NGFR	4.96891	-1.42304	7.29451	5.20666e-07	1.13018e-05
ENSG00000104321	TRPA1	-2.16253	2.83975	-7.37879	4.40067e-07	9.86658e-06
ENSG00000105499	PLA2G4C	2.13459	1.99764	7.39673	4.24639e-07	9.58029e-06
ENSG00000250722	SEPP1	-2.48813	2.00506	-7.25706	5.61247e-07	1.20021e-05
ENSG00000184500	PROS1	-2.14458	5.77479	-7.52201	3.31386e-07	7.76694e-06
ENSG00000124749	COL21A1	-2.43795	2.21179	-7.25841	5.59735e-07	1.19948e-05
ENSG00000107731	UNC5B	2.83763	-0.756781	7.16888	6.70229e-07	1.39261e-05
ENSG00000089356	FXYD3	5.61895	-1.04049	7.20961	6.17397e-07	1.29729e-05
ENSG00000172955	ADH6	-2.783	2.69212	-7.27224	5.44424e-07	1.17157e-05
ENSG00000114200	BCHE	-3.23437	2.33732	-7.16334	6.77763e-07	1.4015e-05
ENSG00000124191	TOX2	-2.01189	2.37738	-7.24451	5.7556e-07	1.22444e-05
ENSG00000176928	GCNT4	3.34957	0.0245957	7.09156	7.83735e-07	1.58823e-05
ENSG00000255414	LINC01059	2.32964	1.04954	7.14158	7.08222e-07	1.45388e-05
ENSG00000260103	RP11-10O17.1	6.2507	-2.92259	7.19631	6.34165e-07	1.32573e-05
ENSG00000173157	ADAMTS20	4.30329	-2.88399	7.15076	6.95211e-07	1.43146e-05
ENSG00000100336	APOL4	4.90568	-2.81045	7.22131	6.03034e-07	1.27233e-05
ENSG00000230438	RP11-420G6.4	2.01701	0.519144	7.07748	8.0646e-07	1.62164e-05
ENSG00000250133	HOXC-AS2	3.99232	-1.3308	7.07863	8.04578e-07	1.62085e-05
ENSG00000185149	NPY2R	-3.63475	0.328367	-7.03423	8.80598e-07	1.74486e-05
ENSG00000250538	RP11-92A5.2	-3.10693	0.0888587	-7.0366	8.7636e-07	1.73983e-05
ENSG00000169427	KCNK9	3.38589	-0.0381332	7.01617	9.13606e-07	1.79638e-05
ENSG00000148702	HABP2	-2.54137	5.71825	-7.31061	5.04173e-07	1.1023e-05
ENSG00000124253	PCK1	5.09742	-2.94956	7.12732	7.28962e-07	1.48752e-05
ENSG00000115155	OTOF	5.30072	-2.7681	7.05979	8.35965e-07	1.67422e-05
ENSG00000204709	C6orf100	2.65673	-0.72189	6.92884	1.09224e-06	2.08697e-05
ENSG00000182393	IFNL1	5.02565	-3.40651	7.06525	8.26752e-07	1.659e-05
ENSG00000196331	HIST1H2BO	2.98893	-1.10882	6.89866	1.16203e-06	2.19034e-05
ENSG00000132554	RGS22	3.86573	-0.260354	6.89221	1.17755e-06	2.21349e-05
ENSG00000226835	RP11-148B18.3	4.39319	-3.4489	7.04729	8.57505e-07	1.70861e-05
ENSG00000225611	RP11-70C1.1	4.92959	-4.18975	7.03607	8.77308e-07	1.74002e-05
ENSG00000119915	ELOVL3	4.30667	-1.45529	6.9132	1.12785e-06	2.13572e-05
ENSG00000164691	TAGAP	4.50198	-1.97014	6.99012	9.63486e-07	1.88004e-05
ENSG00000183018	SPNS2	2.73158	1.37641	6.92745	1.09535e-06	2.08962e-05
ENSG00000215612	HMX1	4.7331	-2.58891	6.92597	1.09867e-06	2.09012e-05
ENSG00000234362	AC104654.2	3.86857	-0.816594	6.79931	1.42614e-06	2.56781e-05
ENSG00000215284	RP11-198M15.1	2.11279	-0.657526	6.78301	1.47504e-06	2.63041e-05
ENSG00000103740	ACSBG1	6.10921	-2.56883	6.83305	1.33013e-06	2.43122e-05
ENSG00000080618	CPB2	-3.91424	0.264974	-6.77889	1.4877e-06	2.64424e-05
ENSG00000116194	ANGPTL1	3.79509	-1.7249	6.79621	1.43529e-06	2.57971e-05
ENSG00000249849	RP11-1101H11.1	4.5326	-4.16211	6.91065	1.13376e-06	2.14493e-05
ENSG00000084110	HAL	3.15651	-0.793876	6.75387	1.56688e-06	2.76157e-05
ENSG00000157873	TNFRSF14	5.63405	-1.31182	6.81954	1.36773e-06	2.48665e-05
ENSG00000129226	CD68	4.2778	-1.00586	6.74971	1.58045e-06	2.77975e-05
ENSG00000095585	BLNK	3.90714	-0.523505	6.7537	1.56742e-06	2.76157e-05
ENSG00000272669	RP3-508I15.21	2.12997	0.847187	6.80512	1.40909e-06	2.54157e-05
ENSG00000197409	HIST1H3D	4.08248	-4.3476	6.88688	1.19051e-06	2.22968e-05
ENSG00000136147	PHF11	2.26437	3.56373	6.97425	9.95248e-07	1.93648e-05
ENSG00000186469	GNG2	-2.06974	2.24441	-6.84251	1.30443e-06	2.40136e-05
ENSG00000148735	PLEKHS1	2.28574	1.00157	6.79098	1.45093e-06	2.59875e-05
ENSG00000175040	CHST2	2.01756	0.463563	6.75149	1.57462e-06	2.77187e-05
ENSG00000224389	C4B	4.51323	-1.96895	6.7156	1.69647e-06	2.96096e-05
ENSG00000163121	NEURL3	2.27286	-0.540245	6.69578	1.7679e-06	3.07255e-05
ENSG00000103316	CRYM	-2.24393	1.61712	-6.73238	1.63832e-06	2.86677e-05
ENSG00000166920	C15orf48	3.5991	1.20882	6.73307	1.63597e-06	2.86511e-05
ENSG00000144035	NAT8	3.78803	-3.03743	6.77298	1.506e-06	2.67404e-05
ENSG00000116701	NCF2	2.13231	1.86384	6.7899	1.45416e-06	2.60225e-05
ENSG00000183813	CCR4	6.76281	-3.40634	6.69238	1.78043e-06	3.08909e-05
ENSG00000166592	RRAD	2.75389	-0.536806	6.61282	2.10211e-06	3.52495e-05
ENSG00000143278	F13B	-4.01931	-0.337431	-6.59171	2.19715e-06	3.64878e-05
ENSG00000214215	C12orf74	3.29215	-0.414978	6.59149	2.19812e-06	3.64878e-05
ENSG00000183831	ANKRD45	4.48372	-2.0937	6.60892	2.11934e-06	3.54803e-05
ENSG00000183760	PAPL	4.46773	-2.62276	6.64023	1.98501e-06	3.37148e-05
ENSG00000135346	CGA	5.0079	-3.23327	6.58205	2.24209e-06	3.70813e-05
ENSG00000104432	IL7	4.93847	-2.02864	6.57904	2.25627e-06	3.72857e-05
ENSG00000266786	RP1-66C13.3	4.79913	-3.02296	6.59271	2.19252e-06	3.64672e-05
ENSG00000173762	CD7	4.63311	-2.6413	6.61167	2.10718e-06	3.53057e-05
ENSG00000268756	AC104534.2	4.93339	-3.54993	6.57722	2.26492e-06	3.73986e-05
ENSG00000204010	IFIT1B	4.35871	-2.94214	6.56522	2.32264e-06	3.80452e-05
ENSG00000253958	CLDN23	2.09726	0.873527	6.55875	2.35441e-06	3.85042e-05
ENSG00000167207	NOD2	4.19348	-3.07527	6.56953	2.30175e-06	3.77936e-05
ENSG00000224846	RP1-90J20.8	5.37399	-2.58339	6.50794	2.61996e-06	4.23072e-05
ENSG00000272666	CTA-384D8.35	4.24424	-2.99994	6.55404	2.37783e-06	3.88253e-05
ENSG00000177294	FBXO39	4.5472	-3.94531	6.53856	2.45644e-06	3.99815e-05
ENSG00000183709	IFNL2	3.8256	-3.42743	6.46098	2.89283e-06	4.55304e-05
ENSG00000224289	IFIT6P	4.05256	-3.42015	6.48548	2.747e-06	4.39091e-05
ENSG00000196209	SIRPB2	4.538	-3.28324	6.47642	2.80002e-06	4.4445e-05
ENSG00000239713	APOBEC3G	4.85407	-3.21944	6.45151	2.95129e-06	4.63084e-05
ENSG00000145113	MUC4	3.96187	-3.43832	6.46033	2.89677e-06	4.55574e-05
ENSG00000266401	RP11-874J12.4	2.69374	-0.251806	6.37236	3.49022e-06	5.3257e-05
ENSG00000159708	LRRC36	-2.12119	1.1182	-6.39519	3.32515e-06	5.13109e-05
ENSG00000185291	IL3RA	3.17941	-1.16727	6.33519	3.77734e-06	5.65856e-05
ENSG00000214691	AC104654.1	2.23135	0.201191	6.36112	3.5746e-06	5.41018e-05
ENSG00000168811	IL12A	3.16109	-1.38143	6.32256	3.88037e-06	5.78754e-05
ENSG00000165548	TMEM63C	-3.10464	0.939031	-6.32454	3.86399e-06	5.77206e-05
ENSG00000115252	PDE1A	-2.5591	1.42147	-6.35658	3.60931e-06	5.45466e-05
ENSG00000101323	HAO1	-4.42298	-0.154334	-6.31132	3.97438e-06	5.90627e-05
ENSG00000233930	KRTAP5-AS1	2.78184	-1.13638	6.28913	4.16709e-06	6.1481e-05
ENSG00000087916	SLC6A14	3.32605	0.6113	6.26329	4.40361e-06	6.40945e-05
ENSG00000144057	ST6GAL2	-2.08873	4.2339	-6.52196	2.54373e-06	4.11735e-05
ENSG00000230392	RP5-1139I1.1	6.75833	-3.5724	6.28092	4.24079e-06	6.23762e-05
ENSG00000269028	MTRNR2L12	-2.11258	1.44472	-6.28708	4.18542e-06	6.17071e-05
ENSG00000204614	TRIM40	4.42214	-3.21894	6.25876	4.44656e-06	6.45821e-05
ENSG00000161133	USP41	4.80978	-2.10276	6.2231	4.79931e-06	6.89393e-05
ENSG00000176170	SPHK1	2.15586	2.39779	6.36173	3.57e-06	5.4072e-05
ENSG00000163515	RETNLB	4.10363	-3.90696	6.26151	4.42048e-06	6.4249e-05
ENSG00000167183	PRR15L	-3.2947	-0.195686	-6.17411	5.33149e-06	7.50434e-05
ENSG00000140986	RPL3L	4.26529	-3.91693	6.22218	4.80881e-06	6.89393e-05
ENSG00000259925	CTA-363E6.2	3.0163	-1.61137	6.16221	5.46969e-06	7.66728e-05
ENSG00000140519	RHCG	3.00744	2.40324	6.36352	3.55641e-06	5.39858e-05
ENSG00000129048	ACKR4	3.25237	-2.12397	6.14991	5.61636e-06	7.84073e-05
ENSG00000258551	RP11-661P17.1	4.19536	-3.20359	6.1995	5.04848e-06	7.15016e-05
ENSG00000146039	SLC17A4	-2.72018	1.63292	-6.2118	4.91706e-06	7.01245e-05
ENSG00000119630	PGF	3.77656	-0.816606	6.08544	6.45415e-06	8.8024e-05
ENSG00000213492	NT5C3AP1	5.41761	-1.86638	6.1109	6.10894e-06	8.41384e-05
ENSG00000269113	TRABD2B	3.42875	-1.5553	6.07329	6.62595e-06	8.98116e-05
ENSG00000124507	PACSIN1	-2.47641	-0.0990403	-6.08049	6.52367e-06	8.87773e-05
ENSG00000125735	TNFSF14	3.34517	-0.646826	6.07415	6.61365e-06	8.97636e-05
ENSG00000136244	IL6	4.66422	-1.75199	6.03878	7.13979e-06	9.55762e-05
ENSG00000259772	RP11-16E12.2	-3.99726	-0.563549	-6.02889	7.29448e-06	9.73927e-05
ENSG00000198576	ARC	4.39606	-1.47997	6.0221	7.40258e-06	9.86434e-05
ENSG00000236882	C5orf27	5.32699	-2.68705	5.9965	7.82552e-06	0.000102941
ENSG00000205755	CRLF2	2.23285	0.343478	6.0216	7.41066e-06	9.8684e-05
ENSG00000198785	GRIN3A	3.60236	-2.8968	6.00295	7.71674e-06	0.000101797
ENSG00000133401	PDZD2	6.79693	-1.60955	5.98316	8.05566e-06	0.000105698
ENSG00000141639	MAPK4	3.71122	-3.81118	6.00057	7.75674e-06	0.000102233
ENSG00000173175	ADCY5	-2.27054	3.59264	-6.14506	5.67535e-06	7.91231e-05
ENSG00000169245	CXCL10	7.21432	-2.18204	5.94004	8.84806e-06	0.000113899
ENSG00000157303	SUSD3	3.52675	-2.97484	5.92943	9.05514e-06	0.000115919
ENSG00000109321	AREG	2.45565	0.78013	5.96563	8.36873e-06	0.000109107
ENSG00000124102	PI3	4.98063	-2.45838	5.92054	9.23233e-06	0.00011804
ENSG00000213500	LAP3P2	3.63694	-2.99254	5.90666	9.51621e-06	0.000121066
ENSG00000272993	RP11-196G18.24	2.04944	1.70617	6.07015	6.67112e-06	9.03461e-05
ENSG00000163814	CDCP1	2.03877	4.67907	6.20081	5.03432e-06	7.13996e-05
ENSG00000244731	C4A	3.07793	-1.3883	5.8325	1.11919e-05	0.000137769
ENSG00000253796	RP11-1084E5.1	-2.28841	0.940606	-5.87265	1.02501e-05	0.000128176
ENSG00000115009	CCL20	5.6228	-1.88629	5.81443	1.16441e-05	0.000142821
ENSG00000137571	SLCO5A1	2.07761	0.88513	5.88791	9.91393e-06	0.000124886
ENSG00000015413	DPEP1	2.41291	0.850596	5.88093	1.00663e-05	0.000126186
ENSG00000084628	NKAIN1	3.04918	-1.3317	5.79685	1.21022e-05	0.000147295
ENSG00000089169	RPH3A	2.49412	-0.180457	5.81283	1.1685e-05	0.000143152
ENSG00000134516	DOCK2	-3.09751	-0.300208	-5.7829	1.24787e-05	0.000150448
ENSG00000261618	RP11-79H23.3	3.9135	-3.61267	5.83573	1.1113e-05	0.000137044
ENSG00000196593	ANKRD20A19P	3.84295	-4.37907	5.82628	1.13454e-05	0.000139408
ENSG00000270919	RP11-379K22.3	2.74158	-1.96694	5.75605	1.32376e-05	0.000157681
ENSG00000196326	AKR1CL1	2.65706	-2.01126	5.75597	1.324e-05	0.000157681
ENSG00000164266	SPINK1	3.07892	0.462102	5.84791	1.08202e-05	0.000133998
ENSG00000271579	RP11-116D17.3	3.79592	-3.63815	5.80938	1.17738e-05	0.000143896
ENSG00000069535	MAOB	-2.4839	0.0516963	-5.75398	1.32981e-05	0.000158188
ENSG00000230191	RP4-725G10.3	5.10244	-1.69161	5.7313	1.39791e-05	0.000164194
ENSG00000250222	CTC-338M12.5	-2.38876	0.43265	-5.76348	1.3023e-05	0.000155548
ENSG00000225450	RP3-508I15.14	2.85992	-1.38629	5.71634	1.44477e-05	0.000168444
ENSG00000120738	EGR1	2.38373	1.35507	5.93948	8.85886e-06	0.000113904
ENSG00000255970	RP11-43N5.1	4.08953	-3.83128	5.74183	1.36587e-05	0.000161702
ENSG00000164794	KCNV1	-2.65716	0.300842	-5.70194	1.49139e-05	0.000172702
ENSG00000162896	PIGR	5.4214	-0.194662	5.70662	1.47607e-05	0.000171412
ENSG00000186517	ARHGAP30	4.32909	-3.28379	5.69158	1.52588e-05	0.000175506
ENSG00000253802	CTA-392C11.1	3.12097	-0.639389	5.65341	1.66019e-05	0.000188666
ENSG00000250584	RP11-325I22.2	4.04511	-4.10786	5.69127	1.52695e-05	0.000175531
ENSG00000218052	ADAMTS7P4	2.17307	-0.495213	5.66444	1.6202e-05	0.000184545
ENSG00000100298	APOBEC3H	3.34276	-1.99921	5.63402	1.73299e-05	0.000195491
ENSG00000110436	SLC1A2	3.27637	-1.87418	5.61113	1.82315e-05	0.000204424
ENSG00000175518	UBQLNL	3.17986	-2.02227	5.60566	1.84542e-05	0.000206582
ENSG00000173930	SLCO4C1	2.22772	2.19393	5.7694	1.28545e-05	0.000153898
ENSG00000065320	NTN1	2.21958	-1.32863	5.59062	1.90803e-05	0.00021199
ENSG00000225864	HCG4P11	4.4394	-3.41513	5.60309	1.85595e-05	0.000207422
ENSG00000163286	ALPPL2	3.66676	-4.14128	5.6058	1.84482e-05	0.000206582
ENSG00000111837	MAK	2.85739	-1.74244	5.56979	1.99835e-05	0.000220334
ENSG00000170298	LGALS9B	2.60532	-1.12186	5.57147	1.99089e-05	0.000219952
ENSG00000000938	FGR	3.85494	-3.92208	5.53094	2.17865e-05	0.000237659
ENSG00000204767	FAM196B	-2.09546	-0.00692014	-5.54516	2.11078e-05	0.00023161
ENSG00000087245	MMP2	-2.68395	0.652514	-5.51806	2.24205e-05	0.000242895
ENSG00000248144	ADH1C	-3.50471	1.63105	-5.54931	2.09143e-05	0.000229732
ENSG00000223553	SMPD4P1	3.46794	-4.5277	5.48078	2.4363e-05	0.000259551
ENSG00000255398	HCAR3	4.07198	-3.44132	5.45562	2.57708e-05	0.000272146
ENSG00000261884	CTC-479C5.12	2.02223	0.569899	5.51591	2.2528e-05	0.000243802
ENSG00000187775	DNAH17	3.42765	-1.26281	5.42653	2.75022e-05	0.00028747
ENSG00000139597	N4BP2L1	3.65462	-1.54411	5.41546	2.81917e-05	0.000293629
ENSG00000253339	RP11-434I12.3	3.59568	-2.70957	5.4181	2.80257e-05	0.000292131
ENSG00000230812	RP4-794H19.4	4.18939	-2.96302	5.42872	2.73676e-05	0.000286354
ENSG00000234438	KBTBD13	4.27163	-4.24748	5.40674	2.87475e-05	0.000298357
ENSG00000174640	SLCO2A1	3.56465	-4.08069	5.4084	2.86413e-05	0.000297405
ENSG00000157856	DRC1	3.23992	-2.01145	5.34613	3.29323e-05	0.000334014
ENSG00000121380	BCL2L14	3.28194	0.0104006	5.37739	3.07017e-05	0.0003145
ENSG00000243650	RN7SL834P	2.67586	-1.98786	5.33663	3.3642e-05	0.000340035
ENSG00000019582	CD74	3.84411	-3.83199	5.35066	3.25986e-05	0.000331177
ENSG00000196420	S100A5	-2.70371	-0.959073	-5.32245	3.47314e-05	0.000347959
ENSG00000169429	IL8	2.95724	4.45428	5.68979	1.53195e-05	0.000175909
ENSG00000203279	RP11-498P14.5	-2.4262	-0.525165	-5.32587	3.44654e-05	0.000346316
ENSG00000236056	GAPDHP14	3.31185	-3.70031	5.30989	3.57258e-05	0.000355836
ENSG00000176395	CEACAM20	3.09965	-3.98545	5.29432	3.69997e-05	0.000365682
ENSG00000164867	NOS3	4.21131	-3.13261	5.30012	3.65195e-05	0.000361808
ENSG00000232645	RP3-322G13.5	-2.46442	-0.170568	-5.30897	3.57997e-05	0.000356399
ENSG00000205592	MUC19	2.69123	-0.81108	5.30709	3.59516e-05	0.000357543
ENSG00000170271	FAXDC2	-2.92446	1.48918	-5.34556	3.29743e-05	0.000334109
ENSG00000186115	CYP4F2	3.04621	-1.89866	5.2763	3.85315e-05	0.000377727
ENSG00000151023	ENKUR	2.3291	-0.881722	5.27604	3.85542e-05	0.000377769
ENSG00000137648	TMPRSS4	3.37404	-3.94654	5.26164	3.98248e-05	0.000388552
ENSG00000160472	TMEM190	2.9422	-2.13746	5.21988	4.37582e-05	0.000420128
ENSG00000122735	DNAI1	4.50477	-3.02487	5.21771	4.39732e-05	0.0004216
ENSG00000086967	MYBPC2	4.49981	-2.66114	5.21202	4.4542e-05	0.000424671
ENSG00000125740	FOSB	2.38678	-0.299099	5.26164	3.98253e-05	0.000388552
ENSG00000106483	SFRP4	-2.27204	0.788906	-5.27314	3.88064e-05	0.000379877
ENSG00000158104	HPD	2.64084	-2.097	5.17348	4.85957e-05	0.000457156
ENSG00000246375	RP11-10L7.1	3.67608	-3.93241	5.1887	4.69517e-05	0.000444136
ENSG00000129244	ATP1B2	3.49861	-2.23571	5.1625	4.98183e-05	0.000466092
ENSG00000171509	RXFP1	3.78889	-3.40321	5.16887	4.9105e-05	0.000461101
ENSG00000163879	DNALI1	3.93206	-3.99524	5.16045	5.00499e-05	0.000467832
ENSG00000230666	CEACAM22P	3.33941	-3.57933	5.12849	5.38072e-05	0.000496838
ENSG00000125845	BMP2	2.02887	0.139151	5.21732	4.40122e-05	0.000421776
ENSG00000168621	GDNF	3.30615	-3.79258	5.13665	5.28212e-05	0.000489719
ENSG00000165973	NELL1	3.05432	-3.05051	5.12118	5.47055e-05	0.000502644
ENSG00000185432	METTL7A	-2.04316	0.72316	-5.19643	4.61386e-05	0.000438264
ENSG00000109181	UGT2B10	-2.7607	-0.179522	-5.13102	5.34989e-05	0.000495106
ENSG00000182329	AC079354.1	2.32843	-1.28419	5.13537	5.29739e-05	0.000490691
ENSG00000015592	STMN4	3.12484	-3.76716	5.11294	5.5737e-05	0.00051052
ENSG00000102313	ITIH6	3.38408	0.0880633	5.16629	4.93926e-05	0.000463166
ENSG00000261889	RP11-473M20.16	2.32237	-0.972788	5.13344	5.32068e-05	0.000492625
ENSG00000147168	IL2RG	2.50887	-1.89372	5.08896	5.88529e-05	0.000534761
ENSG00000236256	DIAPH2-AS1	3.08659	-2.94838	5.08996	5.87201e-05	0.00053379
ENSG00000266117	LOC732538	3.53811	-4.512	5.10039	5.73465e-05	0.000522927
ENSG00000162894	FAIM3	2.04821	0.415624	5.16523	4.9512e-05	0.000463861
ENSG00000256258	RP11-495K9.9	3.1564	-3.37629	5.07188	6.11797e-05	0.000552476
ENSG00000137462	TLR2	3.61177	-1.48774	5.06076	6.27449e-05	0.000563139
ENSG00000172243	CLEC7A	3.68527	-3.06625	5.06716	6.1839e-05	0.000556226
ENSG00000140279	DUOX2	4.00143	-1.68757	5.06654	6.19272e-05	0.000556774
ENSG00000178662	CSRNP3	-2.50673	-0.788692	-5.04514	6.50131e-05	0.0005807
ENSG00000187990	HIST1H2BG	3.09026	-3.38786	5.03383	6.67056e-05	0.000592977
ENSG00000227017	AC007036.6	3.66379	-3.94628	5.02447	6.81412e-05	0.000602604
ENSG00000240216	CPHL1P	2.71282	-1.07573	5.03225	6.69464e-05	0.00059486
ENSG00000243955	GSTA1	-4.26871	0.992032	-5.02574	6.79448e-05	0.000601497
ENSG00000165995	CACNB2	4.05175	-3.0975	4.97556	7.61696e-05	0.000663024
ENSG00000176406	RIMS2	2.78428	-0.850384	4.99854	7.22849e-05	0.00063169
ENSG00000066923	STAG3	2.31797	-1.60609	4.97687	7.59423e-05	0.000661608
ENSG00000064763	FAR2	2.7671	-0.750761	4.96117	7.87093e-05	0.000680224
ENSG00000172346	CSDC2	-2.5987	-1.78992	-4.92973	8.45642e-05	0.000722601
ENSG00000268657	AL133373.1	3.81375	-3.68373	4.92278	8.59164e-05	0.000732325
ENSG00000167912	RP11-25K19.1	-3.08003	-0.440389	-4.9218	8.61084e-05	0.000733657
ENSG00000250327	RP11-173M11.2	-2.96001	-1.2157	-4.90595	8.92823e-05	0.000754741
ENSG00000128564	VGF	3.03584	-1.15588	4.91311	8.78352e-05	0.000745581
ENSG00000236617	RP11-46H11.12	-2.01728	-0.866381	-4.93899	8.27947e-05	0.000709254
ENSG00000253525	CTD-2114J12.1	2.26571	1.16016	5.04044	6.57109e-05	0.000585149
ENSG00000273174	RP11-434H6.6	3.58898	-2.0483	4.87656	9.54866e-05	0.000798304
ENSG00000171916	LGALS9C	2.98392	-1.84709	4.87542	9.57368e-05	0.000799744
ENSG00000173612	GPRC6A	-3.9475	-2.43622	-4.87229	9.6424e-05	0.000803847
ENSG00000072952	MRVI1	3.46372	-3.00791	4.86485	9.80785e-05	0.000814
ENSG00000149557	FEZ1	2.39568	-1.1386	4.86838	9.72906e-05	0.000810084
ENSG00000243753	HLA-L	2.02931	-0.502682	4.88556	9.35419e-05	0.000786845
ENSG00000108950	FAM20A	3.2039	-4.11995	4.85203	0.000100999	0.000834521
ENSG00000164946	FREM1	-3.90363	-2.11811	-4.85367	0.00010062	0.00083173
ENSG00000257114	RP11-25I15.3	2.5442	-1.19645	4.88521	9.36172e-05	0.000786845
ENSG00000228313	CTD-2555K7.4	2.31771	-1.41491	4.87871	9.50198e-05	0.000795699
ENSG00000205045	SLFN12L	3.53782	-2.9507	4.81799	0.000109188	0.000889997
ENSG00000130487	KLHDC7B	3.35262	-3.57751	4.80889	0.000111488	0.000905504
ENSG00000198788	MUC2	3.28381	1.1783	4.99862	7.22709e-05	0.00063169
ENSG00000127241	MASP1	3.54197	-2.34285	4.76044	0.000124592	0.000992285
ENSG00000135094	SDS	2.92332	-4.08874	4.76294	0.000123879	0.000988208
ENSG00000142619	PADI3	-2.1539	1.0059	-4.87369	9.61154e-05	0.000802253
ENSG00000100604	CHGA	2.23616	-1.02645	4.78394	0.000118052	0.000949788
ENSG00000134640	MTNR1B	2.93849	-4.35926	4.73706	0.000131464	0.00103735
ENSG00000148123	LPPR1	-2.32957	1.08488	-4.84599	0.000102405	0.00084478
ENSG00000111885	MAN1A1	2.51649	-1.64728	4.70683	0.000140918	0.001098
ENSG00000118160	SLC8A2	2.27168	-0.100106	4.76939	0.00012206	0.000977048
ENSG00000188316	ENO4	-2.08777	-0.853987	-4.71522	0.000138228	0.00107992
ENSG00000005844	ITGAL	-2.32608	0.00557125	-4.72521	0.00013509	0.00106065
ENSG00000273445	RP11-1399P15.1	3.11416	-3.46687	4.6697	0.00015348	0.00117779
ENSG00000123612	ACVR1C	2.27141	-0.840204	4.72781	0.000134285	0.00105554
ENSG00000198336	MYL4	-3.26722	-4.19525	-4.67572	0.000151371	0.00116791
ENSG00000163568	AIM2	2.98757	-4.03102	4.66074	0.000156677	0.00119848
ENSG00000178217	SH2D4B	2.76731	-3.99595	4.64906	0.000160947	0.0012252
ENSG00000089472	HEPH	3.37659	-3.16987	4.64411	0.000162792	0.0012365
ENSG00000115896	PLCL1	2.57705	-2.16545	4.64517	0.000162395	0.00123439
ENSG00000165091	TMC1	2.60908	-2.09755	4.66464	0.000155278	0.00118956
ENSG00000237417	XRCC6P1	3.11942	-4.30001	4.64082	0.000164031	0.0012436
ENSG00000142910	TINAGL1	3.52667	-1.94987	4.65304	0.000159479	0.00121629
ENSG00000132185	FCRLA	3.14005	-3.82747	4.62803	0.000168934	0.00127324
ENSG00000225439	BOLA3-AS1	-2.48271	-0.742084	-4.6359	0.000165898	0.00125451
ENSG00000232110	RP11-149I23.3	3.76934	-1.6692	4.60806	0.000176889	0.00132155
ENSG00000236078	AC095067.1	3.50286	-2.99254	4.59918	0.000180548	0.00134301
ENSG00000140379	BCL2A1	3.64727	-0.411785	4.63976	0.000164431	0.00124618
ENSG00000224729	PCOLCE-AS1	-3.38912	-2.69194	-4.59254	0.000183329	0.00135828
ENSG00000153292	GPR110	3.05803	-3.21399	4.58958	0.000184587	0.00136336
ENSG00000169302	STK32A	-2.55314	-1.32068	-4.59074	0.000184094	0.00136204
ENSG00000229677	RP11-383F6.1	3.17017	-3.74151	4.5861	0.000186073	0.00137315
ENSG00000127831	VIL1	-3.37437	2.99305	-4.82465	0.000107535	0.000878269
ENSG00000238133	MLK7-AS1	3.20936	-4.20955	4.5843	0.000186846	0.00137589
ENSG00000055813	CCDC85A	-2.34626	-0.119497	-4.61364	0.000174629	0.00130943
ENSG00000234518	PTGES3P1	2.29759	-1.4817	4.59387	0.000182771	0.00135611
ENSG00000113083	LOX	2.59499	-1.07454	4.61083	0.000175761	0.001316
ENSG00000162944	RFTN2	2.21985	-2.05261	4.6147	0.000174203	0.00130719
ENSG00000158516	CPA2	3.80735	-3.80415	4.53892	0.000207468	0.00150238
ENSG00000185070	FLRT2	-2.20698	1.0356	-4.66281	0.000155933	0.00119368
ENSG00000171840	NINJ2	-2.93875	-1.66199	-4.5088	0.000222411	0.00159427
ENSG00000268088	AC093063.2	2.99783	-3.38633	4.50767	0.000222994	0.00159622
ENSG00000235999	RP11-403I13.8	2.14558	-0.324929	4.57366	0.000191487	0.00140502
ENSG00000230773	AC079807.4	2.73755	-4.66211	4.49805	0.000228003	0.00162526
ENSG00000215527	AP005482.1	-3.13009	-2.38265	-4.49334	0.000230498	0.00164076
ENSG00000140465	CYP1A1	2.58643	-2.14776	4.52481	0.000214339	0.00154886
ENSG00000238015	RP4-641G12.3	3.25214	-3.96557	4.4931	0.000230625	0.0016411
ENSG00000182575	NXPH3	3.35542	-3.22337	4.48945	0.000232579	0.00165329
ENSG00000165685	TMEM52B	2.81246	-3.10779	4.46882	0.000243937	0.00171736
ENSG00000130600	H19	3.66458	-0.803238	4.56943	0.000193364	0.00141726
ENSG00000270084	GAS5-AS1	-2.06833	-0.865014	-4.51077	0.000221402	0.00158865
ENSG00000124440	HIF3A	2.89056	-3.46662	4.45392	0.000252483	0.001766
ENSG00000256391	SDIM1	2.0629	-1.5723	4.48418	0.000235427	0.00167006
ENSG00000215483	LINC00598	2.7422	-4.11354	4.4525	0.000253317	0.00177044
ENSG00000139219	COL2A1	3.40751	-3.13244	4.44687	0.000256634	0.00178711
ENSG00000101605	MYOM1	2.49212	-0.643091	4.4997	0.000227134	0.00162019
ENSG00000235023	AP001626.2	2.36784	-2.00793	4.4414	0.0002599	0.00180556
ENSG00000102962	CCL22	3.3695	-3.18865	4.4312	0.000266102	0.00184361
ENSG00000092054	MYH7	2.93268	-3.80645	4.42483	0.000270052	0.00186661
ENSG00000187944	C2orf66	2.92779	-3.53323	4.42162	0.000272067	0.00187548
ENSG00000160013	PTGIR	3.04499	-3.8195	4.42337	0.000270968	0.00187042
ENSG00000267057	RP11-456O19.2	3.03932	-4.3555	4.4196	0.000273342	0.00188111
ENSG00000135248	FAM71F1	3.06602	-3.63606	4.41696	0.000275015	0.00189072
ENSG00000178573	MAF	2.49036	-1.51048	4.46765	0.000244597	0.00171992
ENSG00000146151	HMGCLL1	-2.14253	-0.761112	-4.44506	0.000257709	0.00179319
ENSG00000162989	KCNJ3	-4.0153	-1.15859	-4.40803	0.000280758	0.00191798
ENSG00000175899	A2M	4.27949	-3.50238	4.4043	0.000283191	0.00193203
ENSG00000162981	FAM84A	3.08285	-2.7857	4.39988	0.000286103	0.001948
ENSG00000234424	RP11-213G2.1	3.0213	-3.253	4.39375	0.000290189	0.00197059
ENSG00000187323	DCC	2.822	-3.22154	4.38785	0.000294179	0.00199241
ENSG00000125046	SSUH2	2.10546	-1.94983	4.41066	0.000279056	0.00191013
ENSG00000166793	YPEL4	2.84137	-1.76288	4.39422	0.000289876	0.00196978
ENSG00000103056	SMPD3	2.321	-1.77199	4.42438	0.000270334	0.00186793
ENSG00000084453	SLCO1A2	-3.44916	-3.18998	-4.36149	0.000312694	0.00209807
ENSG00000258667	HIF1A-AS2	3.37676	-3.5215	4.35311	0.00031882	0.00213184
ENSG00000075884	ARHGAP15	3.07568	-3.63973	4.35005	0.000321083	0.00214384
ENSG00000130701	RBBP8NL	3.1481	-4.57261	4.34532	0.000324624	0.00216149
ENSG00000117707	PROX1	2.04976	-0.158784	4.44496	0.000257768	0.00179319
ENSG00000174827	PDZK1	-3.71698	-0.244206	-4.34956	0.000321454	0.00214526
ENSG00000259457	RP11-279F6.2	2.91972	-4.41027	4.32921	0.000336967	0.00222705
ENSG00000256625	RP11-582E3.4	2.73411	-4.11354	4.32488	0.00034036	0.00224657
ENSG00000226330	RP11-739N20.2	2.43412	-2.16288	4.33561	0.000332005	0.00219921
ENSG00000197697	HIST1H2BE	3.5464	-2.85545	4.31561	0.000347751	0.00228578
ENSG00000257137	C12orf80	-3.29304	-2.80007	-4.31556	0.00034779	0.00228578
ENSG00000184185	KCNJ12	2.04558	-1.48353	4.34414	0.000325512	0.00216529
ENSG00000166035	LIPC	3.35577	-2.4632	4.29096	0.000368192	0.00238888
ENSG00000267446	CTB-39G8.2	2.70255	-3.33516	4.2797	0.000377929	0.00243805
ENSG00000118271	TTR	-3.83071	1.18598	-4.37172	0.000305371	0.00205802
ENSG00000088827	SIGLEC1	3.62578	-3.07019	4.28971	0.000369267	0.00239422
ENSG00000166501	PRKCB	2.67108	-1.73867	4.27978	0.000377861	0.00243805
ENSG00000204740	MALRD1	-3.83343	-2.84075	-4.27041	0.000386157	0.00248254
ENSG00000188488	SERPINA5	-3.3402	0.127881	-4.33239	0.000334491	0.00221354
ENSG00000169071	ROR2	2.38445	-1.34029	4.28692	0.000371657	0.00240486
ENSG00000169562	GJB1	-3.66474	1.10016	-4.3638	0.000311026	0.00208995
ENSG00000126016	AMOT	-3.31702	-1.12122	-4.27128	0.00038538	0.0024791
ENSG00000102539	MLNR	2.50482	-2.8152	4.27002	0.000386507	0.00248401
ENSG00000227857	RP4-533D7.5	-2.95116	-2.83794	-4.25445	0.000400713	0.00256406
ENSG00000172201	ID4	3.4723	-3.36102	4.24914	0.000405678	0.00259098
ENSG00000253426	RP11-10A14.4	-2.40307	-0.919639	-4.28684	0.000371728	0.00240486
ENSG00000255433	AP000479.1	2.23778	-1.09929	4.32058	0.000343773	0.00226618
ENSG00000213512	GBP7	3.48921	-3.63857	4.23791	0.000416384	0.00263881
ENSG00000172986	GXYLT2	-2.66923	-0.966041	-4.25336	0.00040173	0.00256897
ENSG00000261713	SSTR5-AS1	-2.20503	1.30104	-4.42884	0.000267559	0.00185187
ENSG00000251985	RNU6-1161P	2.92594	-2.63496	4.24288	0.000411605	0.00261986
ENSG00000234797	RPS3AP6	-3.22958	-2.75451	-4.22588	0.00042816	0.00270092
ENSG00000243116	RP11-564C24.1	3.30941	-3.37744	4.22264	0.000431392	0.00271958
ENSG00000174059	CD34	2.95388	-2.13814	4.24329	0.000411219	0.00261822
ENSG00000206344	HCG27	2.62357	-1.28157	4.27739	0.000379963	0.00244886
ENSG00000180720	CHRM4	3.34068	-3.50226	4.21321	0.000440925	0.0027636
ENSG00000163554	SPTA1	3.66709	-2.31926	4.21625	0.000437834	0.00274887
ENSG00000234289	H2BFS	2.31613	-3.32011	4.20065	0.000453963	0.00282631
ENSG00000049089	COL9A2	2.74157	-2.74486	4.20104	0.000453548	0.0028263
ENSG00000214049	UCA1	3.06368	-1.82787	4.2364	0.000417843	0.00264561
ENSG00000100079	LGALS2	-4.29849	-0.27742	-4.20355	0.000450919	0.00281334
ENSG00000154655	L3MBTL4	2.83953	-3.72358	4.17421	0.000482677	0.00297546
ENSG00000178734	C13orf45	3.10719	-3.95821	4.17315	0.000483872	0.00297995
ENSG00000119715	ESRRB	3.31187	-3.36269	4.16578	0.000492215	0.00302407
ENSG00000218048	RP3-407E4.4	3.03693	-2.21696	4.17501	0.000481778	0.00297241
ENSG00000149633	KIAA1755	2.91377	-2.99316	4.17994	0.000476303	0.0029475
ENSG00000249948	GBA3	-3.32449	-2.53746	-4.1599	0.000498971	0.00306008
ENSG00000134242	PTPN22	3.27156	-3.42901	4.15495	0.00050474	0.00308807
ENSG00000070019	GUCY2C	3.93843	-3.57362	4.15499	0.000504695	0.00308807
ENSG00000122133	PAEP	3.2521	-3.16768	4.15812	0.000501034	0.00307089
ENSG00000005471	ABCB4	-2.54353	-0.439084	-4.19729	0.000457515	0.0028467
ENSG00000253522	MIR146A	2.54944	-3.57362	4.13155	0.000532899	0.00322475
ENSG00000272463	RP11-532F6.3	2.81141	-3.59117	4.12254	0.000544153	0.00327931
ENSG00000017483	SLC38A5	3.64826	-1.90839	4.14747	0.000513577	0.00312814
ENSG00000121351	IAPP	2.98956	-4.00539	4.117	0.000551199	0.00331496
ENSG00000244067	GSTA2	-2.94043	-0.446168	-4.15479	0.000504923	0.00308827
ENSG00000271581	XXbac-BPG248L24.12	3.30702	-4.18342	4.11629	0.000552105	0.00331825
ENSG00000142700	DMRTA2	2.28524	-1.28525	4.15251	0.000507603	0.00309911
ENSG00000271947	RP11-439M11.1	2.80664	-4.2793	4.09927	0.000574354	0.00342508
ENSG00000135604	STX11	2.72658	-0.695779	4.12674	0.000538876	0.00325516
ENSG00000240005	RP11-293A21.1	-2.28593	-1.71982	-4.09948	0.000574068	0.00342437
ENSG00000218520	RP11-184C23.4	2.47433	-3.91789	4.0834	0.000595898	0.00352893
ENSG00000103241	FOXF1	2.97865	-4.0047	4.05879	0.000630926	0.00369631
ENSG00000204347	BTBD17	2.92332	-4.34835	4.05517	0.000636245	0.00372378
ENSG00000108342	CSF3	2.99	-4.03128	4.05281	0.000639742	0.00373891
ENSG00000099834	CDHR5	3.11023	-3.39623	4.03698	0.000663679	0.0038601
ENSG00000261575	RP11-259G18.1	-2.90234	-2.32604	-4.03394	0.000668385	0.00388197
ENSG00000270028	RP11-380L11.4	-2.0485	-0.180391	-4.0953	0.000579666	0.00345174
ENSG00000215559	ANKRD20A11P	2.03694	-1.49268	4.05121	0.000642127	0.00375071
ENSG00000173391	OLR1	2.21004	-0.536675	4.12873	0.000536399	0.00324306
ENSG00000272065	U91328.20	3.13512	-3.61183	4.00083	0.000721774	0.00414162
ENSG00000255546	RP11-168K9.1	-2.71514	-1.88581	-4.02033	0.000689833	0.00398959
ENSG00000253182	RP11-486M23.2	2.6956	-1.17937	4.09047	0.000586198	0.00348255
ENSG00000100593	ISM2	2.86866	-2.64322	4.00946	0.000707461	0.00407202
ENSG00000204632	HLA-G	2.8383	-2.66532	4.00965	0.000707148	0.00407136
ENSG00000078579	FGF20	3.46972	-3.82843	3.99002	0.000740104	0.00422002
ENSG00000236393	RP11-320G24.1	3.21952	-2.71549	4.00213	0.000719592	0.00413141
ENSG00000237807	RP11-400K9.4	2.9763	-3.6303	3.97649	0.000763717	0.00432541
ENSG00000133135	RNF128	-2.9923	-1.70141	-3.98729	0.00074481	0.0042394
ENSG00000066230	SLC9A3	3.10537	-3.70807	3.9727	0.000770463	0.00435869
ENSG00000244468	RP11-206M11.7	3.15845	-2.23328	3.98969	0.000740663	0.00422165
ENSG00000231165	TRBV26OR9-2	-2.80871	-3.3216	-3.95802	0.000797153	0.00447945
ENSG00000237883	DGUOK-AS1	-2.32153	-1.3872	-3.97259	0.000770656	0.00435869
ENSG00000130224	LRCH2	2.63182	-2.62349	3.95229	0.000807823	0.00452698
ENSG00000236985	RP5-1195D24.1	2.64532	-4.31051	3.94115	0.00082897	0.00461971
ENSG00000257329	RP11-290L1.5	3.03719	-3.12312	3.93675	0.000837468	0.0046582
ENSG00000265683	RP11-173M1.5	-3.09428	-2.59305	-3.93111	0.000848504	0.00469919
ENSG00000135472	FAIM2	-2.58505	-0.384748	-4.01979	0.000690694	0.00399345
ENSG00000160471	COX6B2	2.23392	-1.42433	4.0294	0.000675463	0.00391538
ENSG00000203739	RP11-296O14.3	-2.65514	-1.59475	-3.94066	0.000829907	0.00462174
ENSG00000155070	UNC93B2	2.32087	-2.56024	3.93356	0.000843702	0.00468174
ENSG00000159871	LYPD5	3.52355	-1.35764	3.9509	0.000810426	0.0045398
ENSG00000075891	PAX2	2.05091	-1.2278	3.98619	0.000746709	0.00424837
ENSG00000133962	CATSPERB	2.15166	-0.795047	4.02054	0.000689493	0.00398875
ENSG00000106571	GLI3	2.09334	-1.63902	3.95712	0.000798823	0.00448706
ENSG00000174844	DNAH12	2.71127	-2.44282	3.97843	0.000760281	0.00431071
ENSG00000104415	WISP1	2.45229	-2.46019	3.89274	0.000927492	0.00505072
ENSG00000222035	AC079354.3	3.17287	-3.19415	3.89198	0.000929122	0.00505557
ENSG00000113494	PRLR	2.5497	-1.99185	3.9346	0.00084166	0.00467536
ENSG00000162511	LAPTM5	3.08317	-2.01894	3.88826	0.000937186	0.00509191
ENSG00000249937	RP11-454P21.1	2.56715	-3.45103	3.87245	0.000972164	0.00525214
ENSG00000128383	APOBEC3A	2.6857	-4.06672	3.86133	0.000997565	0.00536113
ENSG00000256037	MRPL40P1	2.69202	-3.94575	3.85339	0.00101609	0.00545071
ENSG00000226011	OFD1P1Y	2.54469	-4.28583	3.84848	0.00102772	0.00550014
ENSG00000079689	SCGN	-2.88404	-0.908253	-3.88901	0.000935542	0.00508645
ENSG00000141668	CBLN2	-2.73435	-2.87656	-3.84707	0.0010311	0.00551244
ENSG00000211892	IGHG4	2.3666	-4.1519	3.84107	0.00104553	0.00557507
ENSG00000225978	HAR1A	2.46575	-1.93683	3.88824	0.000937213	0.00509191
ENSG00000147697	GSDMC	2.59964	-1.86115	3.86419	0.000990984	0.00532995
ENSG00000196890	HIST3H2BB	2.89276	-2.97906	3.83837	0.0010521	0.00559993
ENSG00000073754	CD5L	2.65119	-4.16343	3.81604	0.001108	0.00583535
ENSG00000259438	CTD-2650P22.1	-2.31306	-3.34719	-3.81018	0.00112313	0.00590291
ENSG00000163823	CCR1	2.791	-4.26646	3.80508	0.0011365	0.00595902
ENSG00000266604	RP11-856M7.6	3.08265	-3.57674	3.80431	0.00113852	0.00596697
ENSG00000144668	ITGA9	2.36143	-3.44408	3.80704	0.00113133	0.00593991
ENSG00000227844	RP13-143G15.3	3.36562	-2.16308	3.78401	0.00119333	0.00619719
ENSG00000250829	RP11-11N5.1	2.50998	-4.42507	3.75373	0.00128001	0.00656756
ENSG00000177133	LINC00982	2.88812	-4.19456	3.75055	0.00128948	0.00660456
ENSG00000081138	CDH7	-2.36076	-1.86394	-3.77183	0.00122748	0.00633924
ENSG00000259727	RP11-1069G10.2	2.15788	-2.72315	3.75626	0.00127255	0.00653582
ENSG00000213759	UGT2B11	-2.13355	0.223841	-3.88424	0.000945959	0.00512814
ENSG00000150625	GPM6A	2.24887	-2.08406	3.77236	0.00122599	0.00633472
ENSG00000229873	OGFR-AS1	2.71501	-3.55435	3.72465	0.00136914	0.00693463
ENSG00000180745	CLRN3	-2.85923	-3.04769	-3.72514	0.00136758	0.00692842
ENSG00000137747	TMPRSS13	2.74554	-3.79757	3.72538	0.00136682	0.00692738
ENSG00000230825	AC005532.5	2.40893	-2.97959	3.73444	0.00133848	0.00681469
ENSG00000006638	TBXA2R	2.3898	-3.53732	3.71969	0.00138495	0.00700432
ENSG00000163817	SLC6A20	2.87208	-1.70259	3.76054	0.00125999	0.00648591
ENSG00000242600	MBL1P	3.05386	-3.3989	3.70078	0.00144687	0.0072531
ENSG00000187094	CCK	2.27609	-2.07101	3.75575	0.00127404	0.00654181
ENSG00000165816	VWA2	-2.7405	-2.42927	-3.70848	0.00142132	0.00714947
ENSG00000044012	GUCA2B	2.27662	-0.287409	3.8578	0.00100577	0.00539955
ENSG00000171295	ZNF440	2.69147	-3.6332	3.68638	0.00149585	0.00744224
ENSG00000258175	RP11-412H8.2	-2.95844	-2.30831	-3.70584	0.00143003	0.0071796
ENSG00000205502	C2CD4B	4.09857	-3.1754	3.68288	0.00150803	0.00748829
ENSG00000258713	C20orf141	2.85394	-3.59439	3.68057	0.0015161	0.00751564
ENSG00000180043	FAM71E2	2.91138	-4.02758	3.67852	0.0015233	0.00754223
ENSG00000251584	RP11-440I14.3	2.23268	-2.21469	3.70608	0.00142925	0.0071796
ENSG00000120675	DNAJC15	2.1513	-0.207039	3.79825	0.00115462	0.00603593
ENSG00000107159	CA9	2.66911	3.67832	4.16365	0.000494652	0.00303631
ENSG00000252139	SCARNA18	-2.87803	-3.84822	-3.66522	0.00157085	0.00770916
ENSG00000141469	SLC14A1	-2.50456	-0.633544	-3.74617	0.00130261	0.00666014
ENSG00000183558	HIST2H2AA3	2.70137	-3.77897	3.66345	0.0015773	0.00773119
ENSG00000229021	NBPF18P	-2.68847	-3.99829	-3.65469	0.00160955	0.00787231
ENSG00000272711	RP11-259N19.1	2.22561	-1.69235	3.69218	0.00147594	0.00736896
ENSG00000186310	NAP1L3	-2.33705	-1.67361	-3.68368	0.00150523	0.00747619
ENSG00000261644	RP11-327F22.2	2.38253	-3.38095	3.66505	0.00157146	0.00770992
ENSG00000179583	CIITA	2.69148	-3.93346	3.64812	0.00163415	0.00796981
ENSG00000146453	PNLDC1	2.38322	-3.48224	3.6479	0.001635	0.00797019
ENSG00000227766	HCG4P5	2.69433	-0.852915	3.82398	0.00108778	0.00575099
ENSG00000234647	RP11-503C24.4	2.43612	-2.39963	3.6652	0.00157093	0.00770916
ENSG00000204962	PCDHA8	-2.80834	-1.36846	-3.67768	0.00152627	0.00754963
ENSG00000231574	RP11-91K9.1	2.07873	-0.940767	3.76009	0.00126129	0.00648957
ENSG00000248810	RP11-362F19.1	2.20801	-2.97203	3.664	0.0015753	0.00772508
ENSG00000188779	SKOR1	2.59897	-2.8326	3.63706	0.00167646	0.00813941
ENSG00000174740	PABPC5	-3.06908	-3.18371	-3.61791	0.00175224	0.00843953
ENSG00000234753	RP11-328M4.2	-2.66046	-1.58867	-3.65048	0.00162528	0.00793224
ENSG00000163283	ALPP	3.0396	-3.29578	3.62993	0.00170428	0.00825138
ENSG00000187479	C11orf96	4.295	-1.77364	3.64539	0.00164452	0.00800896
ENSG00000243708	PLA2G4B	-2.20632	-2.21294	-3.6216	0.00173739	0.00838167
ENSG00000169994	MYO7B	-2.8349	-0.10936	-3.67311	0.00154248	0.00760779
ENSG00000170927	PKHD1	-3.165	-3.40964	-3.59484	0.00184806	0.00882424
ENSG00000103522	IL21R	2.058	-1.06338	3.74279	0.00131284	0.00670577
ENSG00000122641	INHBA	2.91258	-3.0355	3.60283	0.0018143	0.00868527
ENSG00000197430	OPALIN	2.84371	-4.33848	3.57031	0.00195561	0.00923454
ENSG00000183598	HIST2H3D	2.2912	-3.12475	3.59451	0.00184946	0.00882679
ENSG00000214870	AC004540.5	-2.86476	-2.55398	-3.56706	0.00197032	0.00929545
ENSG00000159625	CCDC135	-2.22643	-0.877403	-3.66275	0.00157984	0.00774035
ENSG00000100665	SERPINA4	-2.81147	-3.85867	-3.5465	0.00206594	0.00965771
ENSG00000169252	ADRB2	2.16782	-0.514106	3.6878	0.00149094	0.00742684
ENSG00000154553	PDLIM3	2.3248	-3.30606	3.55211	0.00203942	0.00955767
ENSG00000248713	RP11-766F14.2	2.58752	-3.64902	3.53912	0.00210136	0.00980538
ENSG00000141338	ABCA8	-2.16956	-0.064482	-3.68839	0.00148894	0.00742225
ENSG00000147573	TRIM55	2.3237	-2.78713	3.56471	0.00198101	0.00933943
ENSG00000184221	OLIG1	2.59858	-4.45362	3.53404	0.00212609	0.00990459
ENSG00000249357	RP11-432M8.8	3.41976	-3.68113	3.54729	0.00206216	0.00964223
ENSG00000125780	TGM3	-2.28806	0.519345	-3.71495	0.0014002	0.00706576
ENSG00000252206	RNU7-40P	2.04773	-3.8772	3.51711	0.0022106	0.0102152
ENSG00000237223	SULT1C2P1	2.56065	-3.94411	3.51509	0.00222092	0.0102513
ENSG00000141485	SLC13A5	2.50006	-3.35988	3.52294	0.00218114	0.010111
ENSG00000102755	FLT1	2.79409	-2.54764	3.51948	0.00219858	0.0101675
ENSG00000230790	AC012456.4	2.84821	-3.35976	3.50631	0.00226625	0.0104189
ENSG00000099998	GGT5	2.45833	-3.04141	3.50522	0.00227192	0.0104327
ENSG00000254607	RP11-115C10.1	2.06732	-1.93085	3.53396	0.00212648	0.00990459
ENSG00000243832	RP11-202A13.1	2.65926	-4.49862	3.49621	0.00231948	0.0106155
ENSG00000135226	UGT2B28	-3.122	-2.88778	-3.49781	0.00231099	0.010579
ENSG00000198723	C19orf45	-2.38283	-3.07401	-3.50612	0.00226721	0.0104199
ENSG00000259617	RP11-540O11.6	2.50577	-4.5183	3.48701	0.00236911	0.0108085
ENSG00000144852	NR1I2	2.51107	-4.40305	3.48594	0.0023749	0.0108256
ENSG00000168412	MTNR1A	2.79596	-1.93607	3.51027	0.00224569	0.010347
ENSG00000138615	CILP	2.46638	-3.24812	3.48576	0.00237593	0.0108279
ENSG00000220323	HIST2H2BD	2.10158	-1.87969	3.59987	0.00182671	0.00873246
ENSG00000267551	AC005264.2	2.00188	-1.71768	3.54196	0.00208765	0.00974809
ENSG00000165899	OTOGL	2.44842	-3.2897	3.45779	0.00253363	0.0114351
ENSG00000007264	MATK	2.17781	-3.36809	3.47068	0.00245971	0.0111453
ENSG00000258689	RP6-65G23.1	2.00485	-2.1227	3.50354	0.00228072	0.0104685
ENSG00000148053	NTRK2	2.88525	-2.17584	3.45664	0.00254034	0.0114474
ENSG00000237289	CKMT1B	-2.05844	-0.434698	-3.51618	0.00221536	0.0102326
ENSG00000231728	LL0XNC01-116E7.2	-2.0422	-1.64946	-3.49825	0.00230863	0.0105729
ENSG00000254997	KRTAP5-9	2.52322	-3.90801	3.43555	0.00266636	0.0118977
ENSG00000134240	HMGCS2	-4.6906	-1.17969	-3.45387	0.00255659	0.011508
ENSG00000272505	RP11-981G7.6	2.36519	-3.23051	3.43915	0.00264442	0.0118349
ENSG00000268340	RP3-477O4.16	-2.79318	-3.72581	-3.42565	0.00272763	0.0121059
ENSG00000181126	HLA-V	2.50563	-3.79552	3.43497	0.00266994	0.011911
ENSG00000138311	ZNF365	-2.38133	-0.547451	-3.52302	0.00218075	0.010111
ENSG00000197582	GPX1P1	-2.13044	-3.39554	-3.42753	0.0027159	0.0120714
ENSG00000272382	CTD-2035E11.4	2.6839	-2.88464	3.43009	0.00270003	0.0120232
ENSG00000132854	KANK4	-2.29496	-3.60556	-3.41184	0.0028154	0.0124222
ENSG00000198488	B3GNT6	-2.96696	-2.69965	-3.42327	0.00274255	0.0121557
ENSG00000168671	UGT3A2	2.24726	-4.0514	3.40318	0.00287185	0.012583
ENSG00000233070	ZFY-AS1	2.79245	-2.3447	3.4106	0.00282343	0.0124425
ENSG00000186081	KRT5	3.0639	-3.52224	3.41126	0.00281919	0.0124342
ENSG00000238000	RP11-274E7.2	2.10022	-1.98087	3.42947	0.00270382	0.0120327
ENSG00000254602	AP000662.4	2.00751	-1.83924	3.45387	0.00255657	0.011508
ENSG00000197110	IFNL3	3.48794	-3.82004	3.40222	0.00287819	0.0125905
ENSG00000203804	ADAMTSL4-AS1	2.76285	-2.93632	3.40274	0.00287477	0.0125839
ENSG00000153002	CPB1	2.52928	-2.88636	3.41585	0.00278967	0.0123299
ENSG00000246548	RP11-7F17.5	2.10017	-3.12736	3.40049	0.00288962	0.0126274
ENSG00000174460	ZCCHC12	2.12762	-3.05381	3.43952	0.0026422	0.0118311
ENSG00000257830	RP11-845M18.7	2.81171	-3.06431	3.40591	0.00285395	0.012541
ENSG00000113905	HRG	2.47706	-3.56068	3.36734	0.00311752	0.0134532
ENSG00000184786	TCTE3	-2.56743	-3.12878	-3.35575	0.00320135	0.013758
ENSG00000230102	RP11-407B7.1	-3.08602	-3.93361	-3.354	0.00321414	0.0137956
ENSG00000231234	SKP1P1	2.21152	-2.39121	3.37582	0.00305761	0.0132262
ENSG00000234698	RP11-112L6.2	2.36265	-3.55568	3.34906	0.00325072	0.0139206
ENSG00000127362	TAS2R3	2.59545	-3.8003	3.34988	0.00324463	0.0139032
ENSG00000253666	KB-1615E4.2	2.09766	-2.61495	3.40359	0.00286918	0.0125756
ENSG00000237732	AC010980.2	-2.10463	-1.91946	-3.40292	0.00287358	0.0125839
ENSG00000261239	ANKRD26P1	2.79088	-4.07968	3.33991	0.00331941	0.0141674
ENSG00000223742	RP11-149B9.2	-2.46336	-1.83132	-3.35213	0.00322797	0.0138492
ENSG00000237596	RP13-143G15.4	2.23066	-1.98273	3.41775	0.00277751	0.012292
ENSG00000115423	DNAH6	2.10697	-1.742	3.4314	0.0026919	0.011996
ENSG00000251013	GAPDHP62	2.45211	-4.34336	3.32694	0.00341929	0.0145061
ENSG00000115705	TPO	2.03682	-4.5183	3.32824	0.00340914	0.0144811
ENSG00000167483	FAM129C	2.00338	-2.62348	3.38202	0.00301452	0.013084
ENSG00000215262	KCNU1	-2.91596	-3.08213	-3.30507	0.00359432	0.015071
ENSG00000234779	RP11-62F24.2	-2.01146	-0.815133	-3.39602	0.0029194	0.0127358
ENSG00000196859	KRT39	2.52161	-3.38646	3.31105	0.00354562	0.0149248
ENSG00000129437	KLK14	2.4628	-2.88903	3.31034	0.00355134	0.0149335
ENSG00000117834	SLC5A9	-2.06856	-2.3793	-3.29033	0.00371725	0.0155009
ENSG00000207031	SNORD59A	-2.19545	-3.49857	-3.29732	0.00365844	0.0152899
ENSG00000236801	RPL24P8	-2.00202	-1.7679	-3.34581	0.00327493	0.0140131
ENSG00000204610	TRIM15	2.65114	-3.97128	3.28546	0.00375875	0.01562
ENSG00000266850	RP11-370A5.1	2.69223	-2.97564	3.28884	0.00372992	0.0155221
ENSG00000016402	IL20RA	2.59423	-2.89266	3.27638	0.00383734	0.0158697
ENSG00000197927	C2orf27A	2.23432	-1.4008	3.31825	0.0034878	0.0147207
ENSG00000261553	RP11-29G8.3	2.45179	-2.35478	3.28635	0.00375112	0.0155946
ENSG00000269533	AC003002.6	2.21569	-3.57791	3.26445	0.00394305	0.0162085
ENSG00000250714	RP11-1149O23.4	2.02493	-1.697	3.32124	0.00346406	0.0146476
ENSG00000207445	SNORD15B	2.99469	-3.44264	3.25052	0.00407013	0.0166209
ENSG00000239269	RPSAP4	-2.8038	-2.31258	-3.28117	0.00379563	0.0157254
ENSG00000161681	SHANK1	2.08345	-2.93913	3.26128	0.00397165	0.0162967
ENSG00000235563	RP11-334A14.8	-2.93953	-2.75942	-3.24844	0.00408942	0.0166864
ENSG00000197168	NEK5	-2.60353	-2.75418	-3.23709	0.00419638	0.0170448
ENSG00000080573	COL5A3	2.50604	-1.99227	3.28954	0.00372389	0.0155191
ENSG00000225595	XXbac-BPG308K3.6	2.28719	-3.91881	3.23361	0.00422966	0.017163
ENSG00000172014	ANKRD20A4	-2.35236	-3.66543	-3.23877	0.00418036	0.0169932
ENSG00000105750	ZNF85	2.13065	-3.60555	3.25054	0.00406988	0.0166209
ENSG00000254838	GVINP1	2.66411	-3.22876	3.23198	0.00424539	0.0172098
ENSG00000138823	MTTP	2.35651	-2.65301	3.27645	0.00383671	0.0158697
ENSG00000236768	RP11-1029M24.1	-2.21605	-3.06956	-3.23362	0.00422955	0.017163
ENSG00000260946	RP11-407G23.3	-2.61118	-3.90505	-3.22174	0.00434537	0.0175354
ENSG00000054938	CHRDL2	2.13833	-3.5968	3.21451	0.00441726	0.01778
ENSG00000170743	SYT9	-2.18518	-2.29516	-3.24544	0.00411741	0.0167773
ENSG00000261886	RP11-63A1.1	-2.50557	-3.05996	-3.22724	0.00429135	0.0173701
ENSG00000259321	RP11-468E2.5	2.09118	-1.80329	3.26524	0.00393599	0.0161892
ENSG00000145321	GC	2.34372	-3.04128	3.22689	0.00429475	0.0173721
ENSG00000243902	RP1-63G5.5	-2.09293	-2.6762	-3.2143	0.00441937	0.017785
ENSG00000161381	PLXDC1	-2.19387	-1.60843	-3.2259	0.00430445	0.0173942
ENSG00000267128	RNF157-AS1	-2.03595	-0.732607	-3.29808	0.00365211	0.0152696
ENSG00000172350	ABCG4	-2.26684	-2.63357	-3.19981	0.00456722	0.0182227
ENSG00000169862	CTNND2	-2.49868	-1.53662	-3.24728	0.00410024	0.0167267
ENSG00000120337	TNFSF18	2.20202	-3.38446	3.17851	0.00479317	0.0189692
ENSG00000187595	ZNF385C	2.27797	-0.950823	3.3116	0.00354117	0.0149122
ENSG00000157087	ATP2B2	2.86686	-3.79757	3.18921	0.00467839	0.0185975
ENSG00000240710	RP11-430C7.4	2.21976	-3.52734	3.19995	0.00456572	0.0182202
ENSG00000251429	RP11-597D13.7	2.40086	-3.21072	3.18098	0.00476647	0.0188927
ENSG00000155657	TTN	2.24755	-1.96622	3.22209	0.00434192	0.0175249
ENSG00000231412	CTC-490G23.2	2.50571	-3.76518	3.14723	0.00514498	0.0201054
ENSG00000270123	VTRNA2-1	-2.30151	-3.30261	-3.16107	0.00498636	0.0195639
ENSG00000144671	SLC22A14	2.38657	-3.05199	3.17297	0.00485378	0.0191573
ENSG00000230212	AP000688.14	2.74129	-2.85543	3.15008	0.0051119	0.0199914
ENSG00000230289	RP11-334J6.6	2.39145	-4.05316	3.13607	0.00527646	0.0205137
ENSG00000114757	PEX5L	2.72284	-3.28548	3.16449	0.00494794	0.0194653
ENSG00000273139	XXbac-B444P24.14	-2.6119	-3.99829	-3.12149	0.00545315	0.0210274
ENSG00000258976	CTD-2207P18.2	-2.06124	-2.87545	-3.13621	0.00527481	0.0205112
ENSG00000138135	CH25H	2.20348	-3.96278	3.1192	0.00548152	0.0211068
ENSG00000236519	AL773604.8	-2.61349	-3.94187	-3.10955	0.00560221	0.0214788
ENSG00000233087	AC073869.1	-2.46172	-3.38054	-3.10652	0.00564063	0.0215938
ENSG00000269952	RP11-324I22.3	3.05905	-3.44264	3.1192	0.00548148	0.0211068
ENSG00000225051	HMGB3P22	-2.78127	-3.43686	-3.11674	0.00551202	0.0211964
ENSG00000227740	RP11-318C24.2	2.16182	-2.563	3.14053	0.00522361	0.0203385
ENSG00000231852	CYP21A2	2.2672	-3.84128	3.12274	0.00543785	0.0209902
ENSG00000235821	IFITM4P	2.22745	-3.17023	3.14211	0.00520491	0.0202893
ENSG00000183941	HIST2H4A	2.82122	-3.9666	3.10366	0.00567711	0.0217132
ENSG00000265451	RP11-204L24.2	2.48295	-2.06146	3.12726	0.00538253	0.0208273
ENSG00000133937	GSC	2.19597	-2.57239	3.11873	0.0054873	0.0211172
ENSG00000261448	CTD-2576D5.4	2.24852	-2.90065	3.12756	0.00537899	0.0208182
ENSG00000236699	ARHGEF38	-2.37187	-1.91176	-3.13297	0.00531356	0.0206266
ENSG00000267387	CTD-2240E14.4	2.61063	-3.94568	3.07416	0.00606728	0.0229191
ENSG00000016082	ISL1	2.39696	-4.00348	3.06857	0.00614417	0.0231456
ENSG00000164309	CMYA5	2.7607	-2.16981	3.12868	0.00536533	0.0207804
ENSG00000233380	RPS2P48	-2.10894	-1.8903	-3.11288	0.00556024	0.0213338
ENSG00000267107	AC011526.1	2.6382	-3.82397	3.0686	0.00614374	0.0231456
ENSG00000271109	CTC-523E23.11	-3.11373	-3.80316	-3.06593	0.00618075	0.0232365
ENSG00000261360	CTD-2165H16.4	-2.37095	-1.87672	-3.13222	0.00532263	0.0206462
ENSG00000272263	RP11-767C1.2	-2.49067	-3.11095	-3.06192	0.00623684	0.0233916
ENSG00000269720	CTD-2521M24.5	2.25073	-3.92595	3.06457	0.00619977	0.0232909
ENSG00000231154	MORF4L2-AS1	-2.04144	-2.33604	-3.0819	0.00596258	0.0226069
ENSG00000143473	KCNH1	-2.2298	-0.082332	-3.22152	0.00434753	0.0175407
ENSG00000178722	C5orf64	-2.51532	-2.70329	-3.06816	0.00614976	0.0231539
ENSG00000122432	SPATA1	2.1409	-2.2652	3.07149	0.00610387	0.0230319
ENSG00000138722	MMRN1	-2.01855	-4.40039	-3.02873	0.0067196	0.0248926
ENSG00000228323	AC008753.6	-2.50783	-3.7855	-3.03261	0.00666137	0.0246948
ENSG00000135077	HAVCR2	2.4013	-3.05489	3.07302	0.00608287	0.0229695
ENSG00000230424	RP1-43E13.2	-2.36397	-2.19092	-3.09065	0.00584609	0.0222557
ENSG00000183960	KCNH8	2.28979	-3.69669	3.05297	0.00636358	0.0238103
ENSG00000261135	RP4-798A10.7	-2.62499	-3.57478	-3.01603	0.00691371	0.0255011
ENSG00000239532	RP11-9D8.1	-2.74481	-3.23825	-3.03475	0.00662935	0.0245894
ENSG00000213253	CTC-250I14.1	2.19932	-3.76348	3.01318	0.00695811	0.0256511
ENSG00000156959	LHFPL4	2.24129	-2.7338	3.07453	0.00606222	0.0229042
ENSG00000260647	RP1-178F10.1	-2.39911	-3.2411	-3.01252	0.00696835	0.025675
ENSG00000183908	LRRC55	2.52162	-2.93567	3.04871	0.00642484	0.0240001
ENSG00000096996	IL12RB1	2.73161	-4.30642	3.00695	0.00705591	0.0259463
ENSG00000263820	AC005702.2	-2.25581	-3.89423	-2.99986	0.00716886	0.0263004
ENSG00000236091	RP3-473B4.3	2.07889	-2.33422	3.07571	0.0060462	0.0228605
ENSG00000187908	DMBT1	2.57688	-3.05687	3.02656	0.00675236	0.0249869
ENSG00000167749	KLK4	2.3633	-4.30063	2.99005	0.00732798	0.0267549
ENSG00000248187	RP11-184M15.1	2.15828	-1.79385	3.10843	0.0056163	0.0215167
ENSG00000167751	KLK2	2.2152	-2.82493	2.99816	0.00719615	0.0263769
ENSG00000198326	TMEM239	2.2827	-4.28849	2.97412	0.00759368	0.0275046
ENSG00000268223	ARL14EPL	2.16854	-3.86466	2.98413	0.00742561	0.0270247
ENSG00000074706	IPCEF1	2.22106	-3.42911	2.99534	0.00724171	0.026506
ENSG00000150873	C2orf50	2.27072	-3.30871	2.99845	0.00719141	0.0263642
ENSG00000267452	RP11-1018N14.5	-2.19927	-3.39289	-2.95143	0.00798826	0.0286104
ENSG00000239827	SUGT1P3	-2.0766	-3.3223	-2.99632	0.00722588	0.0264697
ENSG00000165863	C10orf82	-2.41876	-3.95494	-2.96646	0.00772472	0.0278612
ENSG00000224295	AC087380.14	2.07236	-2.98134	3.01175	0.0069804	0.0257055
ENSG00000134830	C5AR2	2.11227	-2.88911	2.98339	0.00743792	0.0270455
ENSG00000272457	RP11-1070A24.2	2.03715	-3.42943	2.95834	0.00786611	0.0282717
ENSG00000272663	RP11-191L17.1	-2.32556	-3.08381	-2.95601	0.00790711	0.0283991
ENSG00000139055	ERP27	-2.75493	-1.90974	-2.94688	0.00806971	0.0288317
ENSG00000203697	CAPN8	-2.70551	0.347508	-3.10858	0.00561446	0.0215137
ENSG00000189184	PCDH18	-2.89255	-2.75734	-2.94096	0.00817696	0.029159
ENSG00000258813	RP11-109N23.4	-2.192	-3.74215	-2.97696	0.00754557	0.0273594
ENSG00000258545	RP4-755D9.1	2.50661	-3.96201	2.94307	0.00813848	0.0290419
ENSG00000273076	RP3-508I15.22	2.24019	-2.22907	2.9996	0.00717297	0.0263107
ENSG00000152931	PART1	-2.42892	-2.50958	-2.94513	0.00810119	0.028924
ENSG00000115297	TLX2	-2.15256	-3.82232	-2.91157	0.00872977	0.0307506
ENSG00000269899	RP11-589N15.2	2.39833	-2.21927	3.01964	0.00685808	0.0253278
ENSG00000260682	7SK	2.04848	-2.16432	2.97129	0.00764189	0.0276548
ENSG00000262888	RP11-462G12.2	2.08797	-3.29243	2.91768	0.00861201	0.0304037
ENSG00000257194	RP11-567C2.1	-2.47982	-3.73573	-2.88983	0.00916159	0.0319969
ENSG00000135517	MIP	2.10756	-2.49004	2.94078	0.00818026	0.0291656
ENSG00000150275	PCDH15	-2.11033	-4.00879	-2.89531	0.00905082	0.0316748
ENSG00000225418	AKR1C5P	2.2946	-4.36469	2.89371	0.00908313	0.0317716
ENSG00000179168	GGN	-2.18812	-1.88936	-2.97024	0.00765984	0.0277051
ENSG00000143847	PPFIA4	2.01095	-0.357332	3.1259	0.00539909	0.0208796
ENSG00000231177	LINC00852	-2.26974	-3.48654	-2.90279	0.00890178	0.0312599
ENSG00000184270	HIST2H2AB	2.38805	-3.80683	2.88527	0.00925476	0.0322564
ENSG00000100884	CPNE6	2.18967	-4.34071	2.88181	0.00932613	0.0324488
ENSG00000112539	C6orf118	2.17683	-3.8003	2.87761	0.00941338	0.0326704
ENSG00000140093	SERPINA10	-2.3678	-2.20468	-2.91518	0.00865988	0.0305523
ENSG00000261505	LA16c-358B7.3	2.72711	-2.93859	2.87059	0.00956082	0.0330814
ENSG00000165194	PCDH19	2.15877	-3.64473	2.88353	0.0092905	0.0323535
ENSG00000205111	CDKL4	2.07792	-3.2315	2.90078	0.00894162	0.0313622
ENSG00000170477	KRT4	-2.61077	3.78402	-3.36718	0.00311867	0.0134532
ENSG00000251365	RP11-332J15.3	-2.42561	-2.4936	-2.88951	0.00916804	0.0320074
ENSG00000183560	FOLR4	-2.55229	-3.37504	-2.85304	0.00993955	0.0341098
ENSG00000213204	C6orf165	-2.06755	-2.81208	-2.88003	0.00936304	0.0325342
ENSG00000111245	MYL2	-2.53501	-4.17323	-2.83161	0.0104215	0.0353908
ENSG00000233785	RP13-314C10.5	2.0456	-2.72752	2.8566	0.00986167	0.0338993
ENSG00000232480	RP11-224O19.2	-2.14876	-2.1024	-2.8965	0.00902698	0.0316075
ENSG00000253838	RP11-44K6.2	2.4622	-3.96049	2.82975	0.0104645	0.0354956
ENSG00000102032	RENBP	2.41782	-2.98662	2.85114	0.00998138	0.0342419
ENSG00000060709	RIMBP2	2.16049	-3.53642	2.8346	0.0103531	0.0352401
ENSG00000109255	NMU	-2.06454	-2.09599	-2.86492	0.00968167	0.0334094
ENSG00000185087	FAM169B	2.44351	-4.32918	2.82113	0.0106653	0.0360396
ENSG00000008226	DLEC1	2.18884	-2.90457	2.86228	0.00973845	0.0335488
ENSG00000187037	GPR141	-2.40346	-2.66024	-2.81845	0.0107286	0.0362117
ENSG00000257931	CTD-2311B13.7	-2.2911	-3.09534	-2.79833	0.0112148	0.0375928
ENSG00000161798	AQP5	2.20094	-3.81835	2.79782	0.0112272	0.0376284
ENSG00000213452	AKR1B1P2	-2.25526	-3.27598	-2.79271	0.0113542	0.0379796
ENSG00000241106	HLA-DOB	2.15359	-3.12241	2.84518	0.0101138	0.0345863
ENSG00000262533	RP11-667K14.4	2.02692	-3.88435	2.80274	0.0111064	0.0372842
ENSG00000157103	SLC6A1	2.08819	-3.97207	2.7902	0.0114172	0.0381375
ENSG00000212588	SNORA26	-2.26681	-3.13786	-2.81014	0.0109269	0.0367594
ENSG00000225093	RPL3P7	-2.40019	-2.67176	-2.79429	0.0113147	0.0378536
ENSG00000224550	RP11-270C12.3	-2.7828	-1.64118	-2.83057	0.0104456	0.035443
ENSG00000237980	RP11-338C15.3	2.05456	-3.81182	2.76379	0.0120987	0.0400388
ENSG00000212385	RNU6-817P	-2.07128	-3.25173	-2.76163	0.0121561	0.0402027
ENSG00000129194	SOX15	2.139	-2.66918	2.78682	0.0115022	0.0383806
ENSG00000235748	RP11-32D17.4	-2.33048	-3.56978	-2.73783	0.0128065	0.0419748
ENSG00000269653	CTB-102L5.7	2.20993	-3.06984	2.76536	0.0120572	0.0399207
ENSG00000113212	PCDHB7	-2.10022	-3.32433	-2.73478	0.0128921	0.0422217
ENSG00000253302	STAU2-AS1	2.35028	-2.25712	2.83886	0.0102561	0.0349855
ENSG00000255020	AF131216.5	-2.09746	-3.8722	-2.71533	0.0134516	0.0437189
ENSG00000204338	CYP21A1P	2.24558	-2.8278	2.80879	0.0109594	0.0368512
ENSG00000120324	PCDHB10	-2.19061	-2.77253	-2.71594	0.0134337	0.0436744
ENSG00000197044	ZNF441	2.09163	-3.44381	2.74092	0.0127201	0.0417716
ENSG00000261568	RP11-524C21.2	2.21355	-1.78611	2.82438	0.0105893	0.0358476
ENSG00000230601	RP11-402G3.3	-2.03497	-3.29731	-2.70106	0.0138767	0.0447669
ENSG00000137473	TTC29	-2.00467	-3.98195	-2.68369	0.0144113	0.046064
ENSG00000134259	NGF	-2.39314	-4.15317	-2.68347	0.0144182	0.0460789
ENSG00000230024	RP11-95P13.1	2.08029	-3.05953	2.73633	0.0128485	0.0420989
ENSG00000233250	RP3-339A18.6	-2.16352	-3.52489	-2.67725	0.0146145	0.0465467
ENSG00000157884	CIB4	-2.39168	-2.9009	-2.68723	0.0143009	0.0457754
ENSG00000084734	GCKR	2.25989	-2.32116	2.76339	0.0121094	0.0400677
ENSG00000140798	ABCC12	-2.16742	-2.74188	-2.69958	0.0139216	0.0448904
ENSG00000169026	MFSD7	-2.13383	-3.04031	-2.67171	0.0147913	0.046993
ENSG00000225193	RPS12P26	2.49873	-3.18783	2.66492	0.015011	0.0475878
ENSG00000184828	ZBTB7C	2.23122	-3.18636	2.65778	0.0152454	0.0482033
ENSG00000249231	CASC16	2.31785	-2.95326	2.6675	0.0149273	0.0473665
ENSG00000230140	AC016738.3	2.02672	-3.46346	2.6623	0.0150966	0.0478149
ENSG00000221792	MIR1282	-2.88934	-1.18942	-2.72047	0.0133016	0.043348
ENSG00000173467	AGR3	-2.90887	-0.330782	-2.73405	0.0129128	0.0422758
