# Supplementary material for: The ETS transcription factor ELF1 regulates a broadly antiviral program distinct from the type I interferon response
Source: PLoS Pathog. 2019 Nov 4;15(11):e1007634. doi: 10.1371/journal.ppat.1007634 (PMC6932815; doi:10.1371/journal.ppat.1007634)
Supplement: S4 Table — (XLSX) [file ppat.1007634.s014.xlsx]

## Sheet: ST4_DGE_ELF1-R8AvIFN6-mock_lfc2
ensembl_gene_id	external_gene_name	logFC	AveExpr	t	P.Value	adj.P.Val
ENSG00000119922	IFIT2	-10.3282	7.54123	-51.3547	1.98186e-22	4.06439e-18
ENSG00000119917	IFIT3	-8.96397	7.13209	-43.1377	5.94211e-21	6.09304e-17
ENSG00000185745	IFIT1	-10.8671	6.51321	-40.7798	1.77442e-20	1.21299e-16
ENSG00000089127	OAS1	-5.48256	7.72749	-34.5897	4.33366e-19	2.22187e-15
ENSG00000140105	WARS	-4.95693	8.22935	-33.5139	7.98861e-19	3.27661e-15
ENSG00000068079	IFI35	-4.83361	6.31075	-29.333	1.04555e-17	3.06318e-14
ENSG00000002549	LAP3	-4.35572	6.78772	-28.9947	1.30709e-17	3.35072e-14
ENSG00000100342	APOL1	-6.71998	5.63744	-29.4648	9.59088e-18	3.06318e-14
ENSG00000101347	SAMHD1	-5.65904	6.25768	-28.5481	1.7619e-17	4.01479e-14
ENSG00000168394	TAP1	-4.65308	7.01186	-27.5465	3.49904e-17	7.17584e-14
ENSG00000130813	C19orf66	-4.82289	5.19808	-26.3879	7.97634e-17	1.48708e-13
ENSG00000125347	IRF1	-4.57162	6.13868	-25.4367	1.61023e-16	2.35876e-13
ENSG00000059378	PARP12	-5.30466	5.74997	-25.5212	1.51133e-16	2.35876e-13
ENSG00000170581	STAT2	-4.37401	7.27847	-24.3489	3.70916e-16	5.07116e-13
ENSG00000135114	OASL	-10.5643	5.16712	-25.4791	1.55977e-16	2.35876e-13
ENSG00000115415	STAT1	-4.67648	8.20561	-22.4337	1.76144e-15	1.66501e-12
ENSG00000156587	UBE2L6	-5.55873	5.98532	-22.4455	1.74395e-15	1.66501e-12
ENSG00000157601	MX1	-11.8735	5.36482	-23.2183	9.17059e-16	1.1063e-12
ENSG00000132274	TRIM22	-6.44092	5.29995	-22.5849	1.55068e-15	1.66501e-12
ENSG00000163840	DTX3L	-4.29708	6.87883	-22.1611	2.2209e-15	1.82184e-12
ENSG00000115267	IFIH1	-7.26269	4.77929	-22.5642	1.57795e-15	1.66501e-12
ENSG00000187608	ISG15	-8.83254	5.47119	-22.3285	1.92565e-15	1.66501e-12
ENSG00000177409	SAMD9L	-8.20644	4.85143	-22.3769	1.84819e-15	1.66501e-12
ENSG00000135899	SP110	-5.42059	4.8492	-21.8782	2.83251e-15	2.2342e-12
ENSG00000004468	CD38	-4.55792	5.89424	-21.5238	3.85808e-15	2.93042e-12
ENSG00000128335	APOL2	-5.53744	6.10709	-20.7369	7.79283e-15	5.54044e-12
ENSG00000111331	OAS3	-5.31353	8.37712	-20.5661	9.1072e-15	6.22568e-12
ENSG00000121858	TNFSF10	-5.67711	4.80396	-20.731	7.83464e-15	5.54044e-12
ENSG00000204267	TAP2	-4.27899	4.97369	-20.4286	1.03333e-14	6.83599e-12
ENSG00000117228	GBP1	-8.94572	3.10077	-22.3146	1.94851e-15	1.66501e-12
ENSG00000116514	RNF19B	-2.95321	5.79991	-19.8926	1.70353e-14	1.05489e-11
ENSG00000198959	TGM2	-4.59368	9.53769	-19.7475	1.95464e-14	1.05489e-11
ENSG00000221963	APOL6	-5.03534	6.47548	-19.7596	1.93225e-14	1.05489e-11
ENSG00000188313	PLSCR1	-3.63005	7.17319	-19.6966	2.05148e-14	1.07876e-11
ENSG00000240065	PSMB9	-5.22823	3.97496	-20.1159	1.38121e-14	8.85186e-12
ENSG00000107201	DDX58	-6.55308	6.45871	-19.6478	2.14929e-14	1.10194e-11
ENSG00000138496	PARP9	-3.94921	6.50412	-19.5199	2.42925e-14	1.18617e-11
ENSG00000184979	USP18	-5.4526	4.28005	-19.7857	1.88497e-14	1.05489e-11
ENSG00000138646	HERC5	-8.85329	4.38783	-19.8315	1.8048e-14	1.05489e-11
ENSG00000106785	TRIM14	-3.7128	6.60392	-19.2813	3.05908e-14	1.42581e-11
ENSG00000140464	PML	-4.27782	5.34587	-19.2868	3.04267e-14	1.42581e-11
ENSG00000168062	BATF2	-6.31748	3.98372	-19.8016	1.8567e-14	1.05489e-11
ENSG00000185507	IRF7	-7.01959	4.26974	-19.5362	2.39162e-14	1.18617e-11
ENSG00000013374	NUB1	-2.60187	7.07999	-18.9675	4.15846e-14	1.7918e-11
ENSG00000134326	CMPK2	-10.8749	2.42606	-24.2594	3.9791e-16	5.10021e-13
ENSG00000130589	HELZ2	-6.51713	5.96153	-18.9589	4.1938e-14	1.7918e-11
ENSG00000038210	PI4K2B	-3.97876	4.3849	-18.9066	4.41597e-14	1.84822e-11
ENSG00000173193	PARP14	-4.84281	7.84434	-18.7892	4.96111e-14	1.93232e-11
ENSG00000196116	TDRD7	-3.35025	6.25909	-18.7918	4.94835e-14	1.93232e-11
ENSG00000067066	SP100	-3.52334	6.27184	-18.7741	5.03622e-14	1.93232e-11
ENSG00000079385	CEACAM1	-3.40115	7.21017	-18.7638	5.08803e-14	1.93232e-11
ENSG00000163644	PPM1K	-5.84913	3.20473	-19.1945	3.32861e-14	1.51696e-11
ENSG00000117226	GBP3	-3.29332	6.17976	-18.411	7.25031e-14	2.70344e-11
ENSG00000172936	MYD88	-2.55233	7.18644	-18.337	7.81513e-14	2.86201e-11
ENSG00000138642	HERC6	-5.11041	5.3488	-18.1856	9.12036e-14	3.28141e-11
ENSG00000163565	IFI16	-4.87842	5.86414	-18.0834	1.01294e-13	3.5816e-11
ENSG00000204592	HLA-E	-2.51408	8.18588	-18.0087	1.09401e-13	3.73931e-11
ENSG00000146859	TMEM140	-4.37203	4.83362	-18.0168	1.08481e-13	3.73931e-11
ENSG00000111335	OAS2	-11.8917	4.23141	-19.0603	3.79565e-14	1.6922e-11
ENSG00000120217	CD274	-6.49786	3.04772	-18.8116	4.8519e-14	1.93232e-11
ENSG00000181381	DDX60L	-5.38808	5.76141	-17.6983	1.51112e-13	5.08035e-11
ENSG00000172183	ISG20	-4.66362	4.96286	-17.3069	2.28734e-13	7.56592e-11
ENSG00000132109	TRIM21	-3.29301	5.88265	-17.2147	2.52496e-13	8.21936e-11
ENSG00000132256	TRIM5	-2.89267	6.35922	-17.154	2.69547e-13	8.50441e-11
ENSG00000140853	NLRC5	-5.55769	5.04788	-17.1758	2.63288e-13	8.43674e-11
ENSG00000234745	HLA-B	-4.09911	6.07834	-17.0992	2.85965e-13	8.88571e-11
ENSG00000155287	SLC25A28	-3.2912	5.03381	-16.9842	3.2397e-13	9.91639e-11
ENSG00000125148	MT2A	-3.25057	7.09329	-16.5035	5.50023e-13	1.63476e-10
ENSG00000123240	OPTN	-2.76992	7.64824	-16.5055	5.48816e-13	1.63476e-10
ENSG00000173786	CNP	-2.75136	7.6088	-16.4365	5.92786e-13	1.73669e-10
ENSG00000112343	TRIM38	-3.18228	5.75181	-15.9948	9.77538e-13	2.76872e-10
ENSG00000184014	DENND5A	-2.62224	6.88041	-15.9339	1.04838e-12	2.90544e-10
ENSG00000178685	PARP10	-6.26081	4.05516	-15.9877	9.8555e-13	2.76872e-10
ENSG00000118898	PPL	4.70773	3.88727	15.5418	1.65347e-12	4.52124e-10
ENSG00000204264	PSMB8	-2.47618	5.91382	-15.5088	1.71888e-12	4.63826e-10
ENSG00000136816	TOR1B	-2.27804	6.27392	-15.4695	1.8004e-12	4.73366e-10
ENSG00000148346	LCN2	-2.75476	6.4756	-15.4424	1.85896e-12	4.82576e-10
ENSG00000154678	PDE1C	3.12125	4.05726	15.4105	1.93029e-12	4.9483e-10
ENSG00000152689	RASGRP3	-5.35187	3.78267	-15.4765	1.78551e-12	4.73366e-10
ENSG00000055332	EIF2AK2	-3.4012	7.33758	-15.2425	2.35707e-12	5.96775e-10
ENSG00000137628	DDX60	-7.87857	4.78247	-15.2238	2.41036e-12	6.02824e-10
ENSG00000159403	C1R	-3.4932	6.02604	-14.9453	3.37157e-12	8.33061e-10
ENSG00000099968	BCL2L13	-2.20644	6.75013	-14.8915	3.59926e-12	8.78733e-10
ENSG00000204642	HLA-F	-4.30598	3.71199	-14.8339	3.86155e-12	9.31679e-10
ENSG00000124201	ZNFX1	-3.46629	8.16328	-14.7395	4.33488e-12	1.02586e-09
ENSG00000117475	BLZF1	-2.94132	5.76296	-14.6481	4.85173e-12	1.12966e-09
ENSG00000168310	IRF2	-2.36454	5.25025	-14.6307	4.95754e-12	1.12966e-09
ENSG00000205413	SAMD9	-5.6277	6.03598	-14.6197	5.02521e-12	1.13249e-09
ENSG00000124226	RNF114	-2.23663	6.66872	-14.6372	4.91744e-12	1.12966e-09
ENSG00000206190	ATP10A	-5.1936	4.44199	-14.5043	5.79939e-12	1.29276e-09
ENSG00000126709	IFI6	-7.63949	6.36393	-14.4621	6.11229e-12	1.33352e-09
ENSG00000272941	RP11-134L10.1	-5.54379	2.03975	-14.7363	4.35196e-12	1.02586e-09
ENSG00000184371	CSF1	-2.60642	6.49145	-14.1147	9.47289e-12	2.00278e-09
ENSG00000149218	ENDOD1	-2.69574	4.80035	-14.0383	1.04442e-11	2.18561e-09
ENSG00000111801	BTN3A3	-3.42341	3.75689	-14.015	1.07606e-11	2.22907e-09
ENSG00000100911	PSME2	-2.1118	7.27812	-13.9416	1.1824e-11	2.42486e-09
ENSG00000135047	CTSL	-2.12006	9.70812	-13.9265	1.20556e-11	2.44789e-09
ENSG00000152778	IFIT5	-3.14108	5.68534	-13.8272	1.37067e-11	2.75586e-09
ENSG00000204525	HLA-C	-2.54343	7.35358	-13.7747	1.46736e-11	2.92162e-09
ENSG00000133321	RARRES3	-4.99168	3.96688	-13.6687	1.6849e-11	3.29085e-09
ENSG00000185404	SP140L	-2.84288	4.23199	-13.6225	1.79005e-11	3.46323e-09
ENSG00000162645	GBP2	-2.6134	5.17911	-13.5322	2.0158e-11	3.85539e-09
ENSG00000173221	GLRX	-2.39054	7.03376	-13.5267	2.03034e-11	3.85539e-09
ENSG00000026950	BTN3A1	-3.05109	4.79008	-13.3675	2.50751e-11	4.67491e-09
ENSG00000127329	PTPRB	4.51151	2.78448	13.3495	2.56861e-11	4.74569e-09
ENSG00000135148	TRAFD1	-2.16272	6.79136	-13.3246	2.65529e-11	4.86203e-09
ENSG00000138035	PNPT1	-4.06975	6.26854	-13.2741	2.8409e-11	5.15586e-09
ENSG00000134470	IL15RA	-6.41273	1.81292	-13.7405	1.53416e-11	3.02525e-09
ENSG00000078081	LAMP3	-9.2682	2.2793	-14.2253	8.23191e-12	1.75854e-09
ENSG00000134321	RSAD2	-14.1424	1.50388	-16.1215	8.45858e-13	2.44322e-10
ENSG00000099337	KCNK6	3.84111	3.39894	12.9159	4.61492e-11	8.15887e-09
ENSG00000139629	GALNT6	3.85137	2.58118	12.9225	4.57335e-11	8.15887e-09
ENSG00000060491	OGFR	-2.65294	6.15005	-12.9209	4.58377e-11	8.15887e-09
ENSG00000111912	NCOA7	-2.83975	7.0122	-12.8809	4.84214e-11	8.4874e-09
ENSG00000213689	TREX1	-3.04845	4.32714	-12.7986	5.42287e-11	9.42476e-09
ENSG00000165949	IFI27	-9.74033	2.81739	-13.4081	2.37562e-11	4.46965e-09
ENSG00000122643	NT5C3A	-4.51689	5.85907	-12.6988	6.22541e-11	1.06392e-08
ENSG00000107798	LIPA	-2.23007	7.72514	-12.7395	5.88375e-11	1.01398e-08
ENSG00000111424	VDR	3.90367	3.27546	12.6049	7.09559e-11	1.20261e-08
ENSG00000136826	KLF4	-2.44901	4.01792	-12.5535	7.62392e-11	1.27115e-08
ENSG00000164342	TLR3	-4.35346	3.89174	-12.4763	8.49688e-11	1.39403e-08
ENSG00000101846	STS	-2.56978	5.61685	-12.5214	7.97519e-11	1.31899e-08
ENSG00000121060	TRIM25	-2.76098	8.06201	-12.5596	7.55924e-11	1.2707e-08
ENSG00000168016	TRANK1	-3.86877	6.24529	-12.4318	9.04687e-11	1.47249e-08
ENSG00000131203	IDO1	-12.514	1.59169	-14.494	5.87397e-12	1.2953e-09
ENSG00000120539	MASTL	-2.63981	5.1837	-12.2564	1.16054e-10	1.85744e-08
ENSG00000168404	MLKL	-2.00099	6.05567	-12.2517	1.16837e-10	1.85744e-08
ENSG00000197536	C5orf56	-5.00609	1.93396	-12.342	1.02741e-10	1.65906e-08
ENSG00000136643	RPS6KC1	-2.45458	5.12985	-12.1231	1.40494e-10	2.19943e-08
ENSG00000011422	PLAUR	-2.11971	6.52064	-12.0088	1.65726e-10	2.55543e-08
ENSG00000105939	ZC3HAV1	-2.04029	7.3214	-11.9862	1.71244e-10	2.62081e-08
ENSG00000137200	CMTR1	-2.06306	6.37389	-11.9555	1.79057e-10	2.72007e-08
ENSG00000141682	PMAIP1	-3.44924	4.85213	-11.9058	1.92516e-10	2.90302e-08
ENSG00000137965	IFI44	-9.79905	3.04653	-12.0993	1.45386e-10	2.25876e-08
ENSG00000128394	APOBEC3F	-3.63363	3.00728	-11.8009	2.24509e-10	3.36075e-08
ENSG00000185880	TRIM69	-2.83337	4.45005	-11.6798	2.68435e-10	3.98918e-08
ENSG00000050165	DKK3	-2.32069	6.23802	-11.6329	2.87754e-10	4.24551e-08
ENSG00000204616	TRIM31	-4.75482	3.652	-11.4919	3.55208e-10	5.13001e-08
ENSG00000165806	CASP7	-2.01883	6.37025	-11.5694	3.16313e-10	4.63354e-08
ENSG00000132530	XAF1	-13.5133	0.863221	-14.3547	6.99292e-12	1.50959e-09
ENSG00000175048	ZDHHC14	-2.48169	2.95797	-11.2714	4.95591e-10	7.05805e-08
ENSG00000187994	RINL	2.66483	3.43396	11.2252	5.31773e-10	7.46959e-08
ENSG00000103966	EHD4	-2.52493	5.47769	-11.2305	5.27486e-10	7.46047e-08
ENSG00000141664	ZCCHC2	-2.22269	4.67726	-11.1509	5.95828e-10	8.27017e-08
ENSG00000116863	ADPRHL2	-2.19572	4.93688	-11.1498	5.96833e-10	8.27017e-08
ENSG00000131242	RAB11FIP4	2.87483	4.04821	11.0594	6.85824e-10	9.25275e-08
ENSG00000113594	LIFR	-4.21598	4.47783	-11.0552	6.90302e-10	9.25275e-08
ENSG00000161921	CXCL16	-2.32819	5.36964	-10.9974	7.54943e-10	9.92459e-08
ENSG00000180628	PCGF5	-2.27471	6.13355	-10.9682	7.89925e-10	1.03183e-07
ENSG00000152133	GPATCH11	2.67565	3.25103	10.8314	9.77781e-10	1.25327e-07
ENSG00000183486	MX2	-11.6535	1.10509	-12.2144	1.23226e-10	1.94394e-08
ENSG00000105559	PLEKHA4	-4.79584	3.21992	-10.8163	1.00117e-09	1.27527e-07
ENSG00000184232	OAF	-2.68696	3.25656	-10.7396	1.12959e-09	1.42121e-07
ENSG00000137496	IL18BP	-3.23772	3.49817	-10.7347	1.1384e-09	1.42355e-07
ENSG00000163132	MSX1	-2.64217	3.01997	-10.7125	1.17884e-09	1.45636e-07
ENSG00000136653	RASSF5	4.84948	2.27333	10.6915	1.21873e-09	1.48654e-07
ENSG00000183773	AIFM3	3.41213	1.50526	10.6882	1.22501e-09	1.48654e-07
ENSG00000155363	MOV10	-2.08087	6.30071	-10.7273	1.15173e-09	1.43149e-07
ENSG00000214226	C17orf67	-2.84206	2.89401	-10.599	1.41144e-09	1.68289e-07
ENSG00000138166	DUSP5	-3.16112	6.47457	-10.6954	1.21119e-09	1.48654e-07
ENSG00000144837	PLA1A	-5.69011	3.98631	-10.5777	1.46006e-09	1.73081e-07
ENSG00000102921	N4BP1	-2.33193	5.60857	-10.6403	1.32173e-09	1.59448e-07
ENSG00000111348	ARHGDIB	2.39169	4.64115	10.5247	1.58898e-09	1.85152e-07
ENSG00000182326	C1S	-2.53461	7.47134	-10.5327	1.5689e-09	1.83857e-07
ENSG00000100784	RPS6KA5	-3.4508	3.18538	-10.3892	1.97562e-09	2.26346e-07
ENSG00000105287	PRKD2	-2.01512	6.30955	-10.4046	1.92737e-09	2.22059e-07
ENSG00000101049	SGK2	2.40292	3.51105	10.3063	2.25964e-09	2.5049e-07
ENSG00000155849	ELMO1	2.56944	3.44912	10.2946	2.30307e-09	2.53932e-07
ENSG00000107968	MAP3K8	-2.76937	4.404	-10.3106	2.24391e-09	2.50098e-07
ENSG00000142677	IL22RA1	-3.5351	2.62303	-10.2386	2.52273e-09	2.75192e-07
ENSG00000142089	IFITM3	-2.8216	6.16636	-10.2787	2.36338e-09	2.59188e-07
ENSG00000130775	THEMIS2	-10.6418	0.619206	-11.4525	3.76861e-10	5.40467e-08
ENSG00000170264	FAM161A	-2.43227	3.24824	-10.1418	2.9559e-09	3.1738e-07
ENSG00000204261	TAPSAR1	-4.01955	2.10467	-10.1072	3.129e-09	3.34216e-07
ENSG00000162390	ACOT11	3.29467	1.85245	10.0608	3.37792e-09	3.55254e-07
ENSG00000137752	CASP1	-5.91029	1.69684	-10.2348	2.53837e-09	2.75433e-07
ENSG00000137198	GMPR	-5.86062	1.10247	-10.3288	2.17856e-09	2.45483e-07
ENSG00000124126	PREX1	2.06829	3.89807	10.0291	3.55962e-09	3.72453e-07
ENSG00000177465	ACOT4	3.28417	1.59089	9.95776	4.00674e-09	4.15001e-07
ENSG00000167034	NKX3-1	-2.41792	3.83846	-9.91337	4.31422e-09	4.40179e-07
ENSG00000103811	CTSH	-2.15371	4.26624	-9.93396	4.16865e-09	4.29602e-07
ENSG00000182472	CAPN12	2.78166	3.0471	9.85048	4.79257e-09	4.86564e-07
ENSG00000141574	SECTM1	-4.50472	2.61999	-9.69941	6.1812e-09	6.12387e-07
ENSG00000164308	ERAP2	-2.89095	3.35774	-9.68393	6.34548e-09	6.22647e-07
ENSG00000115112	TFCP2L1	2.98133	3.04716	9.63733	6.86785e-09	6.61249e-07
ENSG00000108771	DHX58	-6.87337	1.50643	-9.82297	5.01881e-09	5.07024e-07
ENSG00000126561	STAT5A	2.02317	4.00614	9.65662	6.64642e-09	6.45994e-07
ENSG00000165388	ZNF488	3.47669	2.23915	9.58968	7.44849e-09	6.94335e-07
ENSG00000125744	RTN2	2.55392	3.24854	9.62149	7.05548e-09	6.72995e-07
ENSG00000126778	SIX1	-2.28105	3.53067	-9.61218	7.16817e-09	6.74334e-07
ENSG00000173821	RNF213	-3.65842	9.93522	-9.77626	5.42895e-09	5.45769e-07
ENSG00000168961	LGALS9	-4.04386	3.07089	-9.58659	7.48781e-09	6.94842e-07
ENSG00000147003	TMEM27	-3.45683	3.87117	-9.59371	7.39748e-09	6.92728e-07
ENSG00000076864	RAP1GAP	2.38438	7.05752	9.68972	6.28354e-09	6.19533e-07
ENSG00000111077	TENC1	2.05147	5.7571	9.66424	6.56093e-09	6.40721e-07
ENSG00000184557	SOCS3	-2.24318	4.3891	-9.58325	7.53069e-09	6.95673e-07
ENSG00000166780	C16orf45	-2.01372	5.37469	-9.56766	7.73381e-09	7.11233e-07
ENSG00000116663	FBXO6	-2.44705	3.62457	-9.44813	9.49452e-09	8.50278e-07
ENSG00000164181	ELOVL7	-2.4066	4.98133	-9.50274	8.6433e-09	7.87808e-07
ENSG00000145882	PCYOX1L	2.15917	3.76397	9.45315	9.41274e-09	8.46651e-07
ENSG00000102524	TNFSF13B	-8.09474	1.04054	-9.73527	5.8175e-09	5.79152e-07
ENSG00000155380	SLC16A1	-2.14708	5.83279	-9.48696	8.88073e-09	8.05867e-07
ENSG00000009709	PAX7	2.30951	3.43822	9.3815	1.06523e-08	9.45704e-07
ENSG00000136167	LCP1	3.25174	1.82307	9.31381	1.19798e-08	1.04546e-06
ENSG00000162654	GBP4	-13.427	-0.174677	-11.1015	6.42807e-10	8.73026e-08
ENSG00000085465	OVGP1	2.61809	2.51117	9.29388	1.24028e-08	1.06872e-06
ENSG00000132326	PER2	2.49482	4.56184	9.28074	1.269e-08	1.08436e-06
ENSG00000180861	C12orf36	3.21911	3.43619	9.17237	1.53396e-08	1.27362e-06
ENSG00000166750	SLFN5	-2.35353	7.87659	-9.33738	1.1499e-08	1.01648e-06
ENSG00000159450	TCHH	3.95703	1.77126	9.13808	1.62931e-08	1.34192e-06
ENSG00000205336	GPR56	2.12482	6.61812	9.30484	1.21683e-08	1.0574e-06
ENSG00000006210	CX3CL1	-5.38983	2.46137	-9.12979	1.65327e-08	1.35621e-06
ENSG00000166710	B2M	-2.45399	9.23802	-9.32701	1.1708e-08	1.0261e-06
ENSG00000146425	DYNLT1	-2.01146	6.09456	-9.27111	1.29049e-08	1.09361e-06
ENSG00000072832	CRMP1	4.43644	0.549702	9.15019	1.59496e-08	1.31893e-06
ENSG00000128596	CCDC136	2.6684	3.0668	9.04887	1.90738e-08	1.54002e-06
ENSG00000197757	HOXC6	2.47926	2.97003	9.02446	1.99173e-08	1.58319e-06
ENSG00000185885	IFITM1	-6.55823	3.19615	-9.0129	2.03305e-08	1.6098e-06
ENSG00000031081	ARHGAP31	2.38564	3.25305	9.0306	1.97014e-08	1.57213e-06
ENSG00000164976	KIAA1161	2.7833	5.5595	9.09688	1.75208e-08	1.42697e-06
ENSG00000072121	ZFYVE26	-2.3651	5.74752	-9.03209	1.96496e-08	1.57213e-06
ENSG00000100346	CACNA1I	-3.71844	2.34698	-8.84872	2.72602e-08	2.08602e-06
ENSG00000130303	BST2	-6.38053	2.34264	-8.90073	2.48321e-08	1.9145e-06
ENSG00000126259	KIRREL2	4.53283	0.229304	8.93708	2.32696e-08	1.8145e-06
ENSG00000166106	ADAMTS15	3.16251	2.0966	8.793	3.01365e-08	2.2722e-06
ENSG00000196628	TCF4	-2.60191	3.83708	-8.83918	2.77318e-08	2.11421e-06
ENSG00000100100	PIK3IP1	3.15268	1.41212	8.70327	3.54492e-08	2.59956e-06
ENSG00000131094	C1QL1	-2.11152	2.96525	-8.70827	3.5129e-08	2.59191e-06
ENSG00000095397	DFNB31	-2.79801	2.77423	-8.67893	3.70519e-08	2.66618e-06
ENSG00000164211	STARD4	-2.98916	6.19411	-8.81587	2.89196e-08	2.19661e-06
ENSG00000096968	JAK2	-2.72372	4.01471	-8.69381	3.60633e-08	2.61338e-06
ENSG00000182795	C1orf116	2.85958	5.01991	8.70817	3.51352e-08	2.59191e-06
ENSG00000256043	CTSO	-2.56833	3.31492	-8.59487	4.31904e-08	3.04381e-06
ENSG00000112139	MDGA1	-2.90543	3.55402	-8.58843	4.37022e-08	3.06933e-06
ENSG00000136492	BRIP1	-2.18066	4.19006	-8.63171	4.03796e-08	2.87536e-06
ENSG00000221914	PPP2R2A	-2.07508	6.24151	-8.71186	3.49006e-08	2.59191e-06
ENSG00000141497	ZMYND15	-4.95252	0.301927	-8.69902	3.57237e-08	2.59956e-06
ENSG00000104154	SLC30A4	-2.58493	2.57889	-8.53358	4.83257e-08	3.33746e-06
ENSG00000114127	XRN1	-2.50962	5.52141	-8.66653	3.78969e-08	2.71745e-06
ENSG00000224417	RP11-503C24.6	3.11413	1.23778	8.49743	5.16479e-08	3.4842e-06
ENSG00000123685	BATF3	-2.08881	3.0732	-8.51667	4.98509e-08	3.39977e-06
ENSG00000155158	TTC39B	-2.28561	3.77981	-8.53349	4.83337e-08	3.33746e-06
ENSG00000162975	KCNF1	3.10444	2.02205	8.44924	5.64495e-08	3.78322e-06
ENSG00000180525	PRR26	3.43335	1.55436	8.41703	5.99155e-08	3.98944e-06
ENSG00000171219	CDC42BPG	3.72275	2.53987	8.40549	6.121e-08	4.06244e-06
ENSG00000079156	OSBPL6	-2.3449	2.23782	-8.38662	6.33905e-08	4.17832e-06
ENSG00000112297	AIM1	-5.0171	1.51604	-8.37516	6.47538e-08	4.24272e-06
ENSG00000134508	CABLES1	2.0149	4.33848	8.47432	5.38957e-08	3.62391e-06
ENSG00000006747	SCIN	-3.07112	2.9335	-8.34761	6.8157e-08	4.40935e-06
ENSG00000226025	LGALS17A	-11.881	-1.44189	-10.3567	2.08215e-09	2.37226e-07
ENSG00000165025	SYK	4.03972	1.05356	8.3234	7.13006e-08	4.54007e-06
ENSG00000149150	SLC43A1	2.38101	2.38649	8.32186	7.15059e-08	4.54007e-06
ENSG00000153294	GPR115	-2.74491	3.81232	-8.37	6.53772e-08	4.26992e-06
ENSG00000175311	ANKS4B	3.52749	3.64543	8.35004	6.78491e-08	4.40332e-06
ENSG00000178038	ALS2CL	2.20452	4.18463	8.38512	6.35671e-08	4.17832e-06
ENSG00000131409	LRRC4B	6.57561	0.482173	8.36656	6.57972e-08	4.28371e-06
ENSG00000106003	LFNG	2.04419	4.16126	8.33554	6.97065e-08	4.49541e-06
ENSG00000137959	IFI44L	-12.0456	0.690082	-8.65319	3.88291e-08	2.77459e-06
ENSG00000172667	ZMAT3	2.01126	4.6452	8.29255	7.55261e-08	4.76582e-06
ENSG00000128284	APOL3	-10.5593	-0.788529	-9.19231	1.48119e-08	1.23481e-06
ENSG00000188921	PTPLAD2	3.51853	1.75917	8.1259	1.033e-07	6.27398e-06
ENSG00000115738	ID2	2.31351	3.66715	8.20318	8.92959e-08	5.51775e-06
ENSG00000116574	RHOU	2.01633	3.91635	8.17671	9.38572e-08	5.74574e-06
ENSG00000120526	NUDCD1	-2.67419	5.62564	-8.23329	8.43879e-08	5.24432e-06
ENSG00000240990	HOXA11-AS	3.23714	0.575498	8.0201	1.26261e-07	7.41936e-06
ENSG00000110852	CLEC2B	-3.9235	3.25727	-8.04106	1.21325e-07	7.17039e-06
ENSG00000173898	SPTBN2	2.04354	4.3677	8.12381	1.0371e-07	6.27398e-06
ENSG00000205220	PSMB10	-2.26832	4.0975	-8.08856	1.10863e-07	6.60925e-06
ENSG00000175898	CTD-2369P2.2	-5.96097	-0.382934	-8.2875	7.62421e-08	4.79624e-06
ENSG00000140092	FBLN5	-2.987	3.06204	-7.99678	1.31999e-07	7.69044e-06
ENSG00000108387	2019-09-04	-4.63249	1.1785	-7.96241	1.4095e-07	8.14257e-06
ENSG00000128203	ASPHD2	-3.51105	1.73679	-7.91676	1.53827e-07	8.81198e-06
ENSG00000114948	ADAM23	-2.09251	2.70642	-7.91351	1.54787e-07	8.84224e-06
ENSG00000008735	MAPK8IP2	-3.37332	1.74455	-7.84846	1.75408e-07	9.85553e-06
ENSG00000064270	ATP2C2	4.3842	-0.448533	7.96746	1.39598e-07	8.08722e-06
ENSG00000184898	RBM43	-2.2723	3.45205	-7.82659	1.82965e-07	1.01963e-05
ENSG00000243649	CFB	-4.21862	2.15092	-7.7109	2.28935e-07	1.22266e-05
ENSG00000130475	FCHO1	2.20557	3.33941	7.79177	1.95696e-07	1.07596e-05
ENSG00000114450	GNB4	-2.60449	4.01593	-7.81071	1.88662e-07	1.04853e-05
ENSG00000164761	TNFRSF11B	2.84946	2.40828	7.72494	2.22773e-07	1.20136e-05
ENSG00000165259	HDX	-2.80342	2.54788	-7.70295	2.32509e-07	1.23531e-05
ENSG00000174808	BTC	-2.18061	3.26503	-7.72263	2.23776e-07	1.20136e-05
ENSG00000100918	REC8	-2.70235	2.48241	-7.6363	2.64789e-07	1.3644e-05
ENSG00000136514	RTP4	-10.3074	-1.20883	-8.54433	4.73812e-08	3.29387e-06
ENSG00000104951	IL4I1	-5.68014	-0.213141	-7.83432	1.80255e-07	1.00727e-05
ENSG00000134780	DAGLA	2.19002	3.72418	7.65311	2.56232e-07	1.32363e-05
ENSG00000151466	SCLT1	-2.26349	3.43826	-7.63165	2.67209e-07	1.37342e-05
ENSG00000196684	HSH2D	-4.53151	1.8579	-7.54411	3.17277e-07	1.57396e-05
ENSG00000103647	CORO2B	3.43407	1.97221	7.53264	3.24525e-07	1.6037e-05
ENSG00000123609	NMI	-2.18466	5.35391	-7.66363	2.51027e-07	1.31328e-05
ENSG00000225492	GBP1P1	-8.85127	-1.97856	-8.90602	2.45984e-08	1.90363e-06
ENSG00000249196	RP11-669N7.2	2.77318	1.79484	7.47366	3.64579e-07	1.76756e-05
ENSG00000205978	NYNRIN	3.23971	1.79058	7.46004	3.74532e-07	1.7988e-05
ENSG00000146411	SLC2A12	-2.27138	3.64293	-7.55437	3.1094e-07	1.55892e-05
ENSG00000269728	RP11-145M9.4	-2.7479	2.50782	-7.4738	3.64473e-07	1.76756e-05
ENSG00000134533	RERG	3.3003	1.15821	7.38761	4.32409e-07	2.00787e-05
ENSG00000088836	SLC4A11	2.03943	4.3137	7.52908	3.26807e-07	1.6111e-05
ENSG00000268621	AC006262.5	-2.48222	7.6898	-7.63026	2.67939e-07	1.37372e-05
ENSG00000197977	ELOVL2	-2.0162	3.095	-7.44014	3.89588e-07	1.84094e-05
ENSG00000133106	EPSTI1	-6.75231	0.204624	-7.54433	3.17138e-07	1.57396e-05
ENSG00000010030	ETV7	-9.49352	-1.13191	-8.1019	1.08097e-07	6.48205e-06
ENSG00000175471	MCTP1	-2.34019	4.1672	-7.49346	3.50591e-07	1.71597e-05
ENSG00000213928	IRF9	-3.1863	1.1197	-7.3415	4.74006e-07	2.16501e-05
ENSG00000025708	TYMP	-3.48984	3.18086	-7.37576	4.42726e-07	2.04953e-05
ENSG00000269640	CTD-2521M24.9	-6.69019	-0.852761	-7.72356	2.23369e-07	1.20136e-05
ENSG00000204472	AIF1	8.77142	-3.76896	8.51413	5.00846e-08	3.39977e-06
ENSG00000185338	SOCS1	-7.5437	-0.0567952	-7.44758	3.83887e-07	1.82662e-05
ENSG00000064787	BCAS1	2.98137	4.86641	7.39754	4.23957e-07	1.98505e-05
ENSG00000181885	CLDN7	4.76413	-0.351681	7.33286	4.82245e-07	2.19288e-05
ENSG00000182179	UBA7	-4.73965	2.30278	-7.18309	6.5129e-07	2.78029e-05
ENSG00000197646	PDCD1LG2	-9.1902	-0.652041	-7.58551	2.92489e-07	1.48108e-05
ENSG00000196517	SLC6A9	-2.25289	3.98449	-7.30349	5.11401e-07	2.28992e-05
ENSG00000163485	ADORA1	3.96039	0.289389	7.17915	6.56485e-07	2.79319e-05
ENSG00000169554	ZEB2	-2.81216	3.23881	-7.2487	5.70743e-07	2.51176e-05
ENSG00000203797	DDO	-6.93045	-0.648811	-7.44239	3.8785e-07	1.83696e-05
ENSG00000184058	TBX1	-4.18584	-0.162914	-7.20396	6.2447e-07	2.69613e-05
ENSG00000266976	AC079466.1	-7.38838	0.614605	-7.31433	5.00429e-07	2.24569e-05
ENSG00000186854	TRABD2A	2.5429	1.37507	7.11675	7.44725e-07	3.1068e-05
ENSG00000163512	AZI2	-2.01919	5.56694	-7.32353	4.91323e-07	2.21939e-05
ENSG00000114315	HES1	2.35085	3.49166	7.21282	6.13424e-07	2.65964e-05
ENSG00000131187	F12	2.0118	2.4826	7.16016	6.82136e-07	2.87253e-05
ENSG00000249199	CTD-2139B15.5	3.24287	0.741064	7.07641	8.08214e-07	3.32162e-05
ENSG00000214106	PAXIP1-AS2	-2.69071	2.46683	-7.11091	7.53584e-07	3.13479e-05
ENSG00000166897	ELFN2	2.53237	3.30253	7.17083	6.67598e-07	2.8319e-05
ENSG00000175294	CATSPER1	2.29952	1.66278	7.08185	7.99329e-07	3.29169e-05
ENSG00000261115	TMEM178B	2.29212	1.68957	7.06509	8.27015e-07	3.38121e-05
ENSG00000254221	PCDHGB1	2.09027	2.6784	7.09325	7.81063e-07	3.22294e-05
ENSG00000237289	CKMT1B	4.8275	-0.434698	7.05982	8.35914e-07	3.40137e-05
ENSG00000168811	IL12A	-6.6524	-1.38143	-7.373	4.45167e-07	2.05619e-05
ENSG00000112096	SOD2	-2.95143	7.09316	-7.25114	5.6795e-07	2.50484e-05
ENSG00000136051	KIAA1033	-2.1516	6.55419	-7.24065	5.80046e-07	2.54179e-05
ENSG00000058404	CAMK2B	6.29477	-1.69627	7.35567	4.60798e-07	2.11884e-05
ENSG00000100292	HMOX1	-2.08348	6.6452	-7.21328	6.12853e-07	2.65964e-05
ENSG00000137726	FXYD6	-3.74969	1.07393	-6.95845	1.02794e-06	4.10135e-05
ENSG00000105825	TFPI2	-2.1136	7.81294	-7.20198	6.26955e-07	2.70118e-05
ENSG00000177842	ZNF620	-2.48758	1.99736	-6.94503	1.05657e-06	4.19926e-05
ENSG00000108852	MPP2	2.57051	2.08999	6.93033	1.08891e-06	4.29364e-05
ENSG00000174292	TNK1	2.23803	2.05845	6.92397	1.10319e-06	4.33413e-05
ENSG00000168453	HR	2.26182	4.83758	7.06232	8.31677e-07	3.39086e-05
ENSG00000213654	GPSM3	3.04137	0.331415	6.78703	1.46283e-06	5.57616e-05
ENSG00000196776	CD47	-2.26028	6.28188	-7.02368	8.99737e-07	3.6466e-05
ENSG00000124256	ZBP1	-9.42931	-1.94743	-7.67369	2.46146e-07	1.29435e-05
ENSG00000116299	KIAA1324	2.50198	1.82021	6.79781	1.43055e-06	5.47346e-05
ENSG00000165997	ARL5B	-2.35166	5.13264	-6.94216	1.06282e-06	4.21592e-05
ENSG00000166833	NAV2	2.18724	4.53652	6.91717	1.11868e-06	4.38661e-05
ENSG00000119888	EPCAM	3.14476	2.02451	6.75666	1.55781e-06	5.84051e-05
ENSG00000184678	HIST2H2BE	-2.06517	4.40209	-6.87524	1.21936e-06	4.72716e-05
ENSG00000113749	HRH2	3.09643	0.129189	6.71199	1.70924e-06	6.27067e-05
ENSG00000137571	SLCO5A1	-3.90708	0.88513	-6.69754	1.76141e-06	6.41617e-05
ENSG00000136944	LMX1B	2.3844	1.82605	6.71867	1.68567e-06	6.20347e-05
ENSG00000213889	PPM1N	2.06216	2.68932	6.76408	1.53403e-06	5.79371e-05
ENSG00000173706	HEG1	-2.20517	5.90613	-6.87663	1.21589e-06	4.72263e-05
ENSG00000182890	GLUD2	2.09906	2.04473	6.64368	1.97079e-06	7.05355e-05
ENSG00000153162	BMP6	2.90684	3.235	6.66633	1.87976e-06	6.77508e-05
ENSG00000116852	KIF21B	2.45921	3.00591	6.62059	2.06824e-06	7.313e-05
ENSG00000136147	PHF11	-3.34585	3.56373	-6.64739	1.95555e-06	7.02354e-05
ENSG00000183137	CEP57L1	-2.40404	2.29361	-6.60022	2.15831e-06	7.55333e-05
ENSG00000188290	HES4	-2.50989	2.82201	-6.58581	2.22446e-06	7.7142e-05
ENSG00000167711	SERPINF2	2.21737	2.49258	6.57773	2.26249e-06	7.79819e-05
ENSG00000231298	LINC00704	3.57301	-0.0854679	6.50262	2.6495e-06	8.89295e-05
ENSG00000185149	NPY2R	3.54827	0.328367	6.49244	2.70695e-06	9.02669e-05
ENSG00000170214	ADRA1B	2.08928	2.63279	6.58735	2.21731e-06	7.7142e-05
ENSG00000100092	SH3BP1	2.72987	1.30965	6.49611	2.68608e-06	8.98633e-05
ENSG00000150540	HNMT	2.16866	2.20853	6.54403	2.42836e-06	8.30013e-05
ENSG00000176402	GJC3	4.82654	-1.07337	6.61271	2.1026e-06	7.40896e-05
ENSG00000260231	JHDM1D-AS1	-2.01687	1.93307	-6.51102	2.60303e-06	8.76566e-05
ENSG00000152749	GPR180	-2.29639	3.92869	-6.6365	2.00055e-06	7.13518e-05
ENSG00000132130	LHX1	2.60161	1.17905	6.45238	2.94588e-06	9.68174e-05
ENSG00000158865	SLC5A11	2.27619	1.94537	6.49299	2.70382e-06	9.02669e-05
ENSG00000105835	NAMPT	-2.26923	7.20737	-6.71804	1.6879e-06	6.20347e-05
ENSG00000082074	FYB	-2.17462	4.34273	-6.57319	2.28414e-06	7.8596e-05
ENSG00000159231	CBR3	-2.17811	3.17087	-6.51407	2.58633e-06	8.72376e-05
ENSG00000133561	GIMAP6	7.56725	-3.55438	7.10064	7.69437e-07	3.19425e-05
ENSG00000060140	STYK1	2.55655	1.24539	6.39505	3.3261e-06	0.000107759
ENSG00000113211	PCDHB6	3.00497	0.499829	6.38948	3.36564e-06	0.000108697
ENSG00000058085	LAMC2	2.11875	5.88964	6.63787	1.99484e-06	7.1272e-05
ENSG00000155629	PIK3AP1	-3.33279	3.08289	-6.38225	3.41774e-06	0.000109861
ENSG00000129048	ACKR4	-6.27219	-2.12397	-6.76139	1.54263e-06	5.80482e-05
ENSG00000082269	FAM135A	-2.15123	4.3337	-6.5149	2.58183e-06	8.72294e-05
ENSG00000104081	BMF	3.29553	2.94783	6.35276	3.63872e-06	0.000116025
ENSG00000140538	NTRK3	2.63656	2.16326	6.34781	3.67725e-06	0.000116199
ENSG00000169248	CXCL11	-9.54099	-2.10735	-6.71804	1.68787e-06	6.20347e-05
ENSG00000115718	PROC	2.44119	1.74146	6.29828	4.08655e-06	0.000126788
ENSG00000272760	RP11-5C23.1	-3.83328	0.380056	-6.2471	4.5588e-06	0.000138302
ENSG00000047365	ARAP2	-2.38564	2.25393	-6.30472	4.03072e-06	0.000125626
ENSG00000228742	RP5-884M6.1	-2.15682	1.55444	-6.25002	4.53046e-06	0.000137646
ENSG00000132688	NES	2.78342	1.17592	6.21396	4.8943e-06	0.000146743
ENSG00000110446	SLC15A3	-8.12861	-1.15429	-6.54995	2.39833e-06	8.21118e-05
ENSG00000068078	FGFR3	2.35382	2.63928	6.27968	4.25203e-06	0.000130932
ENSG00000130234	ACE2	-5.8801	-0.603783	-6.32987	3.82038e-06	0.000119722
ENSG00000165731	RET	-4.99994	0.564082	-6.18395	5.21994e-06	0.000154921
ENSG00000185101	ANO9	2.07725	1.80764	6.17774	5.29e-06	0.000156774
ENSG00000151883	PARP8	-3.04192	1.42129	-6.12393	5.93974e-06	0.000171962
ENSG00000149418	ST14	4.46806	-0.273293	6.11621	6.03944e-06	0.000173513
ENSG00000021645	NRXN3	4.95968	-1.02794	6.13177	5.8401e-06	0.000169404
ENSG00000224086	LL22NC03-86G7.1	3.10086	-0.0882134	6.06569	6.7357e-06	0.000189235
ENSG00000131773	KHDRBS3	2.56239	0.380719	6.06522	6.74257e-06	0.000189235
ENSG00000188322	SBK1	-3.49686	1.25508	-6.0545	6.90089e-06	0.00019231
ENSG00000188060	RAB42	-4.92397	-1.22016	-6.14747	5.64599e-06	0.000164238
ENSG00000163737	PF4	3.3713	-0.0527035	6.02821	7.30522e-06	0.000201365
ENSG00000140678	ITGAX	2.01501	3.66623	6.19446	5.10343e-06	0.000151903
ENSG00000221866	PLXNA4	3.7071	0.586502	6.01684	7.48766e-06	0.000205757
ENSG00000186469	GNG2	2.37222	2.24441	6.10109	6.23962e-06	0.000177972
ENSG00000134258	VTCN1	2.20703	2.5822	6.08942	6.39894e-06	0.00018201
ENSG00000106327	TFR2	2.77577	1.60901	6.02538	7.35018e-06	0.000202332
ENSG00000154096	THY1	2.05416	1.78361	6.05444	6.90171e-06	0.00019231
ENSG00000164112	TMEM155	6.25172	-3.22881	6.32945	3.82377e-06	0.000119722
ENSG00000169403	PTAFR	3.69592	-0.0990812	5.98433	8.03518e-06	0.000217395
ENSG00000163735	CXCL5	-2.07494	9.519	-6.29051	4.15481e-06	0.000128131
ENSG00000218052	ADAMTS7P4	-3.90104	-0.495213	-5.9728	8.23922e-06	0.000222329
ENSG00000041357	PSMA4	-2.30986	7.89977	-6.25756	4.45796e-06	0.000136047
ENSG00000163739	CXCL1	-2.78055	4.40305	-6.15293	5.58004e-06	0.000162782
ENSG00000187957	DNER	-3.65671	0.831633	-5.92816	9.08013e-06	0.000240588
ENSG00000156500	FAM122C	-2.2624	1.49167	-5.94061	8.83716e-06	0.000235367
ENSG00000010310	GIPR	2.2648	2.02413	5.98508	8.02204e-06	0.000217326
ENSG00000081041	CXCL2	-3.02965	3.26051	-6.03744	7.16058e-06	0.000198713
ENSG00000139880	CDH24	2.07674	2.78502	6.03411	7.21234e-06	0.000199879
ENSG00000115556	PLCD4	2.29553	1.43725	5.93285	8.98786e-06	0.00023876
ENSG00000145864	GABRB2	6.41027	-4.20678	6.42649	3.1117e-06	0.000101616
ENSG00000246528	RP11-159H10.3	-5.88058	-2.92528	-6.16814	5.40038e-06	0.000159813
ENSG00000256262	USP30-AS1	-7.67392	-2.32142	-6.37438	3.47533e-06	0.000111362
ENSG00000116194	ANGPTL1	-6.06451	-1.7249	-6.0703	6.66892e-06	0.000188124
ENSG00000126878	AIF1L	2.75425	0.657803	5.87064	1.02954e-05	0.000266252
ENSG00000268913	AC026806.2	2.6215	0.799933	5.87744	1.01434e-05	0.000262985
ENSG00000079308	TNS1	2.42776	2.59786	5.93675	8.91183e-06	0.000237048
ENSG00000169884	WNT10B	2.42277	0.574507	5.85603	1.06298e-05	0.000272835
ENSG00000268510	IFNL3P1	-5.81048	-2.04802	-6.06504	6.74521e-06	0.000189235
ENSG00000100336	APOL4	-7.24035	-2.81045	-6.29324	4.1307e-06	0.000127771
ENSG00000158055	GRHL3	3.44595	1.24143	5.85176	1.07294e-05	0.000274362
ENSG00000008441	NFIX	-2.10273	4.71852	-6.05662	6.86926e-06	0.000191927
ENSG00000130643	CALY	4.72478	-0.590227	5.84809	1.08161e-05	0.000276234
ENSG00000167183	PRR15L	3.71499	-0.195686	5.81576	1.16103e-05	0.000290737
ENSG00000162614	NEXN	-2.70699	2.77746	-5.93115	9.02109e-06	0.000239333
ENSG00000231789	RP11-558F24.4	2.25701	1.61504	5.86289	1.04713e-05	0.000270121
ENSG00000165474	GJB2	2.17292	1.36517	5.84283	1.09415e-05	0.000278076
ENSG00000250538	RP11-92A5.2	2.51509	0.0888587	5.80215	1.19621e-05	0.000297033
ENSG00000124664	SPDEF	2.09927	4.84327	6.01641	7.49465e-06	0.000205757
ENSG00000117009	KMO	-3.08421	-0.339513	-5.75707	1.32078e-05	0.000319181
ENSG00000225950	NTF4	4.96826	-1.16716	5.79152	1.22448e-05	0.000302185
ENSG00000109654	TRIM2	3.09787	1.06758	5.75688	1.32136e-05	0.000319181
ENSG00000272512	RP11-54O7.17	-3.84261	-0.050764	-5.73317	1.39216e-05	0.000333889
ENSG00000186862	PDZD7	3.05245	0.411235	5.72654	1.41264e-05	0.000336865
ENSG00000176928	GCNT4	-4.34943	0.0245957	-5.72261	1.42495e-05	0.000339013
ENSG00000198785	GRIN3A	-6.0987	-2.8968	-6.05819	6.84596e-06	0.000191545
ENSG00000135549	PKIB	-2.26134	2.38329	-5.80281	1.19448e-05	0.000297033
ENSG00000162078	ZG16B	2.01812	2.31694	5.79298	1.22054e-05	0.000301575
ENSG00000001626	CFTR	2.99165	1.25342	5.70999	1.46513e-05	0.00034657
ENSG00000171560	FGA	-2.03988	8.71187	-6.00784	7.63521e-06	0.000208777
ENSG00000167608	TMC4	2.86087	1.42347	5.69662	1.50902e-05	0.000354084
ENSG00000135074	ADAM19	-2.2337	2.96982	-5.78823	1.23335e-05	0.000304009
ENSG00000162745	OLFML2B	5.51919	-1.87089	5.73157	1.39708e-05	0.00033393
ENSG00000167767	KRT80	2.3452	6.08914	5.94704	8.71416e-06	0.000233303
ENSG00000084628	NKAIN1	-5.63766	-1.3317	-5.72697	1.41131e-05	0.000336865
ENSG00000126353	CCR7	4.43589	-1.21183	5.67848	1.5707e-05	0.000365817
ENSG00000104888	SLC17A7	3.45639	0.0514962	5.61894	1.79188e-05	0.000405606
ENSG00000116668	SWT1	-2.75732	1.92626	-5.6858	1.54549e-05	0.00036099
ENSG00000173930	SLCO4C1	-3.38252	2.19393	-5.67824	1.57151e-05	0.000365817
ENSG00000186765	FSCN2	2.85823	0.956424	5.62905	1.75219e-05	0.000399778
ENSG00000243766	HOTTIP	5.42939	-1.56651	5.67594	1.57952e-05	0.000367266
ENSG00000160588	MPZL3	2.06394	1.32836	5.6421	1.70229e-05	0.000390499
ENSG00000101115	SALL4	2.40217	1.37796	5.62697	1.76027e-05	0.000400661
ENSG00000050344	NFE2L3	-2.71066	3.46809	-5.74028	1.37054e-05	0.000329508
ENSG00000153930	ANKFN1	3.94245	-1.2243	5.60524	1.84713e-05	0.000413999
ENSG00000005059	CCDC109B	-2.14469	3.92311	-5.76593	1.2953e-05	0.000315112
ENSG00000144596	GRIP2	-4.38129	0.898542	-5.54365	2.1179e-05	0.000458411
ENSG00000188833	ENTPD8	4.15853	-0.421608	5.53667	2.15105e-05	0.000462892
ENSG00000185482	STAC3	2.07781	0.980142	5.5572	2.05503e-05	0.000447394
ENSG00000237424	FOXD2-AS1	2.26894	0.920532	5.53889	2.14043e-05	0.000461576
ENSG00000161570	CCL5	-3.65633	1.56796	-5.53355	2.16604e-05	0.00046563
ENSG00000205744	DENND1C	3.21469	-0.974992	5.51223	2.27134e-05	0.00048215
ENSG00000233818	AP000695.4	-3.56205	-0.342883	-5.49697	2.34993e-05	0.000495297
ENSG00000159307	SCUBE1	7.20811	-3.11011	5.85201	1.07237e-05	0.000274362
ENSG00000095585	BLNK	-4.94755	-0.523505	-5.51746	2.24503e-05	0.0004781
ENSG00000240086	RP11-657O9.1	4.08295	-1.3502	5.52117	2.22657e-05	0.000474663
ENSG00000171557	FGG	-2.56213	7.71072	-5.8166	1.15888e-05	0.000290737
ENSG00000196711	FAM150A	6.80816	-3.07175	5.8008	1.19976e-05	0.000297518
ENSG00000136235	GPNMB	-2.09674	2.55208	-5.60431	1.85096e-05	0.000414347
ENSG00000268088	AC093063.2	-6.4108	-3.38633	-5.84634	1.08576e-05	0.000276949
ENSG00000189337	KAZN	2.56152	1.43425	5.48796	2.39761e-05	0.000503277
ENSG00000119915	ELOVL3	-5.58786	-1.45529	-5.51181	2.27345e-05	0.00048215
ENSG00000228203	RNF144A-AS1	-2.52659	0.684466	-5.4246	2.7621e-05	0.000568727
ENSG00000187984	ANKRD19P	6.32068	-3.94625	5.77601	1.26691e-05	0.000309452
ENSG00000163734	CXCL3	-2.59793	3.48287	-5.59519	1.88875e-05	0.000419658
ENSG00000180336	C17orf104	2.00503	2.55992	5.54312	2.12039e-05	0.000458411
ENSG00000101336	HCK	5.49594	-3.98305	5.78171	1.25115e-05	0.000307289
ENSG00000243650	RN7SL834P	-4.86142	-1.98786	-5.51623	2.25119e-05	0.000478915
ENSG00000167680	SEMA6B	2.141	2.01132	5.46844	2.50435e-05	0.000523425
ENSG00000007129	CEACAM21	5.73264	-4.3014	5.7454	1.35517e-05	0.000326577
ENSG00000100368	CSF2RB	5.69688	-4.07509	5.70876	1.46913e-05	0.000346832
ENSG00000170091	NSG2	7.60018	-3.53178	5.70553	1.47962e-05	0.000348782
ENSG00000180066	C10orf91	2.33549	0.963242	5.37352	3.09689e-05	0.000625109
ENSG00000183019	C19orf59	5.5895	-4.33837	5.7086	1.46965e-05	0.000346832
ENSG00000178033	FAM26E	-3.5783	-0.528904	-5.32098	3.4846e-05	0.00068846
ENSG00000196622	RIMBP3	3.16042	-0.685479	5.30898	3.57994e-05	0.000702558
ENSG00000107099	DOCK8	2.30569	1.29773	5.35757	3.20974e-05	0.000644083
ENSG00000065413	ANKRD44	2.23438	1.39387	5.36082	3.18638e-05	0.000640022
ENSG00000126460	PRRG2	2.92748	-0.439543	5.28804	3.75261e-05	0.000727397
ENSG00000233593	RP4-665J23.1	-2.80929	0.614487	-5.29504	3.69394e-05	0.00071738
ENSG00000177202	SPACA4	5.96101	-3.57471	5.52718	2.19695e-05	0.000470796
ENSG00000127311	HELB	-2.60978	1.44699	-5.33114	3.40594e-05	0.00067487
ENSG00000226887	ERVMER34-1	3.36877	-0.233248	5.26847	3.92165e-05	0.000752341
ENSG00000177989	ODF3B	-2.93897	2.52489	-5.33367	3.38668e-05	0.000672352
ENSG00000196247	ZNF107	-2.26485	3.00754	-5.40311	2.89824e-05	0.000592594
ENSG00000273183	RP11-5C23.2	-5.14148	-2.51876	-5.39162	2.97379e-05	0.000605127
ENSG00000172367	PDZD3	3.37898	0.0614452	5.22856	4.29096e-05	0.000804378
ENSG00000198598	MMP17	2.23228	3.72515	5.43353	2.70747e-05	0.0005588
ENSG00000227755	AP000344.4	4.67952	-1.88745	5.26742	3.93099e-05	0.000753427
ENSG00000090339	ICAM1	-2.58462	2.75965	-5.32858	3.42561e-05	0.000678112
ENSG00000010810	FYN	2.33651	1.26374	5.26848	3.92163e-05	0.000752341
ENSG00000112796	ENPP5	6.2504	-3.93971	5.50471	2.30971e-05	0.000488324
ENSG00000187510	PLEKHG7	-2.88791	0.715799	-5.17701	4.82099e-05	0.000872629
ENSG00000253958	CLDN23	-2.70198	0.873527	-5.19124	4.66834e-05	0.000853605
ENSG00000173890	GPR160	2.07286	1.78874	5.24164	4.16624e-05	0.000790297
ENSG00000228903	RASA4CP	3.32346	-0.318883	5.1536	5.08321e-05	0.000904875
ENSG00000169252	ADRB2	-4.59484	-0.514106	-5.14533	5.17927e-05	0.000918827
ENSG00000180616	SSTR2	-3.78159	0.00364957	-5.13649	5.28405e-05	0.000930174
ENSG00000164266	SPINK1	-4.97451	0.462102	-5.13686	5.27955e-05	0.000930174
ENSG00000049540	ELN	3.32159	0.0913992	5.12709	5.39779e-05	0.000942109
ENSG00000118503	TNFAIP3	-2.82679	3.30356	-5.30198	3.63671e-05	0.000710289
ENSG00000088002	SULT2B1	2.27888	0.989307	5.16858	4.91373e-05	0.000883006
ENSG00000079263	SP140	-5.8249	-1.81347	-5.2065	4.51013e-05	0.000835536
ENSG00000142920	ADC	-2.3849	1.26776	-5.16825	4.91742e-05	0.000883006
ENSG00000002726	AOC1	7.43059	-3.12582	5.31062	3.56673e-05	0.000700638
ENSG00000111913	FAM65B	-7.18125	-1.84547	-5.28003	3.82089e-05	0.000738537
ENSG00000138722	MMRN1	5.27635	-4.40039	5.38221	3.03715e-05	0.000613928
ENSG00000157570	TSPAN18	4.49311	-0.504949	5.08225	5.97567e-05	0.00101785
ENSG00000165556	CDX2	3.13667	-0.409799	5.07565	6.06579e-05	0.0010299
ENSG00000184486	POU3F2	-6.14541	-3.65623	-5.33193	3.39991e-05	0.000674327
ENSG00000272669	RP3-508I15.21	-2.57793	0.847187	-5.08944	5.87889e-05	0.0010047
ENSG00000104413	ESRP1	5.70886	-3.16699	5.20508	4.52454e-05	0.000837449
ENSG00000234647	RP11-503C24.4	-5.61359	-2.39963	-5.16811	4.91904e-05	0.000883006
ENSG00000134207	SYT6	2.28489	0.98484	5.09943	5.74717e-05	0.000987195
ENSG00000183578	TNFAIP8L3	-3.53706	-0.596024	-5.03716	6.62028e-05	0.00110291
ENSG00000233030	RP11-196G18.3	-3.98085	-0.483942	-5.03147	6.70649e-05	0.0011129
ENSG00000134716	CYP2J2	-4.32932	-0.862957	-5.06845	6.16586e-05	0.00104331
ENSG00000171564	FGB	-2.3238	8.35656	-5.40515	2.88499e-05	0.000591062
ENSG00000164690	SHH	2.36572	1.56756	5.11136	5.59376e-05	0.000969153
ENSG00000224289	IFIT6P	-5.60089	-3.42015	-5.27879	3.83159e-05	0.000739908
ENSG00000143195	ILDR2	5.35333	-2.73137	5.15324	5.08739e-05	0.000904875
ENSG00000162009	SSTR5	2.93557	0.407495	5.02017	6.8811e-05	0.00113896
ENSG00000174514	MFSD4	3.69173	0.113661	5.00442	7.13239e-05	0.00116737
ENSG00000196911	KPNA5	-2.42481	1.83773	-5.11003	5.61066e-05	0.000971
ENSG00000272003	RP11-23P13.7	-2.99971	0.263931	-5.00552	7.11453e-05	0.00116537
ENSG00000163016	ALMS1P	-5.89492	-2.81227	-5.21407	4.43368e-05	0.000825848
ENSG00000106588	PSMA2	-2.17634	2.06006	-5.11771	5.51374e-05	0.000959083
ENSG00000171450	CDK5R2	-2.26316	0.279479	-4.99984	7.20708e-05	0.00117677
ENSG00000164741	DLC1	2.13543	0.986798	5.01557	6.95358e-05	0.00114634
ENSG00000159753	RLTPR	2.74491	-0.26688	4.95658	7.95385e-05	0.00127535
ENSG00000175841	FAM172BP	5.70828	-3.55939	5.17831	4.8068e-05	0.00087083
ENSG00000169429	IL8	-4.30121	4.45428	-5.20363	4.53948e-05	0.000839456
ENSG00000157303	SUSD3	-5.03877	-2.97484	-5.10775	5.63967e-05	0.000975198
ENSG00000054654	SYNE2	-2.17712	6.446	-5.29582	3.68745e-05	0.00071738
ENSG00000130038	EFCAB4B	3.2185	2.83822	5.11124	5.59526e-05	0.000969153
ENSG00000135744	AGT	-4.56503	-0.0625249	-4.92147	8.61741e-05	0.00136048
ENSG00000224816	NAP1L4P2	5.34726	-4.35969	5.18193	4.7676e-05	0.000865256
ENSG00000120278	PLEKHG1	2.54595	0.249549	4.93316	8.39036e-05	0.0013338
ENSG00000174600	CMKLR1	5.46816	-3.94282	5.13089	5.35153e-05	0.000938028
ENSG00000230894	RP11-67K19.3	3.52327	-1.05569	4.90464	8.95514e-05	0.00140407
ENSG00000222047	C10orf55	4.4917	-1.59684	4.9111	8.82392e-05	0.0013888
ENSG00000120332	TNN	5.90823	-4.29083	5.13203	5.33767e-05	0.000936397
ENSG00000253649	PRSS51	5.2291	-4.40556	5.12903	5.3741e-05	0.000941179
ENSG00000176046	NUPR1	-2.4333	5.00759	-5.18855	4.69676e-05	0.000856188
ENSG00000185291	IL3RA	-3.69406	-1.16727	-4.87721	9.53462e-05	0.00147344
ENSG00000237883	DGUOK-AS1	3.33749	-1.3872	4.86416	9.82339e-05	0.00151018
ENSG00000067445	TRO	2.85799	0.036746	4.86325	9.84395e-05	0.00151108
ENSG00000169413	RNASE6	5.16072	-4.41527	5.09931	5.74868e-05	0.000987195
ENSG00000167419	LPO	6.00316	-3.67805	5.01751	6.92297e-05	0.00114263
ENSG00000229848	RP13-766D20.2	2.59697	-0.0645948	4.85092	0.000101257	0.00154278
ENSG00000173175	ADCY5	2.28404	3.59264	5.09389	5.81982e-05	0.0009971
ENSG00000156453	PCDH1	-2.02099	3.09055	-5.00026	7.20024e-05	0.00117659
ENSG00000089169	RPH3A	-3.34637	-0.180457	-4.82652	0.000107075	0.00160989
ENSG00000161681	SHANK1	5.11466	-2.93913	4.97554	7.61735e-05	0.00123102
ENSG00000137877	SPTBN5	-3.19265	0.771803	-4.85128	0.000101174	0.00154266
ENSG00000111837	MAK	-4.24102	-1.74244	-4.86045	9.90719e-05	0.00151851
ENSG00000258657	RP11-104E19.1	4.93624	-4.21905	5.03533	6.64786e-05	0.00110661
ENSG00000249992	TMEM158	-2.66395	0.93856	-4.8682	9.73307e-05	0.00149742
ENSG00000123360	PDE1B	6.1272	-3.13103	4.97843	7.56732e-05	0.00122487
ENSG00000228288	PCAT6	2.03186	0.515857	4.84092	0.000103602	0.00156918
ENSG00000205362	MT1A	-2.94854	-1.28073	-4.80662	0.000112069	0.00166786
ENSG00000174899	C3orf55	2.55783	0.0644446	4.82574	0.000107266	0.00161159
ENSG00000224397	RP11-290F20.3	2.86584	-0.93892	4.79237	0.000115793	0.00170121
ENSG00000118432	CNR1	3.53449	-0.574278	4.79339	0.000115521	0.0016995
ENSG00000196358	NTNG2	-2.64838	1.32701	-4.83502	0.00010501	0.00158427
ENSG00000055732	MCOLN3	-2.53182	2.92521	-4.98916	7.38452e-05	0.00120001
ENSG00000214896	RPSAP55	5.82441	-3.68164	4.98542	7.44772e-05	0.00120829
ENSG00000188993	LRRC66	3.18138	-1.14644	4.78115	0.000118809	0.00173542
ENSG00000028137	TNFRSF1B	-5.58971	-1.23271	-4.83387	0.000105286	0.00158649
ENSG00000036672	USP2	4.44009	-2.14969	4.82204	0.000108178	0.00162291
ENSG00000184584	TMEM173	-2.40798	3.12651	-4.94969	8.07986e-05	0.00129253
ENSG00000233382	NKAPP1	-2.25469	0.507372	-4.79982	0.000113831	0.00168553
ENSG00000197106	SLC6A17	-2.11952	0.607258	-4.79558	0.000114942	0.00169219
ENSG00000197177	GPR123	6.21556	-2.87941	4.88753	9.31214e-05	0.00144458
ENSG00000262576	PCDHGA4	3.37027	-1.19185	4.74934	0.000127808	0.00183293
ENSG00000124602	UNC5CL	2.52774	1.60611	4.85504	0.000100306	0.00153284
ENSG00000215018	COL28A1	2.65513	1.4976	4.85666	9.99354e-05	0.00152832
ENSG00000133574	GIMAP4	6.37728	-3.3067	4.85886	9.94323e-05	0.0015229
ENSG00000250889	RP11-229C3.2	-4.41976	-2.05179	-4.76064	0.000124534	0.00180363
ENSG00000101443	WFDC2	5.48976	-3.0579	4.89134	9.23136e-05	0.00143422
ENSG00000144035	NAT8	-4.7291	-3.03743	-4.89489	9.15693e-05	0.00142589
ENSG00000189433	GJB4	6.51105	-2.36917	4.78522	0.000117705	0.00172107
ENSG00000204136	GGTA1P	4.90817	-4.0717	4.89399	9.1757e-05	0.00142665
ENSG00000140832	MARVELD3	2.28779	0.868493	4.76383	0.000123625	0.00179467
ENSG00000171346	KRT15	2.21564	3.04174	4.90386	8.97108e-05	0.00140442
ENSG00000272913	RP11-440D17.3	2.68279	-0.345846	4.70255	0.000142311	0.00199899
ENSG00000229334	AC046143.3	2.73775	-0.458195	4.6854	0.000148037	0.00206247
ENSG00000234928	AP000344.3	4.33837	-1.38588	4.68188	0.00014924	0.00207359
ENSG00000234311	RP11-432J24.3	3.40632	0.0217349	4.68731	0.000147388	0.00205621
ENSG00000073282	TP63	2.36284	3.15001	4.87657	9.5485e-05	0.00147344
ENSG00000165113	GKAP1	-2.18	2.59036	-4.84968	0.000101545	0.00154601
ENSG00000077522	ACTN2	-5.2834	-2.66121	-4.80457	0.000112598	0.00167321
ENSG00000188596	C12orf55	-2.73115	0.206772	-4.67691	0.000150957	0.00209318
ENSG00000223396	RPS10P7	2.31812	0.661172	4.69674	0.000144225	0.00202172
ENSG00000161133	USP41	-6.12365	-2.10276	-4.72835	0.000134119	0.00190479
ENSG00000087085	ACHE	-3.64094	-0.431064	-4.63754	0.000165275	0.00224915
ENSG00000261303	RP11-160C18.2	6.27363	-3.97848	4.79904	0.000114033	0.00168654
ENSG00000188760	TMEM198	2.43541	0.662163	4.66628	0.000154692	0.00213919
ENSG00000108700	CCL8	-4.8075	-4.26723	-4.80304	0.000112994	0.00167617
ENSG00000258702	RP11-433J8.1	3.51388	-1.51611	4.61066	0.000175834	0.00235994
ENSG00000151067	CACNA1C	5.52478	-3.37276	4.74145	0.000130143	0.00185743
ENSG00000265787	CYP4F35P	-2.10818	1.62638	-4.71095	0.00013959	0.00196666
ENSG00000116690	PRG4	-3.25949	0.666973	-4.64836	0.000161209	0.00220846
ENSG00000120337	TNFSF18	-5.16441	-3.38446	-4.74143	0.000130151	0.00185743
ENSG00000154451	GBP5	-5.67767	-1.84246	-4.68892	0.000146841	0.00205073
ENSG00000226637	RP6-206I17.3	-5.3541	-3.26622	-4.67092	0.000153049	0.00211791
ENSG00000187008	PKD1L3	4.99404	-4.14214	4.7579	0.000125319	0.00181116
ENSG00000174473	GALNTL6	2.76831	0.839126	4.64934	0.000160844	0.00220494
ENSG00000139988	RDH12	4.64726	-2.78703	4.62371	0.000170623	0.00230661
ENSG00000253686	CTB-43E15.3	4.3644	-2.91656	4.63765	0.000165232	0.00224915
ENSG00000232110	RP11-149I23.3	-5.58334	-1.6692	-4.57224	0.000192117	0.00252884
ENSG00000095370	SH2D3C	4.43867	-1.60872	4.54073	0.000206603	0.00268165
ENSG00000164626	KCNK5	2.0299	4.84035	4.87678	9.54394e-05	0.00147344
ENSG00000102760	RGCC	2.61279	1.07525	4.58067	0.000188415	0.0024881
ENSG00000013725	CD6	6.54978	-2.65658	4.63595	0.000165879	0.00225587
ENSG00000087495	PHACTR3	4.62398	-4.51004	4.68576	0.000147914	0.00206215
ENSG00000196932	TMEM26	4.07043	-0.596363	4.50675	0.000223469	0.00285833
ENSG00000234362	AC104654.2	-4.08738	-0.816594	-4.50626	0.000223722	0.00285862
ENSG00000116031	CD207	5.10182	-4.08874	4.64667	0.000161838	0.0022156
ENSG00000232306	AC012485.2	4.69676	-1.15073	4.49837	0.000227833	0.00289851
ENSG00000184497	TMEM255B	2.52733	-0.120856	4.5136	0.000219958	0.00282284
ENSG00000105383	CD33	5.16447	-2.89176	4.53763	0.000208088	0.00269752
ENSG00000171435	KSR2	2.09365	1.92559	4.60291	0.000178999	0.00239616
ENSG00000156413	FUT6	6.14511	-2.50816	4.52014	0.000216661	0.0027875
ENSG00000092068	SLC7A8	2.85582	0.412313	4.49491	0.00022966	0.00291633
ENSG00000148123	LPPR1	2.76028	1.08488	4.55176	0.00020141	0.00262923
ENSG00000125510	OPRL1	2.13793	1.13979	4.54681	0.000203724	0.00265267
ENSG00000111199	TRPV4	3.40613	-0.657276	4.4527	0.000253198	0.00316814
ENSG00000178695	KCTD12	2.0605	1.88017	4.59847	0.000180841	0.00241249
ENSG00000102879	CORO1A	4.19966	-1.61637	4.4459	0.000257212	0.00320274
ENSG00000131386	GALNT15	5.17058	-3.6772	4.58625	0.000186009	0.00246425
ENSG00000158806	NPM2	4.56462	-2.86759	4.50379	0.000224999	0.00287167
ENSG00000143375	CGN	2.08985	2.7796	4.64569	0.0001622	0.0022176
ENSG00000223652	AC106786.1	5.68547	-3.98469	4.55749	0.000198766	0.00260081
ENSG00000167723	TRPV3	2.30851	-0.515096	4.4369	0.000262619	0.00325229
ENSG00000129988	LBP	-5.01696	0.317929	-4.42553	0.000269615	0.00331689
ENSG00000152213	ARL11	5.27824	-3.67507	4.53836	0.000207738	0.00269469
ENSG00000254910	RP11-326C3.7	-2.59658	-0.904983	-4.41743	0.000274719	0.00336355
ENSG00000188037	CLCN1	4.18774	-2.53589	4.44915	0.000255284	0.00319035
ENSG00000253276	CCDC71L	-2.00435	3.09791	-4.64403	0.000162822	0.00222371
ENSG00000142765	SYTL1	4.66186	-2.48277	4.43507	0.000263732	0.00326017
ENSG00000139874	SSTR1	4.64919	-4.50006	4.54151	0.000206234	0.00267857
ENSG00000162004	CCDC78	2.37598	0.367362	4.42943	0.000267195	0.00329701
ENSG00000088726	TMEM40	3.96398	-1.01492	4.38199	0.000298198	0.00359309
ENSG00000186074	CD300LF	6.01601	-3.43056	4.47806	0.000238782	0.00301543
ENSG00000227070	RP11-191G24.1	4.04709	-2.46966	4.42898	0.000267476	0.00329849
ENSG00000244459	RP11-1398P2.1	2.67849	-0.311157	4.38277	0.000297659	0.00358871
ENSG00000125337	KIF25	3.89558	-1.86506	4.34464	0.000325136	0.00384316
ENSG00000126262	FFAR2	-2.62253	0.736795	-4.40079	0.0002855	0.00346862
ENSG00000142611	PRDM16	-4.24564	-0.1963	-4.33564	0.000331987	0.0039039
ENSG00000188910	GJB3	2.8869	1.46582	4.44228	0.000259369	0.00322373
ENSG00000005844	ITGAL	2.57354	0.00557125	4.36945	0.000306985	0.00368568
ENSG00000166073	GPR176	-2.01434	2.11309	-4.47388	0.000241097	0.00303712
ENSG00000163666	HESX1	-3.43944	-0.947499	-4.32427	0.000340841	0.0039746
ENSG00000131050	BPIFA2	3.78322	-1.4412	4.31923	0.000344848	0.0040137
ENSG00000215612	HMX1	-4.64879	-2.58891	-4.36499	0.000310169	0.00371028
ENSG00000141469	SLC14A1	4.07722	-0.633544	4.31733	0.000346369	0.00402
ENSG00000179044	EXOC3L1	-5.54841	-1.60139	-4.37866	0.000300509	0.00361457
ENSG00000153993	SEMA3D	2.76194	-0.74204	4.31626	0.000347226	0.00402767
ENSG00000267194	RP1-193H18.2	-2.01009	3.12768	-4.57101	0.000192661	0.00253275
ENSG00000007171	NOS2	-4.75536	-2.73226	-4.38942	0.000293111	0.00354012
ENSG00000041982	TNC	2.26229	3.30179	4.59308	0.000183102	0.00243835
ENSG00000112333	NR2E1	5.34082	-3.01797	4.34481	0.000325007	0.00384316
ENSG00000157884	CIB4	5.71612	-2.9009	4.3608	0.000313194	0.00373429
ENSG00000162772	ATF3	-2.25441	4.46343	-4.62433	0.00017038	0.00230485
ENSG00000271579	RP11-116D17.3	-4.75215	-3.63815	-4.39704	0.000287986	0.00349262
ENSG00000173926	2019-03-03	2.32591	1.27331	4.36233	0.000312086	0.00372759
ENSG00000135312	HTR1B	3.4657	-0.948489	4.273	0.000383849	0.00433718
ENSG00000157542	KCNJ6	3.78408	-1.30149	4.26943	0.000387037	0.00436839
ENSG00000166920	C15orf48	-3.67119	1.20882	-4.33837	0.00032989	0.00388815
ENSG00000071575	TRIB2	-2.56046	0.429493	-4.29221	0.000367132	0.00419782
ENSG00000230650	AC112229.1	2.32875	0.0526637	4.29146	0.000367768	0.00420174
ENSG00000248698	LINC01085	-2.62755	0.220262	-4.28186	0.000376042	0.00427014
ENSG00000105523	FAM83E	3.35137	-1.36593	4.24475	0.000409829	0.00455297
ENSG00000136244	IL6	-5.57191	-1.75199	-4.26535	0.000390716	0.00438577
ENSG00000126947	ARMCX1	-2.52174	-0.255788	-4.2634	0.000392485	0.00440046
ENSG00000233975	RP11-288L9.1	-4.89364	-3.08913	-4.36054	0.000313378	0.00373431
ENSG00000268849	SIGLEC22P	4.27623	-4.56606	4.37176	0.000305345	0.00367058
ENSG00000125850	OVOL2	4.93271	-2.36815	4.25709	0.000398265	0.00445102
ENSG00000213500	LAP3P2	-4.49393	-2.99254	-4.32572	0.000339702	0.00397411
ENSG00000117707	PROX1	-3.05778	-0.158784	-4.26184	0.000393907	0.00440952
ENSG00000184156	KCNQ3	-2.31364	0.822874	-4.33861	0.000329711	0.00388815
ENSG00000198488	B3GNT6	5.05724	-2.69965	4.24699	0.000407704	0.00453919
ENSG00000270426	RP11-326I11.5	-4.74624	-2.63962	-4.27578	0.000381384	0.004321
ENSG00000171522	PTGER4	2.2512	0.132965	4.27346	0.00038344	0.00433718
ENSG00000123977	DAW1	4.81184	-3.16583	4.28022	0.000377476	0.00428405
ENSG00000230812	RP4-794H19.4	-4.97943	-2.96302	-4.2683	0.00038805	0.0043726
ENSG00000215218	UBE2QL1	-5.17766	-2.42576	-4.27207	0.000384675	0.00434412
ENSG00000129991	TNNI3	2.23267	0.268217	4.27316	0.0003837	0.00433718
ENSG00000159166	LAD1	2.48815	0.104879	4.26564	0.000390448	0.00438516
ENSG00000125409	TEKT3	4.47241	-3.87608	4.28618	0.000372296	0.00423933
ENSG00000178184	PARD6G	-2.23852	0.252111	-4.25742	0.000397962	0.00445005
ENSG00000227544	AC018647.3	-4.37261	-3.24104	-4.24086	0.000413538	0.00458424
ENSG00000204584	RP11-304F15.3	-2.11272	0.76846	-4.26154	0.000394177	0.00441014
ENSG00000121361	KCNJ8	-4.31166	-1.46112	-4.18301	0.000472925	0.00506992
ENSG00000230445	LRRC37A6P	3.44538	-0.524164	4.18232	0.000473681	0.00507272
ENSG00000168539	CHRM1	4.82237	-3.53572	4.24022	0.000414154	0.00458859
ENSG00000228436	RP5-864K19.4	-2.15932	-0.487677	-4.18579	0.000469883	0.00504786
ENSG00000198108	CHSY3	-2.58936	0.126652	-4.20986	0.00044437	0.00484174
ENSG00000204444	APOM	-2.10372	1.15966	-4.26397	0.000391962	0.00439735
ENSG00000188883	KLRG2	3.37322	-1.11381	4.16426	0.000493949	0.00523364
ENSG00000227482	RP11-18B16.2	5.25817	-2.74733	4.19925	0.00045544	0.00492425
ENSG00000233087	AC073869.1	4.31707	-3.38054	4.18414	0.00047169	0.00506197
ENSG00000159784	FAM131B	2.92764	0.966131	4.23712	0.000417142	0.00461421
ENSG00000136689	IL1RN	-4.2628	-2.75875	-4.20294	0.000451556	0.0048933
ENSG00000075891	PAX2	-3.78523	-1.2278	-4.11963	0.000547848	0.00567152
ENSG00000075673	ATP12A	4.99539	-4.24417	4.2277	0.000426358	0.00468834
ENSG00000267446	CTB-39G8.2	-4.22781	-3.33516	-4.20761	0.000446691	0.00485723
ENSG00000196337	CGB7	3.57555	-2.08479	4.11635	0.000552028	0.0057119
ENSG00000205293	RP11-1112C15.1	4.26978	-1.63787	4.10426	0.000567734	0.00581864
ENSG00000204397	CARD16	-3.96701	-1.49744	-4.10254	0.000570004	0.00583315
ENSG00000247317	RP11-273G15.2	-2.23378	0.0843612	-4.12345	0.000543011	0.00563567
ENSG00000167617	CDC42EP5	4.1855	-0.130461	4.11264	0.000556799	0.00574388
ENSG00000214894	LINC00243	3.29079	-1.75167	4.08762	0.000590088	0.00599643
ENSG00000272282	RP11-222K16.2	3.76998	-1.68523	4.08724	0.000590609	0.00599643
ENSG00000065320	NTN1	-3.09434	-1.32863	-4.07665	0.000605309	0.00608534
ENSG00000183914	DNAH2	2.96892	-1.35714	4.07959	0.00060119	0.00607051
ENSG00000130224	LRCH2	-4.30167	-2.62349	-4.09045	0.000586233	0.00596648
ENSG00000166546	BEAN1	-2.06666	1.57082	-4.2051	0.000449304	0.0048762
ENSG00000135472	FAIM2	3.78855	-0.384748	4.07515	0.000607423	0.00609742
ENSG00000176723	ZNF843	2.90651	-1.367	4.05293	0.00063956	0.00636086
ENSG00000196433	ASMT	4.47027	-3.61012	4.13172	0.000532694	0.00555388
ENSG00000169245	CXCL10	-8.90752	-2.18204	-4.13019	0.000534584	0.00557055
ENSG00000257545	RP11-144F15.1	5.39617	-2.97499	4.10218	0.000570487	0.00583519
ENSG00000167165	UGT1A6	2.29178	0.675551	4.12764	0.000537756	0.00559813
ENSG00000154556	SORBS2	3.25272	0.0397921	4.0763	0.000605797	0.00608534
ENSG00000178977	LINC00324	2.00044	0.805905	4.12191	0.000544959	0.00565302
ENSG00000111885	MAN1A1	-2.87158	-1.64728	-4.01621	0.000696453	0.0068046
ENSG00000179148	ALOXE3	2.72526	-0.0662849	4.05503	0.00063645	0.00634223
ENSG00000260303	RP11-203B7.2	4.45235	-4.52779	4.10459	0.00056731	0.00581719
ENSG00000230753	RP4-553F4.6	-4.05414	-3.4739	-4.05195	0.000641021	0.0063723
ENSG00000272666	CTA-384D8.35	-4.07885	-2.99994	-4.03414	0.00066807	0.00656797
ENSG00000126246	IGFLR1	-2.64339	-1.01122	-3.99855	0.000725591	0.00701907
ENSG00000229921	KIF25-AS1	2.06679	1.01733	4.08269	0.000596881	0.00603591
ENSG00000149131	SERPING1	-4.0103	0.606426	-3.97601	0.000764562	0.00729964
ENSG00000139597	N4BP2L1	-3.69756	-1.54411	-3.97311	0.000769727	0.00733871
ENSG00000234602	MCIDAS	2.34195	-0.164876	4.01189	0.000703481	0.00685368
ENSG00000106366	SERPINE1	-2.29214	8.79552	-4.44782	0.000256073	0.00319631
ENSG00000101230	ISM1	-2.35087	0.0551668	-4.00197	0.000719866	0.00697685
ENSG00000023445	BIRC3	-2.11251	5.41419	-4.36484	0.000310275	0.00371028
ENSG00000146215	CRIP3	3.72742	-1.45944	3.94252	0.000826348	0.00775595
ENSG00000269516	CYP4F23P	3.17652	-1.54554	3.93027	0.000850156	0.00793943
ENSG00000227477	STK4-AS1	3.12732	-2.11627	3.91644	0.00087788	0.00815053
ENSG00000214215	C12orf74	-3.7277	-0.414978	-3.91418	0.000882485	0.00818543
ENSG00000151715	TMEM45B	3.18302	0.548528	3.99887	0.000725063	0.00701727
ENSG00000112562	SMOC2	4.51898	-4.36019	3.98955	0.000740904	0.00713471
ENSG00000255650	FAM222A-AS1	4.49421	-4.09683	3.98948	0.000741025	0.00713471
ENSG00000230795	HLA-K	-4.11166	-1.33406	-3.90287	0.000905958	0.00833531
ENSG00000197721	CR1L	-5.14305	-3.03414	-3.9542	0.000804251	0.00759024
ENSG00000128645	HOXD1	3.90242	-2.78626	3.93079	0.000849144	0.0079336
ENSG00000168874	ATOH8	2.4768	1.12805	3.9936	0.000733979	0.00708017
ENSG00000203635	AC144450.2	3.58894	-2.20257	3.89319	0.000926516	0.00848258
ENSG00000265148	BZRAP1-AS1	5.14316	-2.07004	3.89575	0.00092104	0.00845039
ENSG00000225968	ELFN1	5.40276	-3.85375	3.96066	0.000792291	0.00750379
ENSG00000148408	CACNA1B	4.2987	-2.25208	3.8862	0.000941672	0.00856779
ENSG00000182329	AC079354.1	-3.26198	-1.28419	-3.88197	0.00095094	0.00863949
ENSG00000242741	RP11-20B7.1	4.03185	-4.38065	3.94787	0.000816147	0.00768528
ENSG00000113763	UNC5A	3.81379	-1.91529	3.87387	0.000968987	0.00878126
ENSG00000254528	RP11-728F11.4	4.87412	-2.04349	3.87196	0.000973269	0.00881227
ENSG00000264290	RP11-68I3.4	3.72468	-1.68889	3.86556	0.000987842	0.0089047
ENSG00000163701	IL17RE	-2.37106	-0.253483	-3.91226	0.000886427	0.00820715
ENSG00000115339	GALNT3	3.04028	-0.624697	3.89678	0.000918844	0.00843494
ENSG00000154118	JPH3	3.7086	-1.80502	3.85991	0.00100085	0.00897602
ENSG00000267340	RP11-242D8.3	3.67342	-2.00456	3.85746	0.00100656	0.00901423
ENSG00000196482	ESRRG	3.66378	-1.65771	3.84902	0.00102645	0.00914358
ENSG00000179954	SSC5D	2.41544	0.346335	3.91354	0.000883798	0.00819391
ENSG00000259645	RP11-253M7.6	4.64514	-3.91985	3.90624	0.000898897	0.00830012
ENSG00000115226	FNDC4	-2.54608	0.0530256	-3.86887	0.000980269	0.00885221
ENSG00000140798	ABCC12	4.24121	-2.74188	3.83071	0.00107096	0.00946522
ENSG00000244300	RP11-475N22.4	2.03243	-0.407817	3.86382	0.000991827	0.00892513
ENSG00000167207	NOD2	-4.45935	-3.07527	-3.88563	0.000942903	0.00857519
ENSG00000223572	CKMT1A	2.81158	-0.704988	3.85986	0.00100098	0.00897602
ENSG00000138741	TRPC3	4.11389	-4.25013	3.8884	0.000936882	0.00854316
ENSG00000213062	AL021068.1	2.4639	-1.27884	3.81981	0.00109834	0.0096342
ENSG00000243550	RP11-483E7.1	4.09595	-4.39871	3.87225	0.000972625	0.00881033
ENSG00000198929	NOS1AP	2.07199	0.472475	3.89102	0.000931187	0.00850996
ENSG00000238123	MID1IP1-AS1	4.9918	-3.40269	3.85151	0.00102054	0.00911155
ENSG00000225595	XXbac-BPG308K3.6	-4.33607	-3.91881	-3.8606	0.000999264	0.00896845
ENSG00000131668	BARX1	-2.03492	0.561696	-3.88935	0.00093482	0.0085318
ENSG00000272992	RP11-809C18.4	4.46005	-2.5929	3.79718	0.00115748	0.0100441
ENSG00000246763	RGMB-AS1	2.25728	-0.684825	3.8104	0.00112255	0.00980047
ENSG00000016402	IL20RA	-4.63169	-2.89266	-3.79706	0.00115781	0.0100441
ENSG00000154764	WNT7A	5.45074	-3.58561	3.82179	0.00109332	0.00960664
ENSG00000164683	HEY1	3.03254	-1.28831	3.77781	0.00121059	0.0103834
ENSG00000146904	EPHA1	5.16887	-3.79708	3.80906	0.00112604	0.00982674
ENSG00000227060	LINC00629	3.85622	-2.48759	3.76218	0.00125521	0.0106327
ENSG00000234518	PTGES3P1	-3.01336	-1.4817	-3.75873	0.00126529	0.0107048
ENSG00000129654	FOXJ1	4.3522	-1.45298	3.75312	0.00128182	0.0107971
ENSG00000124839	RAB17	3.22781	-0.141948	3.79595	0.00116077	0.010059
ENSG00000203392	AC105020.1	2.48069	-0.749443	3.77573	0.00121644	0.0104161
ENSG00000261572	RP11-384L8.1	2.22517	-0.273068	3.80091	0.00114751	0.00998433
ENSG00000157873	TNFRSF14	-4.43382	-1.31182	-3.73606	0.00133347	0.011085
ENSG00000180251	SLC9A4	4.86532	-3.56783	3.78757	0.00118354	0.0102026
ENSG00000158104	HPD	-3.06672	-2.097	-3.73502	0.00133668	0.0111028
ENSG00000137745	MMP13	-4.43117	-1.65926	-3.73582	0.0013342	0.0110866
ENSG00000213512	GBP7	-5.15181	-3.63857	-3.76902	0.00123549	0.0105091
ENSG00000237276	ANO7P1	-2.56687	-0.0176404	-3.7573	0.00126948	0.0107236
ENSG00000172243	CLEC7A	-4.70137	-3.06625	-3.76072	0.00125946	0.0106643
ENSG00000160505	NLRP4	3.64624	-4.12323	3.74155	0.00131661	0.0109671
ENSG00000183508	FAM46C	-3.15671	-0.198459	-3.75789	0.00126776	0.0107169
ENSG00000118971	CCND2	3.8275	-4.0076	3.75162	0.00128628	0.0108289
ENSG00000103184	SEC14L5	3.4251	-1.86917	3.6985	0.0014545	0.0118746
ENSG00000070190	DAPP1	-3.91364	-1.62178	-3.69606	0.00146275	0.0119276
ENSG00000211892	IGHG4	3.79234	-4.1519	3.755	0.00127626	0.0107621
ENSG00000272341	RP1-151F17.2	2.73655	-1.44191	3.70664	0.0014274	0.0117139
ENSG00000198054	DSCR8	3.90737	-3.45756	3.70864	0.00142079	0.0116737
ENSG00000182742	HOXB4	-2.26483	0.649664	-3.79083	0.00117464	0.0101515
ENSG00000053108	FSTL4	2.24095	4.09429	4.03271	0.000670295	0.00658353
ENSG00000250133	HOXC-AS2	-3.58774	-1.3308	-3.6737	0.00154036	0.0124222
ENSG00000101850	GPR143	4.36379	-2.01477	3.67148	0.00154829	0.0124813
ENSG00000159763	PIP	-2.99095	1.73469	-3.82564	0.00108362	0.0095541
ENSG00000162670	BRINP3	2.66629	-1.51056	3.68401	0.00150409	0.0121872
ENSG00000213214	ARHGEF35	2.75592	-0.910665	3.69812	0.00145581	0.0118805
ENSG00000132911	NMUR2	2.66022	-1.84414	3.6604	0.00158843	0.0127027
ENSG00000143028	SYPL2	-3.6511	-2.43082	-3.65908	0.00159332	0.0127291
ENSG00000133519	ZDHHC8P1	2.00126	3.5034	4.00653	0.000712276	0.00691309
ENSG00000123689	G0S2	2.08187	0.137983	3.74644	0.0013018	0.0108969
ENSG00000132854	KANK4	3.60629	-3.60556	3.66094	0.00158646	0.0126991
ENSG00000229474	PATL2	-3.66013	-1.3699	-3.64675	0.00163934	0.0130157
ENSG00000229873	OGFR-AS1	-4.20385	-3.55435	-3.67748	0.00152695	0.0123286
ENSG00000007264	MATK	4.22502	-3.36809	3.67936	0.00152034	0.0122946
ENSG00000105251	SHD	5.43218	-2.48371	3.64776	0.00163551	0.0129953
ENSG00000225450	RP3-508I15.14	-3.01292	-1.38629	-3.62103	0.00173967	0.0136522
ENSG00000160233	LRRC3	-2.01838	0.195308	-3.70225	0.00144197	0.0118099
ENSG00000268485	AC104841.2	3.42269	-1.98444	3.61468	0.00176534	0.0137971
ENSG00000101445	PPP1R16B	2.12859	0.0950738	3.68335	0.00150639	0.012201
ENSG00000174951	FUT1	3.68857	-2.20612	3.59749	0.00183678	0.0141825
ENSG00000176406	RIMS2	-3.25492	-0.850384	-3.61214	0.00177572	0.0138571
ENSG00000167850	CD300C	3.57759	-2.82469	3.59419	0.00185085	0.0142697
ENSG00000126785	RHOJ	4.70739	-3.83827	3.60994	0.00178479	0.013912
ENSG00000125735	TNFSF14	-3.75765	-0.646826	-3.59634	0.00184168	0.0142043
ENSG00000273002	RP11-336K24.12	2.51996	-0.587759	3.61785	0.00175248	0.0137333
ENSG00000187944	C2orf66	-3.82967	-3.53323	-3.58994	0.00186907	0.014383
ENSG00000225667	LINC00505	4.00309	-3.87336	3.59376	0.00185268	0.0142784
ENSG00000272250	RP11-346C20.4	-3.60958	-2.89716	-3.56796	0.00196625	0.0150126
ENSG00000163219	ARHGAP25	2.25574	0.398343	3.66031	0.00158877	0.0127027
ENSG00000182568	SATB1	2.58027	-0.0329363	3.63391	0.00168868	0.0133096
ENSG00000235831	BHLHE40-AS1	2.09074	-0.573706	3.61155	0.00177814	0.0138707
ENSG00000007402	CACNA2D2	-2.19214	-0.386596	-3.58929	0.00187189	0.0143993
ENSG00000250988	RP11-752G15.6	2.10096	-0.55423	3.6071	0.0017965	0.0139608
ENSG00000155980	KIF5A	-3.11521	-2.14523	-3.55029	0.00204795	0.0154825
ENSG00000172349	IL16	4.32659	-2.93533	3.55376	0.00203166	0.0154144
ENSG00000272221	XXbac-BPG181B23.7	-2.06603	0.301879	-3.65347	0.00161408	0.0128406
ENSG00000173157	ADAMTS20	-3.98282	-2.88399	-3.56642	0.00197324	0.0150492
ENSG00000182636	NDN	4.13726	-2.10669	3.54137	0.00209049	0.0157213
ENSG00000157111	TMEM171	-4.02529	-1.57621	-3.55353	0.00203274	0.015417
ENSG00000255546	RP11-168K9.1	3.22029	-1.88581	3.54798	0.0020589	0.0155464
ENSG00000120322	PCDHB8	2.92926	-1.08385	3.56464	0.00198135	0.0150941
ENSG00000230479	AP000695.6	-2.82494	-1.18111	-3.5367	0.00211308	0.0158273
ENSG00000244968	LIFR-AS1	-2.17055	-0.398525	-3.57481	0.00193546	0.014826
ENSG00000156299	TIAM1	2.29453	0.431198	3.62324	0.00173081	0.0135893
ENSG00000231587	SNORD62B	3.64228	-2.56004	3.50876	0.00225348	0.0166478
ENSG00000229021	NBPF18P	3.87338	-3.99829	3.52742	0.00215874	0.0161275
ENSG00000196329	GIMAP5	3.63643	-4.66142	3.54141	0.00209031	0.0157213
ENSG00000134769	DTNA	-3.29878	-2.54401	-3.50187	0.00228949	0.0168531
ENSG00000101638	ST8SIA5	4.15005	-3.92278	3.52228	0.00218443	0.0162712
ENSG00000272088	RP11-168F9.2	4.03932	-3.46744	3.50418	0.00227735	0.0167758
ENSG00000250073	RP11-677M14.3	2.50582	-1.46595	3.51292	0.002232	0.0165423
ENSG00000272583	RP11-344P13.6	-4.09395	-2.86989	-3.47846	0.00241613	0.0175763
ENSG00000189149	CRYM-AS1	-3.28103	-2.87879	-3.47608	0.0024294	0.0176424
ENSG00000159399	HK2	-2.54818	3.03197	-3.7469	0.00130042	0.0108898
ENSG00000212135	SNORD67	-3.12182	-2.68968	-3.45879	0.00252785	0.0182043
ENSG00000138080	EMILIN1	2.36948	-0.563855	3.51136	0.00224005	0.0165646
ENSG00000269151	AC007193.8	3.47215	-2.96449	3.45468	0.00255181	0.0183424
ENSG00000110934	BIN2	2.24469	-0.497016	3.51492	0.00222176	0.0164907
ENSG00000134242	PTPN22	-4.10336	-3.42901	-3.45454	0.00255263	0.0183424
ENSG00000224956	RP11-206L10.1	-3.74327	-2.72814	-3.44807	0.00259085	0.0185391
ENSG00000224846	RP1-90J20.8	-4.77992	-2.58339	-3.44769	0.0025931	0.0185488
ENSG00000106991	ENG	3.55448	-1.95334	3.45287	0.00256242	0.0183837
ENSG00000182393	IFNL1	-4.39358	-3.40651	-3.46916	0.00246832	0.0178744
ENSG00000197410	DCHS2	3.26948	-2.83689	3.43167	0.0026902	0.0190543
ENSG00000204959	ARHGEF34P	3.83714	-2.53743	3.4293	0.00270489	0.0191274
ENSG00000100968	NFATC4	2.08998	0.216269	3.52794	0.00215618	0.0161147
ENSG00000156959	LHFPL4	-4.31327	-2.7338	-3.42527	0.00273	0.0192659
ENSG00000236098	RP11-148B18.4	-3.81091	-2.82418	-3.43525	0.00266824	0.0189475
ENSG00000222482	AC005071.1	2.2865	-0.908188	3.46585	0.00248716	0.0179791
ENSG00000164604	GPR85	4.55359	-3.89343	3.43011	0.00269985	0.0190992
ENSG00000183153	GJD3	3.68905	-1.76344	3.42094	0.00275729	0.0193719
ENSG00000224536	RP11-134G8.7	2.58436	-0.874783	3.45735	0.00253619	0.0182563
ENSG00000260597	AC012531.25	2.66117	-0.455789	3.46766	0.00247686	0.0179299
ENSG00000248830	ZNF807	-3.89326	-3.71359	-3.42131	0.00275494	0.0193719
ENSG00000150165	ANXA8L1	-2.20641	-0.825432	-3.46354	0.00250041	0.0180406
ENSG00000146216	TTBK1	4.55417	-3.89852	3.42178	0.002752	0.0193679
ENSG00000117971	CHRNB4	2.27616	-0.691303	3.44726	0.00259565	0.018554
ENSG00000246548	RP11-7F17.5	-3.36206	-3.12736	-3.4008	0.00288757	0.0200429
ENSG00000260088	RP11-92G12.3	3.98341	-3.25451	3.39819	0.00290491	0.0201154
ENSG00000272755	RP11-326G21.1	-4.20565	-3.11818	-3.39465	0.00292857	0.0202192
ENSG00000213203	GIMAP1	3.6893	-4.55185	3.42106	0.00275651	0.0193719
ENSG00000228206	AC016717.1	3.74344	-4.20678	3.4186	0.0027721	0.0194426
ENSG00000267185	PTP4A2P1	3.95731	-3.01851	3.38965	0.0029623	0.0203725
ENSG00000175147	TMEM51-AS1	2.40471	-0.414719	3.46747	0.00247795	0.0179315
ENSG00000127831	VIL1	2.88246	2.99305	3.74873	0.00129492	0.0108615
ENSG00000256604	AC093668.2	4.45906	-3.62332	3.3928	0.002941	0.0202736
ENSG00000230149	RP3-508I15.19	-2.39455	-0.628071	-3.43078	0.00269574	0.0190798
ENSG00000178226	PRSS36	2.70722	-1.00863	3.42053	0.00275988	0.0193834
ENSG00000272894	RP5-1159O4.1	2.1385	-0.58796	3.46098	0.00251514	0.0181302
ENSG00000165807	PPP1R36	-2.31103	-1.05071	-3.41631	0.00278669	0.0195182
ENSG00000254554	RP11-351I24.1	-4.0706	-2.12082	-3.38071	0.0030236	0.0207177
ENSG00000260954	LA16c-425C2.1	3.50131	-3.90006	3.37947	0.00303217	0.0207625
ENSG00000266927	AC006273.7	-2.37475	-0.477424	-3.43159	0.00269072	0.0190543
ENSG00000165899	OTOGL	-3.59353	-3.2897	-3.36228	0.00315383	0.0214026
ENSG00000246876	RP11-519M16.1	3.71915	-4.17323	3.38511	0.00299326	0.0205578
ENSG00000255277	ABCC6P2	-3.19984	-2.32413	-3.35731	0.00318993	0.0215762
ENSG00000203819	HIST2H2BC	-2.01973	-0.873295	-3.39813	0.00290529	0.0201154
ENSG00000112559	MDFI	4.08466	-3.21374	3.36154	0.00315917	0.0214305
ENSG00000259495	RP11-210M15.2	-2.14789	-0.315678	-3.41917	0.00276851	0.0194241
ENSG00000267795	SMIM22	3.83621	-2.34348	3.35015	0.00324262	0.0218749
ENSG00000224985	RP11-297K8.2	3.27675	-1.70409	3.34991	0.00324438	0.0218796
ENSG00000249700	SRD5A3-AS1	-3.33178	-2.50341	-3.34713	0.00326506	0.0219901
ENSG00000261889	RP11-473M20.16	-2.75638	-0.972788	-3.36878	0.00310729	0.021148
ENSG00000167771	RCOR2	2.37448	-0.602299	3.38035	0.00302606	0.0207276
ENSG00000146755	TRIM50	3.88928	-3.21295	3.33118	0.00338626	0.0226798
ENSG00000243978	RGAG1	4.13937	-3.34926	3.3336	0.00336761	0.0225696
ENSG00000272663	RP11-191L17.1	-3.33954	-3.08381	-3.32564	0.00342943	0.0228939
ENSG00000261033	RP11-209D14.2	2.87634	-1.20848	3.35258	0.00322465	0.0217608
ENSG00000238062	SPATA3-AS1	3.30294	-1.70684	3.32562	0.00342954	0.0228939
ENSG00000226953	AC010890.1	-3.0286	-2.0003	-3.31144	0.00354241	0.0234802
ENSG00000234869	RP3-439F8.1	2.14714	-1.03015	3.33871	0.00332854	0.0223443
ENSG00000256037	MRPL40P1	-3.65702	-3.94575	-3.30766	0.00357316	0.0236001
ENSG00000139219	COL2A1	4.09853	-3.13244	3.30453	0.00359872	0.0237307
ENSG00000231822	AC019097.7	-3.86917	-1.89719	-3.30578	0.0035885	0.0236749
ENSG00000244274	DBNDD2	3.26315	-2.09061	3.29758	0.00365624	0.0240019
ENSG00000241635	UGT1A8	2.53427	-1.70847	3.30386	0.00360423	0.0237518
ENSG00000234818	AC092687.5	5.02975	-3.5003	3.29651	0.00366519	0.0240377
ENSG00000215840	RP11-122G18.7	-3.10137	-3.84365	-3.28666	0.00374847	0.0244505
ENSG00000231672	DIRC3	4.07113	-3.92208	3.30209	0.00361885	0.0238175
ENSG00000179855	GIPC3	4.49074	-3.66605	3.29936	0.00364149	0.0239281
ENSG00000099834	CDHR5	-3.75065	-3.39623	-3.28043	0.00380208	0.0247141
ENSG00000142959	BEST4	2.64712	-1.30986	3.30142	0.00362438	0.0238446
ENSG00000204531	POU5F1	-2.01282	-0.313969	-3.3548	0.00320828	0.0216789
ENSG00000239713	APOBEC3G	-4.25276	-3.21944	-3.27199	0.00387594	0.0250513
ENSG00000228313	CTD-2555K7.4	-2.70683	-1.41491	-3.29424	0.0036842	0.0241179
ENSG00000198846	TOX	2.01729	0.263952	3.40458	0.00286267	0.0199415
ENSG00000173080	RXFP4	3.827	-3.04484	3.25914	0.00399105	0.0255923
ENSG00000144031	ANKRD53	-3.33027	-3.59638	-3.26014	0.00398195	0.025554
ENSG00000204381	LAYN	-2.30118	-0.538159	-3.32187	0.00345908	0.0230391
ENSG00000248714	RP11-1079K10.3	4.39354	-3.81182	3.26472	0.00394059	0.0253573
ENSG00000104722	NEFM	4.32607	-3.48726	3.25518	0.00402718	0.025785
ENSG00000108924	HLF	3.93238	-1.58025	3.25546	0.00402459	0.0257765
ENSG00000204961	PCDHA9	3.60836	-4.63286	3.25878	0.00399426	0.0255982
ENSG00000106331	PAX4	4.03988	-4.58612	3.25497	0.00402908	0.0257891
ENSG00000122432	SPATA1	-2.90759	-2.2652	-3.24885	0.00408559	0.0260614
ENSG00000136197	C7orf25	-2.95782	-2.86899	-3.23966	0.00417189	0.0264473
ENSG00000177494	ZBED2	4.73631	-2.14669	3.2427	0.0041431	0.0262974
ENSG00000231177	LINC00852	4.08548	-3.48654	3.24155	0.00415396	0.0263581
ENSG00000237452	AC074212.3	-3.28494	-3.0826	-3.2334	0.00423169	0.0267109
ENSG00000152268	SPON1	4.20501	-3.23894	3.22996	0.00426495	0.0268135
ENSG00000172985	SH3RF3	3.29023	-2.63763	3.22861	0.00427805	0.0268629
ENSG00000201098	RNY1	-3.83868	-3.31944	-3.22495	0.0043138	0.0270377
ENSG00000228830	RP4-781K5.2	3.94658	-2.12118	3.21972	0.00436536	0.0272775
ENSG00000138670	RASGEF1B	-3.17523	-2.50098	-3.21421	0.00442027	0.02752
ENSG00000155962	CLIC2	3.76024	-1.74752	3.22081	0.00435453	0.0272347
ENSG00000230916	RP11-10B2.1	-3.49595	-3.6737	-3.21077	0.00445499	0.0276439
ENSG00000259768	RP5-991G20.1	2.14217	-1.27037	3.24357	0.004135	0.0262622
ENSG00000239532	RP11-9D8.1	4.65289	-3.23825	3.20772	0.00448594	0.0277507
ENSG00000205918	PDPK2	2.28795	-1.53315	3.22997	0.00426482	0.0268135
ENSG00000266145	RHOT1P1	-2.44953	-1.24276	-3.23055	0.00425924	0.0268135
ENSG00000188282	RUFY4	-5.16007	-2.98263	-3.19514	0.00461585	0.0283111
ENSG00000267649	CTD-2587H24.10	4.43215	-3.25895	3.19134	0.00465583	0.0284765
ENSG00000189068	VSTM1	3.90974	-3.2207	3.18457	0.00472786	0.0288225
ENSG00000237807	RP11-400K9.4	-3.89642	-3.6303	-3.19205	0.00464828	0.0284643
ENSG00000112782	CLIC5	4.07582	-3.75946	3.18946	0.00467564	0.0285636
ENSG00000100604	CHGA	-2.61304	-1.02645	-3.21952	0.00436731	0.0272814
ENSG00000166148	AVPR1A	2.43253	-1.11833	3.21525	0.00440988	0.027472
ENSG00000233421	U1	4.82504	-2.75366	3.17068	0.00487903	0.0294725
ENSG00000173391	OLR1	-3.01237	-0.536675	-3.22951	0.00426925	0.0268241
ENSG00000258168	RP11-588H23.3	3.44544	-3.86836	3.17081	0.00487753	0.0294725
ENSG00000227844	RP13-143G15.3	-4.24098	-2.16308	-3.17168	0.00486793	0.0294401
ENSG00000231412	CTC-490G23.2	4.15877	-3.76518	3.17078	0.00487789	0.0294725
ENSG00000103269	RHBDL1	2.0269	-0.147125	3.27363	0.00386145	0.0249892
ENSG00000269514	DKFZP779L1853	3.26317	-2.03072	3.16223	0.0049733	0.0298418
ENSG00000164691	TAGAP	-2.89953	-1.97014	-3.15508	0.00505443	0.0301625
ENSG00000250376	CTD-2005D20.1	3.09618	-2.4581	3.16106	0.00498652	0.0298929
ENSG00000164946	FREM1	2.74577	-2.11811	3.18416	0.0047322	0.0288404
ENSG00000173762	CD7	-3.58634	-2.6413	-3.14094	0.00521876	0.0308433
ENSG00000240219	RP11-430C7.5	-2.89122	-1.55085	-3.16303	0.00496432	0.0298295
ENSG00000142347	MYO1F	2.20485	-0.252157	3.26125	0.00397189	0.0255105
ENSG00000168671	UGT3A2	-3.34021	-4.0514	-3.13664	0.00526969	0.0310816
ENSG00000139679	LPAR6	-2.08126	2.15321	-3.4324	0.00268574	0.0190519
ENSG00000233452	STXBP5-AS1	2.0125	0.200886	3.25199	0.00405645	0.0259158
ENSG00000106571	GLI3	-2.82722	-1.63902	-3.1383	0.00524991	0.0309738
ENSG00000253764	RP11-439C15.4	2.15587	-1.01116	3.17446	0.00483739	0.02929
ENSG00000229798	KRT18P26	3.37596	-3.03475	3.1162	0.00551872	0.0321346
ENSG00000243635	RP11-281P11.1	2.68983	-1.35138	3.14148	0.0052123	0.0308293
ENSG00000171056	SOX7	-2.28885	-0.324117	-3.19272	0.00464126	0.0284383
ENSG00000229267	AC072062.1	-3.839	-3.26886	-3.10949	0.00560294	0.0324591
ENSG00000183560	FOLR4	3.82484	-3.37504	3.10558	0.00565261	0.0326638
ENSG00000258366	RTEL1	3.19022	-2.06897	3.11997	0.0054719	0.0319653
ENSG00000150594	ADRA2A	4.14996	-0.59939	3.1751	0.00483035	0.0292733
ENSG00000117090	SLAMF1	4.14257	-3.28781	3.10056	0.00571695	0.0328965
ENSG00000232448	RP11-416N4.1	3.34868	-1.45917	3.11708	0.0055078	0.0320983
ENSG00000166126	AMN	2.01118	0.0477839	3.20766	0.00448654	0.0277507
ENSG00000129990	SYT5	3.65423	-2.24094	3.10136	0.00570664	0.0328649
ENSG00000134317	GRHL1	-2.02134	-0.0885757	-3.20548	0.00450878	0.0278261
ENSG00000240759	RP11-25I15.1	3.88966	-2.33739	3.09751	0.00575637	0.0330769
ENSG00000174059	CD34	-3.62022	-2.13814	-3.10415	0.00567086	0.0327416
ENSG00000127507	EMR2	2.31538	-0.422925	3.17687	0.00481106	0.0292081
ENSG00000127377	CRYGN	-3.6357	-3.61617	-3.09265	0.00581978	0.0333386
ENSG00000230506	RP11-416N4.4	3.03685	-2.66388	3.09217	0.00582611	0.0333655
ENSG00000186897	C1QL4	-2.27161	-0.906661	-3.13893	0.00524246	0.0309459
ENSG00000140968	IRF8	-2.16534	-1.20779	-3.13386	0.00530295	0.031206
ENSG00000236256	DIAPH2-AS1	-2.8088	-2.94838	-3.08872	0.0058716	0.0335324
ENSG00000213492	NT5C3AP1	-4.39258	-1.86638	-3.08801	0.005881	0.0335487
ENSG00000168309	FAM107A	3.46793	-3.54581	3.08648	0.00590133	0.0336273
ENSG00000166278	C2	-2.05719	-0.239649	-3.15216	0.00508792	0.0302971
ENSG00000107518	ATRNL1	-2.34077	-0.698079	-3.17608	0.00481972	0.0292175
ENSG00000138135	CH25H	-3.49409	-3.96278	-3.09038	0.00584966	0.033441
ENSG00000166323	C11orf65	-3.13135	-2.11913	-3.09389	0.00580353	0.0332919
ENSG00000096006	CRISP3	4.04246	-2.18203	3.10231	0.00569449	0.0328267
ENSG00000263975	CTB-58E17.9	2.29642	-1.10717	3.148	0.00513601	0.0305214
ENSG00000267671	YWHAEP7	4.55767	-4.00879	3.08745	0.00588837	0.0335721
ENSG00000203804	ADAMTSL4-AS1	-3.70168	-2.93632	-3.08153	0.00596749	0.0338764
ENSG00000250548	RP11-47I22.2	-3.77784	-2.82253	-3.07618	0.00603987	0.0341604
ENSG00000243323	PTPRVP	2.72224	-1.87179	3.09341	0.00580982	0.0333014
ENSG00000247121	CTD-2260A17.2	-2.14751	-0.386423	-3.16452	0.00494756	0.0297463
ENSG00000233785	RP13-314C10.5	-3.1349	-2.72752	-3.06334	0.00621684	0.0349205
ENSG00000215104	CHMP1B2P	-3.42395	-2.37086	-3.0673	0.00616181	0.0347201
ENSG00000185055	EFCAB10	-2.4683	-0.686014	-3.13473	0.00529252	0.0311625
ENSG00000141639	MAPK4	3.53679	-3.81118	3.06433	0.00620312	0.0348721
ENSG00000259405	ISCA1P4	3.2158	-3.57701	3.05749	0.00629917	0.0352575
ENSG00000154553	PDLIM3	-3.17374	-3.30606	-3.05427	0.00634499	0.0354269
ENSG00000169562	GJB1	2.64147	1.10016	3.3299	0.00339622	0.0227242
ENSG00000136881	BAAT	2.12865	3.4046	3.48678	0.00237037	0.0173241
ENSG00000258713	C20orf141	-3.96328	-3.59439	-3.05344	0.00635687	0.0354836
ENSG00000258881	AC007040.11	3.28732	-4.63286	3.05529	0.00633043	0.0353745
ENSG00000228314	CYP4F29P	-2.02553	-0.304629	-3.15941	0.00500513	0.0299519
ENSG00000179583	CIITA	-3.71046	-3.93346	-3.04149	0.00652991	0.0361611
ENSG00000238098	ABCA17P	3.4593	-2.66452	3.03663	0.00660146	0.0364031
ENSG00000253636	RP11-531A24.5	3.85502	-3.0383	3.03192	0.0066717	0.0366524
ENSG00000197889	MEIG1	-2.08564	-0.975372	-3.09822	0.00574724	0.0330338
ENSG00000132554	RGS22	-3.02449	-0.260354	-3.10273	0.00568899	0.0328093
ENSG00000203739	RP11-296O14.3	2.38648	-1.59475	3.08618	0.00590535	0.0336408
ENSG00000221826	PSG3	3.21196	-4.00025	3.01883	0.00687048	0.0374137
ENSG00000131650	KREMEN2	3.15943	-1.80542	3.0474	0.00644369	0.0358414
ENSG00000214049	UCA1	-4.19322	-1.82787	-3.02952	0.00670765	0.0368104
ENSG00000160013	PTGIR	-3.36	-3.8195	-3.01814	0.00688111	0.0374616
ENSG00000106178	CCL24	3.67916	-2.77765	3.011	0.00699215	0.0379352
ENSG00000204962	PCDHA8	2.8683	-1.36846	3.07346	0.0060769	0.034332
ENSG00000235301	HLA-Z	4.18479	-3.96973	3.00447	0.00709517	0.0383926
ENSG00000262979	CTD-2047H16.2	-3.48162	-4.39965	-3.00356	0.00710962	0.0384403
ENSG00000130829	DUSP9	3.70071	-2.03512	3.01528	0.00692542	0.0376528
ENSG00000162989	KCNJ3	2.90392	-1.15859	3.0815	0.00596784	0.0338764
ENSG00000232504	AC105053.4	4.03563	-2.95945	2.9952	0.00724402	0.039023
ENSG00000141837	CACNA1A	2.29565	-1.1843	3.04245	0.00651571	0.0361244
ENSG00000225131	PSME2P2	-2.99423	-2.31706	-3.00235	0.00712891	0.0385226
ENSG00000188277	C15orf62	2.74875	-1.61546	3.02275	0.00681029	0.0372243
ENSG00000232940	HCG25	2.30041	-1.92761	3.01328	0.00695653	0.0377819
ENSG00000230069	LRRC37A15P	2.33644	-1.31654	3.02383	0.0067938	0.037144
ENSG00000272750	RP11-378J18.8	-2.5739	-1.46382	-3.02628	0.00675656	0.0370095
ENSG00000267469	AC005944.2	3.31012	-2.27232	2.98063	0.00748397	0.0399795
ENSG00000229167	RP11-73M7.1	3.4778	-3.42736	2.97105	0.00764595	0.0406465
ENSG00000219642	BMPR1APS1	-3.74559	-2.64675	-2.98453	0.00741899	0.0396944
ENSG00000238528	snoU13	-4.0726	-3.34789	-2.97046	0.00765606	0.0406552
ENSG00000173077	2019-12-01	3.02563	-2.77348	2.98205	0.00746025	0.0398866
ENSG00000005471	ABCB4	2.35043	-0.439084	3.09121	0.00583872	0.0334097
ENSG00000147676	MAL2	3.32313	-1.3906	2.99464	0.00725301	0.0390509
ENSG00000182782	HCAR2	-3.92794	-2.66999	-2.97302	0.00761233	0.0405385
ENSG00000197046	SIGLEC15	3.69155	-3.85893	2.96318	0.00778149	0.0411721
ENSG00000253910	PCDHGB2	2.15586	-1.18756	3.02456	0.00678277	0.0371141
ENSG00000180479	ZNF571	-2.21234	0.382274	-3.122	0.00544695	0.0318727
ENSG00000204385	SLC44A4	3.17166	-0.111185	3.06725	0.0061624	0.0347201
ENSG00000197927	C2orf27A	-2.86268	-1.4008	-2.99166	0.00730159	0.0392403
ENSG00000250604	RP11-597D13.8	-2.98364	-2.07309	-2.9709	0.00764857	0.0406465
ENSG00000164107	HAND2	-2.55657	-1.87176	-2.97179	0.00763328	0.0406184
ENSG00000170396	ZNF804A	-3.99136	-3.89587	-2.9455	0.00809468	0.0424025
ENSG00000261295	RP11-524D16__A.3	2.13004	-0.982378	3.04068	0.00654173	0.0361837
ENSG00000136059	VILL	3.90995	-1.89799	2.951	0.00799591	0.0419958
ENSG00000143502	SUSD4	2.44376	-0.374474	3.0686	0.00614368	0.034652
ENSG00000263179	HNRNPCP4	3.61964	-3.39708	2.93775	0.00823567	0.0429983
ENSG00000144331	ZNF385B	3.44689	-2.82775	2.93818	0.00822774	0.0429678
ENSG00000225573	RPL35P5	-2.72156	-2.85981	-2.94412	0.0081196	0.0425113
ENSG00000258302	RP11-981P6.1	2.2622	-1.08928	3.00877	0.00702722	0.0380852
ENSG00000272936	RP11-700J17.2	-3.69442	-3.03212	-2.94122	0.00817228	0.042689
ENSG00000225101	OR52K3P	-3.40872	-2.79222	-2.93266	0.00832952	0.0432698
ENSG00000267452	RP11-1018N14.5	2.7893	-3.39289	2.93122	0.00835624	0.0433628
ENSG00000230825	AC005532.5	-3.03868	-2.97959	-2.93092	0.00836184	0.0433699
ENSG00000257588	RP11-469H8.6	2.70735	-0.128024	3.0479	0.00643654	0.0358308
ENSG00000268355	AC006129.1	4.05591	-4.03325	2.9262	0.00845019	0.0437507
ENSG00000008323	PLEKHG6	2.5238	-1.70706	2.9582	0.00786854	0.0415041
ENSG00000255847	RP11-167N4.2	3.03243	-2.52431	2.93466	0.00829257	0.0431635
ENSG00000235314	LINC00957	2.20403	-1.81837	2.95754	0.00788005	0.0415221
ENSG00000061455	PRDM6	2.23166	-0.875313	3.02887	0.0067175	0.0368447
ENSG00000169994	MYO7B	2.42651	-0.10936	3.08136	0.00596983	0.0338764
ENSG00000250326	RP11-284M14.1	2.80259	-3.97493	2.91317	0.00869871	0.0447102
ENSG00000227110	LMCD1-AS1	-2.09645	-1.48156	-2.95967	0.00784272	0.0414156
ENSG00000251639	RP11-20I20.1	-3.32749	-3.14013	-2.90915	0.00877677	0.0449423
ENSG00000231419	LINC00689	2.31164	-0.728708	2.98001	0.00749433	0.0400244
ENSG00000258667	HIF1A-AS2	-3.58132	-3.5215	-2.90785	0.00880226	0.0450391
ENSG00000157856	DRC1	-3.10263	-2.01145	-2.91315	0.00869908	0.0447102
ENSG00000255989	RP11-711M9.1	2.55235	-0.654027	3.00434	0.00709722	0.0383935
ENSG00000133328	HRASLS2	-2.59198	0.908615	-3.05615	0.00631817	0.0353436
ENSG00000272916	RP11-574K11.31	2.71809	-2.63061	2.91251	0.00871161	0.0447315
ENSG00000145063	AC062028.1	3.3654	-4.06101	2.90429	0.00887222	0.0453179
ENSG00000259321	RP11-468E2.5	-3.01992	-1.80329	-2.92006	0.0085664	0.044185
ENSG00000157103	SLC6A1	3.52725	-3.97207	2.9026	0.00890555	0.045409
ENSG00000228705	LINC00659	3.79516	-3.80418	2.89873	0.00898235	0.0456797
ENSG00000172348	RCAN2	-3.40734	-3.55345	-2.89986	0.00895994	0.0455956
ENSG00000180875	GREM2	2.30336	-0.369837	2.99865	0.00718832	0.0387534
ENSG00000253696	KBTBD11-OT1	3.10806	-2.69323	2.90514	0.00885543	0.0452511
ENSG00000197614	MFAP5	3.63838	-3.21134	2.89302	0.00909691	0.0460527
ENSG00000259438	CTD-2650P22.1	2.59691	-3.34719	2.8973	0.00901099	0.0457759
ENSG00000184697	CLDN6	3.48424	-3.47236	2.89348	0.00908773	0.0460206
ENSG00000263126	CTC-479C5.10	2.28558	-1.86759	2.9563	0.00790187	0.0416157
ENSG00000165617	DACT1	-3.14665	-2.47357	-2.90294	0.00889888	0.0453932
ENSG00000270810	RP11-274B21.8	-2.6575	-2.24519	-2.91007	0.00875883	0.0448729
ENSG00000236699	ARHGEF38	2.97895	-1.91176	2.93273	0.00832818	0.0432698
ENSG00000263105	RP11-95P2.3	-2.70898	-2.42208	-2.92442	0.00848372	0.0438689
ENSG00000141668	CBLN2	2.55649	-2.87656	2.90351	0.00888758	0.0453738
ENSG00000263011	RP11-473M20.11	-3.87954	-3.58262	-2.87885	0.00938738	0.0471046
ENSG00000132622	HSPA12B	-2.06656	-0.627604	-2.99398	0.00726376	0.0390793
ENSG00000112137	PHACTR1	-3.65196	-3.40259	-2.88134	0.00933576	0.0469029
ENSG00000196427	NBPF4	3.65348	-3.50357	2.87243	0.00952205	0.0476421
ENSG00000253838	RP11-44K6.2	-4.00482	-3.96049	-2.87296	0.00951075	0.0476072
ENSG00000185269	NOTUM	3.25312	-3.67747	2.87029	0.00956721	0.0478197
ENSG00000258377	RP11-649E7.5	3.29282	-2.38385	2.89111	0.00913555	0.0461417
ENSG00000259772	RP11-16E12.2	2.05159	-0.563549	3.01975	0.00685634	0.0373764
ENSG00000154655	L3MBTL4	-3.11471	-3.72358	-2.86683	0.00964089	0.0480656
ENSG00000224764	RP11-54O15.3	3.3377	-3.23457	2.86845	0.0096063	0.0479787
ENSG00000180209	MYLPF	3.41573	-2.5255	2.89217	0.00911407	0.0460941
ENSG00000236472	AC002401.1	3.42974	-3.67851	2.86427	0.00969561	0.0482446
ENSG00000145757	SPATA9	2.50399	-2.91246	2.87806	0.0094039	0.0471644
ENSG00000188624	IGFL3	3.56953	-2.60367	2.86161	0.00975284	0.0484641
ENSG00000143119	CD53	2.84372	-4.27565	2.85404	0.00991755	0.0491182
ENSG00000246596	RP11-1277A3.2	2.35726	-1.10286	2.92143	0.00854034	0.0441061
ENSG00000243708	PLA2G4B	2.31574	-2.21294	2.88212	0.00931958	0.0468561
ENSG00000123329	ARHGAP9	3.8573	-3.0736	2.84896	0.0100298	0.0495632
ENSG00000249868	RP11-63E5.6	2.45914	-2.06628	2.86688	0.00963982	0.0480656
ENSG00000259344	RP11-566K19.6	2.4981	-1.66803	2.8876	0.00920703	0.0464079
ENSG00000250240	CTD-2154I11.2	2.86475	-2.06631	2.8646	0.00968857	0.0482265
ENSG00000069764	PLA2G10	2.65879	-2.50923	2.85386	0.0099215	0.0491236
ENSG00000123338	NCKAP1L	2.67793	-1.95575	2.87404	0.00948809	0.0475401
ENSG00000214711	CAPN14	2.72733	-2.50625	2.8469	0.0100754	0.0497175
ENSG00000267892	CTD-2540F13.2	2.36238	-1.44765	2.85723	0.00984781	0.0488531
ENSG00000140519	RHCG	-2.54112	2.40324	-3.14153	0.0052117	0.0308293
ENSG00000230076	AC016708.2	2.09737	-0.05866	2.96003	0.00783635	0.0413982
ENSG00000164128	NPY1R	-2.13143	-0.386144	-2.93301	0.00832313	0.0432698
ENSG00000169071	ROR2	-2.18154	-1.34029	-2.84897	0.0100295	0.0495632
ENSG00000237917	PARP4P1	-2.37393	-0.301071	-2.92053	0.00855745	0.04415
ENSG00000135636	DYSF	-2.69771	-0.0485408	-2.89136	0.00913062	0.0461417
ENSG00000175920	DOK7	2.18516	0.821276	2.89051	0.00914786	0.0461852
