# Supplementary material for: The ETS transcription factor ELF1 regulates a broadly antiviral program distinct from the type I interferon response
Source: PLoS Pathog. 2019 Nov 4;15(11):e1007634. doi: 10.1371/journal.ppat.1007634 (PMC6932815; doi:10.1371/journal.ppat.1007634)
Supplement: S5 Table — (XLSX) [file ppat.1007634.s015.xlsx]

## Sheet: ST5_DGE_ELF1-R8AvIFN48-mock_lfc
ensembl_gene_id	external_gene_name	gene_biotype	logFC	AveExpr	t	P.Value	adj.P.Val
ENSG00000119922	IFIT2	protein_coding	-9.48241	7.54123	-47.1299	1.0587e-21	2.17118e-17
ENSG00000119917	IFIT3	protein_coding	-8.41634	7.13209	-40.4915	2.03691e-20	2.08865e-16
ENSG00000185745	IFIT1	protein_coding	-10.1352	6.51321	-38.021	6.92245e-20	4.73219e-16
ENSG00000089127	OAS1	protein_coding	-5.20101	7.72749	-32.8167	1.19964e-18	6.15057e-15
ENSG00000234745	HLA-B	protein_coding	-6.98938	6.07834	-29.4041	9.9794e-18	4.09315e-14
ENSG00000068079	IFI35	protein_coding	-4.58293	6.31075	-27.8173	2.89986e-17	8.49576e-14
ENSG00000100342	APOL1	protein_coding	-6.38121	5.63744	-27.9788	2.59488e-17	8.49576e-14
ENSG00000140105	WARS	protein_coding	-3.99548	8.22935	-26.9717	5.2442e-17	1.34435e-13
ENSG00000168394	TAP1	protein_coding	-4.30437	7.01186	-25.4809	1.55769e-16	3.54946e-13
ENSG00000159403	C1R	protein_coding	-5.86359	6.02604	-25.305	1.7782e-16	3.64673e-13
ENSG00000204525	HLA-C	protein_coding	-4.45556	7.35358	-24.3136	3.81319e-16	7.10918e-13
ENSG00000101347	SAMHD1	protein_coding	-4.67898	6.25768	-23.5636	6.92576e-16	1.18361e-12
ENSG00000002549	LAP3	protein_coding	-3.49799	6.78772	-23.249	8.94308e-16	1.2227e-12
ENSG00000132274	TRIM22	protein_coding	-6.66456	5.29995	-23.389	7.97855e-16	1.2227e-12
ENSG00000156587	UBE2L6	protein_coding	-5.59899	5.98532	-22.6268	1.49718e-15	1.7352e-12
ENSG00000059378	PARP12	protein_coding	-4.70239	5.74997	-22.6064	1.52299e-15	1.7352e-12
ENSG00000135114	OASL	protein_coding	-9.67164	5.16712	-23.317	8.46027e-16	1.2227e-12
ENSG00000130813	C19orf66	protein_coding	-4.05802	5.19808	-22.1693	2.20535e-15	2.38038e-12
ENSG00000004468	CD38	protein_coding	-4.50814	5.89424	-21.3076	4.66878e-15	4.16293e-12
ENSG00000187608	ISG15	protein_coding	-8.51685	5.47119	-21.5307	3.83456e-15	3.74472e-12
ENSG00000170581	STAT2	protein_coding	-3.78071	7.27847	-21.0309	5.97589e-15	5.1064e-12
ENSG00000157601	MX1	protein_coding	-11.0844	5.36482	-21.671	3.39135e-15	3.47749e-12
ENSG00000163840	DTX3L	protein_coding	-4.02151	6.87883	-20.7432	7.74852e-15	6.35626e-12
ENSG00000182326	C1S	protein_coding	-4.8876	7.47134	-20.4945	9.72544e-15	7.38701e-12
ENSG00000204642	HLA-F	protein_coding	-6.1712	3.71199	-21.3506	4.49453e-15	4.16293e-12
ENSG00000111331	OAS3	protein_coding	-5.21432	8.37712	-20.1914	1.28727e-14	9.16694e-12
ENSG00000108679	LGALS3BP	protein_coding	-3.25416	9.48917	-20.1839	1.29628e-14	9.16694e-12
ENSG00000111348	ARHGDIB	protein_coding	6.31611	4.64115	20.568	9.09163e-15	7.1712e-12
ENSG00000204592	HLA-E	protein_coding	-2.77559	8.18588	-19.9166	1.66549e-14	1.12898e-11
ENSG00000135899	SP110	protein_coding	-4.92197	4.8492	-19.8571	1.76162e-14	1.12898e-11
ENSG00000206503	HLA-A	protein_coding	-3.429	7.83011	-19.5587	2.34068e-14	1.45462e-11
ENSG00000177409	SAMD9L	protein_coding	-7.29483	4.85143	-19.8773	1.72841e-14	1.12898e-11
ENSG00000138496	PARP9	protein_coding	-3.94286	6.50412	-19.5088	2.45538e-14	1.48103e-11
ENSG00000204267	TAP2	protein_coding	-3.96708	4.97369	-18.9405	4.27053e-14	2.43278e-11
ENSG00000115267	IFIH1	protein_coding	-6.16273	4.77929	-19.1267	3.55639e-14	2.08384e-11
ENSG00000140464	PML	protein_coding	-4.12817	5.34587	-18.6237	5.85192e-14	3.07721e-11
ENSG00000115415	STAT1	protein_coding	-3.86551	8.20561	-18.5202	6.4936e-14	3.32927e-11
ENSG00000185507	IRF7	protein_coding	-6.75826	4.26974	-18.8105	4.85698e-14	2.69208e-11
ENSG00000134326	CMPK2	protein_coding	-10.3497	2.42606	-23.0874	1.02111e-15	1.30881e-12
ENSG00000146859	TMEM140	protein_coding	-4.39999	4.83362	-18.1531	9.42914e-14	4.60412e-11
ENSG00000188313	PLSCR1	protein_coding	-3.3135	7.17319	-17.9795	1.12747e-13	5.27102e-11
ENSG00000130589	HELZ2	protein_coding	-6.17024	5.96153	-17.9493	1.16329e-13	5.27102e-11
ENSG00000198959	TGM2	protein_coding	-4.1254	9.53769	-17.7296	1.46228e-13	6.3805e-11
ENSG00000184979	USP18	protein_coding	-4.94435	4.28005	-17.9336	1.1823e-13	5.27102e-11
ENSG00000240065	PSMB9	protein_coding	-4.67022	3.97496	-17.9593	1.15126e-13	5.27102e-11
ENSG00000111335	OAS2	protein_coding	-11.6484	4.23141	-18.6706	5.58346e-14	3.01331e-11
ENSG00000107201	DDX58	protein_coding	-5.80887	6.45871	-17.4018	2.06701e-13	8.83129e-11
ENSG00000117228	GBP1	protein_coding	-7.31068	3.10077	-18.2236	8.77255e-14	4.38799e-11
ENSG00000126709	IFI6	protein_coding	-8.88165	6.36393	-16.8506	3.74808e-13	1.56869e-10
ENSG00000148346	LCN2	protein_coding	-2.96074	6.4756	-16.6495	4.67666e-13	1.85222e-10
ENSG00000125347	IRF1	protein_coding	-3.00437	6.13868	-16.6457	4.69649e-13	1.85222e-10
ENSG00000136816	TOR1B	protein_coding	-2.42587	6.27392	-16.516	5.4241e-13	2.00755e-10
ENSG00000154678	PDE1C	protein_coding	3.30537	4.05726	16.5173	5.41661e-13	2.00755e-10
ENSG00000135047	CTSL	protein_coding	-2.50353	9.70812	-16.4768	5.66709e-13	2.03896e-10
ENSG00000138646	HERC5	protein_coding	-7.45969	4.38783	-16.6914	4.46501e-13	1.83137e-10
ENSG00000132109	TRIM21	protein_coding	-3.14348	5.88265	-16.444	5.87848e-13	2.05124e-10
ENSG00000067066	SP100	protein_coding	-3.08693	6.27184	-16.4405	5.90128e-13	2.05124e-10
ENSG00000130513	GDF15	protein_coding	-3.27816	7.3943	-16.3468	6.55544e-13	2.22714e-10
ENSG00000163644	PPM1K	protein_coding	-5.06321	3.20473	-16.5949	4.9688e-13	1.92264e-10
ENSG00000106785	TRIM14	protein_coding	-3.12241	6.60392	-16.1993	7.74356e-13	2.52071e-10
ENSG00000168062	BATF2	protein_coding	-5.27131	3.98372	-16.5065	5.48191e-13	2.00755e-10
ENSG00000163565	IFI16	protein_coding	-4.34804	5.86414	-16.1076	8.5938e-13	2.75378e-10
ENSG00000178685	PARP10	protein_coding	-6.37387	4.05516	-16.2866	7.01592e-13	2.32069e-10
ENSG00000172183	ISG20	protein_coding	-4.32464	4.96286	-16.0483	9.19577e-13	2.90134e-10
ENSG00000121858	TNFSF10	protein_coding	-4.38222	4.80396	-15.9765	9.98286e-13	3.05565e-10
ENSG00000111801	BTN3A3	protein_coding	-3.88542	3.75689	-15.9784	9.96164e-13	3.05565e-10
ENSG00000116514	RNF19B	protein_coding	-2.36023	5.79991	-15.8754	1.12146e-12	3.38218e-10
ENSG00000079385	CEACAM1	protein_coding	-2.8588	7.21017	-15.7605	1.28089e-12	3.75265e-10
ENSG00000221963	APOL6	protein_coding	-3.88313	6.47548	-15.2015	2.47545e-12	7.05092e-10
ENSG00000173193	PARP14	protein_coding	-3.91555	7.84434	-15.1689	2.57421e-12	7.23176e-10
ENSG00000189060	H1F0	protein_coding	-2.50004	7.84407	-14.8808	3.6466e-12	9.97125e-10
ENSG00000196116	TDRD7	protein_coding	-2.6359	6.25909	-14.7572	4.24165e-12	1.1403e-09
ENSG00000165949	IFI27	protein_coding	-11.8662	2.81739	-16.3375	6.6245e-13	2.22714e-10
ENSG00000107798	LIPA	protein_coding	-2.57492	7.72514	-14.7496	4.28139e-12	1.1403e-09
ENSG00000128335	APOL2	protein_coding	-3.93046	6.10709	-14.6658	4.74675e-12	1.2342e-09
ENSG00000112343	TRIM38	protein_coding	-2.91668	5.75181	-14.6645	4.75432e-12	1.2342e-09
ENSG00000180596	HIST1H2BC	protein_coding	-3.69525	2.68151	-14.6376	4.91517e-12	1.26e-09
ENSG00000139629	GALNT6	protein_coding	4.44626	2.58118	14.6186	5.03189e-12	1.274e-09
ENSG00000132256	TRIM5	protein_coding	-2.42043	6.35922	-14.3433	7.09351e-12	1.7527e-09
ENSG00000138166	DUSP5	protein_coding	-4.17634	6.47457	-14.2116	8.37618e-12	2.04498e-09
ENSG00000140853	NLRC5	protein_coding	-4.58746	5.04788	-14.1535	9.01701e-12	2.17554e-09
ENSG00000122729	ACO1	protein_coding	2.75618	5.95101	14.1295	9.29598e-12	2.21677e-09
ENSG00000101846	STS	protein_coding	-2.88531	5.61685	-14.1185	9.42746e-12	2.22228e-09
ENSG00000152689	RASGRP3	protein_coding	-4.82573	3.78267	-13.947	1.1743e-11	2.70591e-09
ENSG00000187994	RINL	protein_coding	3.37274	3.43396	13.9046	1.24023e-11	2.82608e-09
ENSG00000272941	RP11-134L10.1	antisense	-5.43388	2.03975	-14.451	6.19759e-12	1.55e-09
ENSG00000131094	C1QL1	protein_coding	-3.28374	2.96525	-13.8719	1.2937e-11	2.88383e-09
ENSG00000120217	CD274	protein_coding	-4.86646	3.04772	-14.0576	1.01889e-11	2.37448e-09
ENSG00000138642	HERC6	protein_coding	-3.87377	5.3488	-13.7391	1.53701e-11	3.38936e-09
ENSG00000181381	DDX60L	protein_coding	-4.16795	5.76141	-13.6552	1.71495e-11	3.74152e-09
ENSG00000078081	LAMP3	protein_coding	-9.72331	2.2793	-14.9254	3.45378e-12	9.57164e-10
ENSG00000160932	LY6E	protein_coding	-2.96526	7.58882	-13.5346	2.00926e-11	4.33747e-09
ENSG00000026950	BTN3A1	protein_coding	-3.06268	4.79008	-13.4456	2.26041e-11	4.8047e-09
ENSG00000119632	IFI27L2	protein_coding	2.78784	3.87994	13.4415	2.27256e-11	4.8047e-09
ENSG00000124201	ZNFX1	protein_coding	-3.15732	8.16328	-13.4266	2.31799e-11	4.85075e-09
ENSG00000102271	KLHL4	protein_coding	3.47661	3.38855	13.3241	2.65698e-11	5.50398e-09
ENSG00000166532	RIMKLB	protein_coding	-2.8318	5.59053	-13.2551	2.91395e-11	5.97592e-09
ENSG00000110492	MDK	protein_coding	-3.69946	5.23541	-13.1221	3.48557e-11	7.07744e-09
ENSG00000133321	RARRES3	protein_coding	-4.77756	3.96688	-13.0869	3.65608e-11	7.35086e-09
ENSG00000205413	SAMD9	protein_coding	-5.02718	6.03598	-13.0514	3.83622e-11	7.63818e-09
ENSG00000204616	TRIM31	protein_coding	-5.36573	3.652	-13.0117	4.04936e-11	7.87541e-09
ENSG00000055332	EIF2AK2	protein_coding	-2.91004	7.33758	-13.0334	3.9314e-11	7.75241e-09
ENSG00000148180	GSN	protein_coding	2.27568	6.89178	13.0078	4.07057e-11	7.87541e-09
ENSG00000087076	HSD17B14	protein_coding	3.49479	3.62047	12.9244	4.56167e-11	8.74305e-09
ENSG00000147100	SLC16A2	protein_coding	2.66797	4.8822	12.9127	4.63555e-11	8.80239e-09
ENSG00000063180	CA11	protein_coding	3.69094	4.44945	12.8794	4.85208e-11	9.016e-09
ENSG00000159199	ATP5G1	protein_coding	2.16415	6.54891	12.8752	4.87993e-11	9.016e-09
ENSG00000166710	B2M	protein_coding	-3.38226	9.23802	-12.8977	4.73187e-11	8.90286e-09
ENSG00000101049	SGK2	protein_coding	3.0456	3.51105	12.7676	5.65969e-11	1.02716e-08
ENSG00000142089	IFITM3	protein_coding	-3.48198	6.16636	-12.7243	6.00966e-11	1.08111e-08
ENSG00000131475	VPS25	protein_coding	2.47615	6.13648	12.7005	6.21061e-11	1.10754e-08
ENSG00000137496	IL18BP	protein_coding	-3.80068	3.49817	-12.6556	6.61116e-11	1.16881e-08
ENSG00000184371	CSF1	protein_coding	-2.32501	6.49145	-12.5941	7.20309e-11	1.26257e-08
ENSG00000117475	BLZF1	protein_coding	-2.51098	5.76296	-12.4972	8.25142e-11	1.43407e-08
ENSG00000168016	TRANK1	protein_coding	-3.86686	6.24529	-12.4366	8.98572e-11	1.54856e-08
ENSG00000134321	RSAD2	protein_coding	-13.335	1.50388	-15.2021	2.47357e-12	7.05092e-10
ENSG00000161921	CXCL16	protein_coding	-2.59856	5.36964	-12.3252	1.05217e-10	1.78329e-08
ENSG00000117226	GBP3	protein_coding	-2.20642	6.17976	-12.2928	1.1019e-10	1.85227e-08
ENSG00000175197	DDIT3	protein_coding	-3.95065	4.50536	-12.2319	1.2018e-10	2.00378e-08
ENSG00000155849	ELMO1	protein_coding	3.06042	3.44912	12.1746	1.30471e-10	2.15782e-08
ENSG00000186198	SLC51B	protein_coding	-2.62217	3.88126	-12.062	1.53433e-10	2.51729e-08
ENSG00000038210	PI4K2B	protein_coding	-2.55767	4.3849	-12.0505	1.5602e-10	2.52028e-08
ENSG00000134470	IL15RA	protein_coding	-5.78645	1.81292	-12.3891	9.61034e-11	1.64241e-08
ENSG00000152778	IFIT5	protein_coding	-2.68632	5.68534	-11.8167	2.19348e-10	3.45056e-08
ENSG00000145882	PCYOX1L	protein_coding	2.71567	3.76397	11.7476	2.42827e-10	3.71634e-08
ENSG00000213689	TREX1	protein_coding	-2.79592	4.32714	-11.7423	2.44737e-10	3.71782e-08
ENSG00000132530	XAF1	protein_coding	-14.8767	0.863221	-15.7998	1.22381e-12	3.63738e-10
ENSG00000159450	TCHH	protein_coding	5.44352	1.77126	11.8401	2.11943e-10	3.39573e-08
ENSG00000184678	HIST2H2BE	protein_coding	-3.45897	4.40209	-11.7063	2.58092e-10	3.86347e-08
ENSG00000166780	C16orf45	protein_coding	-2.44821	5.37469	-11.7249	2.51108e-10	3.78656e-08
ENSG00000125148	MT2A	protein_coding	-2.32143	7.09329	-11.7597	2.38514e-10	3.68563e-08
ENSG00000168961	LGALS9	protein_coding	-4.979	3.07089	-11.8233	2.17233e-10	3.45056e-08
ENSG00000144837	PLA1A	protein_coding	-6.23268	3.98631	-11.6076	2.98803e-10	4.40852e-08
ENSG00000137628	DDX60	protein_coding	-6.00537	4.78247	-11.5637	3.19015e-10	4.6245e-08
ENSG00000123358	NR4A1	protein_coding	-3.35505	4.77179	-11.594	3.04921e-10	4.46666e-08
ENSG00000111077	TENC1	protein_coding	2.45839	5.7571	11.5612	3.20206e-10	4.6245e-08
ENSG00000180573	HIST1H2AC	protein_coding	-2.66811	5.65952	-11.5095	3.45951e-10	4.92692e-08
ENSG00000196154	S100A4	protein_coding	2.60976	9.71839	11.5256	3.37684e-10	4.84281e-08
ENSG00000091513	TF	protein_coding	-4.73467	4.26315	-11.3711	4.2605e-10	5.98454e-08
ENSG00000170381	SEMA3E	protein_coding	2.89202	4.04359	11.2659	4.99744e-10	6.87835e-08
ENSG00000185885	IFITM1	protein_coding	-8.29696	3.19615	-11.415	3.98761e-10	5.63985e-08
ENSG00000149218	ENDOD1	protein_coding	-2.16757	4.80035	-11.2681	4.98073e-10	6.87835e-08
ENSG00000050165	DKK3	protein_coding	-2.24117	6.23802	-11.2545	5.08522e-10	6.95251e-08
ENSG00000184232	OAF	protein_coding	-2.76507	3.25656	-11.1314	6.13852e-10	8.1746e-08
ENSG00000185880	TRIM69	protein_coding	-2.70263	4.45005	-11.1552	5.91923e-10	7.93409e-08
ENSG00000131203	IDO1	protein_coding	-11.0406	1.59169	-12.7882	5.50066e-11	1.00721e-08
ENSG00000161570	CCL5	protein_coding	-7.12346	1.56796	-11.2381	5.21376e-10	7.08104e-08
ENSG00000100867	DHRS2	protein_coding	-8.10482	1.64986	-11.1881	5.62768e-10	7.59293e-08
ENSG00000206190	ATP10A	protein_coding	-3.94852	4.44199	-10.9909	7.62553e-10	9.92543e-08
ENSG00000118898	PPL	protein_coding	2.84565	3.88727	11.0149	7.3471e-10	9.65861e-08
ENSG00000099337	KCNK6	protein_coding	2.97959	3.39894	10.9562	8.04683e-10	1.03789e-07
ENSG00000146828	SLC12A9	protein_coding	2.06126	4.94298	10.9891	7.64686e-10	9.92543e-08
ENSG00000137965	IFI44	protein_coding	-8.97997	3.04653	-11.0864	6.57932e-10	8.70508e-08
ENSG00000124635	HIST1H2BJ	protein_coding	-3.67193	2.70534	-10.8442	9.58386e-10	1.20538e-07
ENSG00000125744	RTN2	protein_coding	2.87541	3.24854	10.8376	9.68334e-10	1.20538e-07
ENSG00000139192	TAPBPL	protein_coding	-2.37712	4.07629	-10.8366	9.69807e-10	1.20538e-07
ENSG00000120539	MASTL	protein_coding	-2.33132	5.1837	-10.8247	9.88135e-10	1.22076e-07
ENSG00000151748	SAV1	protein_coding	-2.13949	5.28015	-10.8177	9.99035e-10	1.22684e-07
ENSG00000018236	CNTN1	protein_coding	2.40095	9.642	10.8839	9.00695e-10	1.1473e-07
ENSG00000137642	SORL1	protein_coding	3.32958	4.778	10.7161	1.17228e-09	1.43102e-07
ENSG00000136643	RPS6KC1	protein_coding	-2.15786	5.12985	-10.6592	1.28272e-09	1.52942e-07
ENSG00000105559	PLEKHA4	protein_coding	-4.7103	3.21992	-10.6264	1.35125e-09	1.60181e-07
ENSG00000124126	PREX1	protein_coding	2.14694	3.89807	10.6041	1.39999e-09	1.64063e-07
ENSG00000185404	SP140L	protein_coding	-2.21084	4.23199	-10.5704	1.47721e-09	1.70194e-07
ENSG00000138035	PNPT1	protein_coding	-3.26146	6.26854	-10.6181	1.36905e-09	1.61359e-07
ENSG00000122643	NT5C3A	protein_coding	-3.76896	5.85907	-10.5813	1.45168e-09	1.69154e-07
ENSG00000168268	NT5DC2	protein_coding	2.43409	4.56584	10.5344	1.56452e-09	1.79247e-07
ENSG00000155287	SLC25A28	protein_coding	-2.02772	5.03381	-10.4119	1.9047e-09	2.13452e-07
ENSG00000104213	PDGFRL	protein_coding	-2.10601	5.02906	-10.3886	1.97754e-09	2.2041e-07
ENSG00000031081	ARHGAP31	protein_coding	2.70194	3.25305	10.2958	2.29833e-09	2.53409e-07
ENSG00000130303	BST2	protein_coding	-7.47346	2.34264	-10.4338	1.83864e-09	2.08325e-07
ENSG00000152953	STK32B	protein_coding	2.26097	4.17519	10.2635	2.42226e-09	2.63546e-07
ENSG00000206341	HLA-H	pseudogene	-3.69565	1.44568	-10.2619	2.42882e-09	2.63546e-07
ENSG00000197536	C5orf56	protein_coding	-4.15435	1.93396	-10.2235	2.58571e-09	2.79093e-07
ENSG00000183486	MX2	protein_coding	-10.7827	1.10509	-11.3023	4.72834e-10	6.59652e-08
ENSG00000115828	QPCT	protein_coding	2.15856	6.33742	10.2154	2.62006e-09	2.8132e-07
ENSG00000164342	TLR3	protein_coding	-3.52375	3.89174	-10.0799	3.27306e-09	3.40731e-07
ENSG00000243649	CFB	protein_coding	-5.48827	2.15092	-10.0912	3.21225e-09	3.36107e-07
ENSG00000146678	IGFBP1	protein_coding	-5.24081	5.88446	-10.1324	3.00173e-09	3.17316e-07
ENSG00000101955	SRPX	protein_coding	2.08356	4.02516	10.0644	3.35755e-09	3.46014e-07
ENSG00000058085	LAMC2	protein_coding	3.31012	5.88964	10.1196	3.06582e-09	3.2243e-07
ENSG00000089486	CDIP1	protein_coding	-2.59565	3.12364	-9.9842	3.83452e-09	3.91235e-07
ENSG00000119508	NR4A3	protein_coding	-4.6632	0.519711	-10.0613	3.37484e-09	3.46056e-07
ENSG00000111424	VDR	protein_coding	2.65392	3.27546	9.80397	5.18163e-09	5.14522e-07
ENSG00000100346	CACNA1I	protein_coding	-4.08406	2.34698	-9.74927	5.68159e-09	5.54848e-07
ENSG00000111907	TPD52L1	protein_coding	2.51912	5.88905	9.81823	5.05894e-09	5.06091e-07
ENSG00000136167	LCP1	protein_coding	3.28911	1.82307	9.6937	6.24125e-09	5.95328e-07
ENSG00000188921	PTPLAD2	protein_coding	4.40781	1.75917	9.69902	6.18527e-09	5.92746e-07
ENSG00000170458	CD14	protein_coding	3.05395	2.57625	9.68152	6.37144e-09	6.04932e-07
ENSG00000035664	DAPK2	protein_coding	-2.77933	2.49206	-9.66802	6.51897e-09	6.13261e-07
ENSG00000102921	N4BP1	protein_coding	-2.13783	5.60857	-9.76349	5.54702e-09	5.44298e-07
ENSG00000137752	CASP1	protein_coding	-5.63909	1.69684	-9.76573	5.52613e-09	5.44298e-07
ENSG00000125730	C3	protein_coding	-4.11325	6.95524	-9.72404	5.92894e-09	5.76259e-07
ENSG00000131187	F12	protein_coding	2.76674	2.4826	9.55531	7.89894e-09	7.24156e-07
ENSG00000004139	SARM1	protein_coding	-2.23617	4.0271	-9.59837	7.33895e-09	6.81028e-07
ENSG00000111912	NCOA7	protein_coding	-2.13305	7.0122	-9.65906	6.61886e-09	6.19815e-07
ENSG00000126259	KIRREL2	protein_coding	4.91717	0.229304	9.66932	6.50465e-09	6.13261e-07
ENSG00000136653	RASSF5	protein_coding	3.56049	2.27333	9.43273	9.74989e-09	8.58158e-07
ENSG00000196787	HIST1H2AG	protein_coding	-2.95393	2.02541	-9.4042	1.02421e-08	8.90025e-07
ENSG00000156453	PCDH1	protein_coding	-3.69856	3.09055	-9.37873	1.07035e-08	9.22301e-07
ENSG00000137726	FXYD6	protein_coding	-5.06739	1.07393	-9.50463	8.61544e-09	7.74936e-07
ENSG00000085465	OVGP1	protein_coding	2.51553	2.51117	9.35531	1.11469e-08	9.52501e-07
ENSG00000108771	DHX58	protein_coding	-6.67192	1.50643	-9.53628	8.16037e-09	7.43791e-07
ENSG00000130775	THEMIS2	protein_coding	-9.5865	0.619206	-10.3176	2.21853e-09	2.45933e-07
ENSG00000145284	SCD5	protein_coding	2.25576	4.70342	9.40587	1.02126e-08	8.90025e-07
ENSG00000108840	HDAC5	protein_coding	-2.01517	4.53562	-9.32937	1.16602e-08	9.88128e-07
ENSG00000170439	METTL7B	protein_coding	2.4305	4.28154	9.31419	1.1972e-08	1.00624e-06
ENSG00000232721	RP11-403I13.5	lincRNA	5.21669	1.28647	9.30665	1.21301e-08	1.01536e-06
ENSG00000164308	ERAP2	protein_coding	-2.73286	3.35774	-9.16784	1.54621e-08	1.26334e-06
ENSG00000165475	CRYL1	protein_coding	2.05157	4.06002	9.20665	1.44443e-08	1.19445e-06
ENSG00000185022	MAFF	protein_coding	-2.19473	3.72885	-9.1355	1.63674e-08	1.32151e-06
ENSG00000166073	GPR176	protein_coding	-3.85865	2.11309	-9.06138	1.86557e-08	1.48868e-06
ENSG00000131781	FMO5	protein_coding	2.33947	3.40186	9.06343	1.85881e-08	1.48868e-06
ENSG00000249196	RP11-669N7.2	antisense	3.40226	1.79484	9.00792	2.0511e-08	1.62409e-06
ENSG00000250538	RP11-92A5.2	antisense	4.86529	0.0888587	9.1926	1.48046e-08	1.21933e-06
ENSG00000204261	TAPSAR1	lincRNA	-3.58134	2.10467	-9.00112	2.07604e-08	1.63751e-06
ENSG00000169174	PCSK9	protein_coding	-2.14359	7.36504	-9.15003	1.59541e-08	1.29836e-06
ENSG00000072832	CRMP1	protein_coding	4.17418	0.549702	8.98449	2.13838e-08	1.66482e-06
ENSG00000134363	FST	protein_coding	-2.82777	4.02137	-8.9458	2.29103e-08	1.75315e-06
ENSG00000245556	CTD-2037K23.2	lincRNA	-2.39017	3.11214	-8.88693	2.54538e-08	1.87099e-06
ENSG00000183773	AIFM3	protein_coding	2.57574	1.50526	8.84054	2.76637e-08	2.01944e-06
ENSG00000185361	TNFAIP8L1	protein_coding	2.37478	2.31718	8.81837	2.87894e-08	2.07129e-06
ENSG00000141458	NPC1	protein_coding	-2.69205	6.9357	-8.939	2.31902e-08	1.76797e-06
ENSG00000139880	CDH24	protein_coding	3.13817	2.78502	8.75034	3.2551e-08	2.30988e-06
ENSG00000261716	RP11-196G18.22	sense_overlapping	-2.73201	4.07108	-8.81818	2.87995e-08	2.07129e-06
ENSG00000205336	GPR56	protein_coding	2.01929	6.61812	8.89891	2.49132e-08	1.85116e-06
ENSG00000184584	TMEM173	protein_coding	-4.15386	3.12651	-8.73098	3.37122e-08	2.35962e-06
ENSG00000127329	PTPRB	protein_coding	2.4831	2.78448	8.7399	3.31719e-08	2.32976e-06
ENSG00000196352	CD55	protein_coding	-2.64043	6.62323	-8.83052	2.81666e-08	2.04837e-06
ENSG00000213889	PPM1N	protein_coding	2.6868	2.68932	8.66284	3.81526e-08	2.59945e-06
ENSG00000082074	FYB	protein_coding	-2.85193	4.34273	-8.71095	3.49588e-08	2.41393e-06
ENSG00000162390	ACOT11	protein_coding	2.57724	1.85245	8.57453	4.4829e-08	2.97525e-06
ENSG00000266976	AC079466.1	lincRNA	-9.13655	0.614605	-9.0488	1.9076e-08	1.51632e-06
ENSG00000008735	MAPK8IP2	protein_coding	-3.64789	1.74455	-8.5406	4.77064e-08	3.12576e-06
ENSG00000150756	FAM173B	protein_coding	2.30541	3.1501	8.51519	4.99875e-08	3.24412e-06
ENSG00000206337	HCP5	sense_overlapping	-5.1453	0.848724	-8.52874	4.87572e-08	3.18443e-06
ENSG00000041982	TNC	protein_coding	4.69333	3.30179	8.49773	5.16198e-08	3.30818e-06
ENSG00000173821	RNF213	protein_coding	-3.22814	9.93522	-8.62472	4.08982e-08	2.75902e-06
ENSG00000048052	HDAC9	protein_coding	-3.43149	2.25964	-8.40715	6.10225e-08	3.8625e-06
ENSG00000179222	MAGED1	protein_coding	2.03953	7.30217	8.58726	4.37957e-08	2.92561e-06
ENSG00000256683	ZNF350	protein_coding	-2.22675	3.31016	-8.43005	5.84887e-08	3.73672e-06
ENSG00000237289	CKMT1B	protein_coding	6.59142	-0.434698	8.65435	3.87471e-08	2.63121e-06
ENSG00000137959	IFI44L	protein_coding	-12.4097	0.690082	-8.9135	2.42714e-08	1.81003e-06
ENSG00000105825	TFPI2	protein_coding	-2.50005	7.81294	-8.54847	4.70227e-08	3.11078e-06
ENSG00000119888	EPCAM	protein_coding	4.04557	2.02451	8.33647	6.95859e-08	4.24723e-06
ENSG00000167034	NKX3-1	protein_coding	-2.05109	3.83846	-8.40507	6.1258e-08	3.86548e-06
ENSG00000067082	KLF6	protein_coding	-2.0341	6.57836	-8.50979	5.04861e-08	3.26615e-06
ENSG00000165025	SYK	protein_coding	3.89479	1.05356	8.29034	7.58381e-08	4.54763e-06
ENSG00000254221	PCDHGB1	protein_coding	2.44709	2.6784	8.2994	7.45662e-08	4.49766e-06
ENSG00000214226	C17orf67	protein_coding	-2.22802	2.89401	-8.28386	7.67633e-08	4.58969e-06
ENSG00000102524	TNFSF13B	protein_coding	-7.06931	1.04054	-8.4998	5.14234e-08	3.30593e-06
ENSG00000183722	LHFP	protein_coding	2.70851	1.80681	8.25406	8.11656e-08	4.78317e-06
ENSG00000088899	LZTS3	protein_coding	-2.09264	3.75624	-8.33483	6.97988e-08	4.24758e-06
ENSG00000162654	GBP4	protein_coding	-11.4246	-0.174677	-9.44869	9.4852e-09	8.42089e-07
ENSG00000137198	GMPR	protein_coding	-4.75184	1.10247	-8.36418	6.60885e-08	4.0701e-06
ENSG00000185477	GPRIN3	protein_coding	-2.18761	5.61196	-8.39058	6.29267e-08	3.94649e-06
ENSG00000185149	NPY2R	protein_coding	5.17322	0.328367	8.26143	8.00531e-08	4.74488e-06
ENSG00000172059	KLF11	protein_coding	-2.04157	3.82162	-8.27011	7.87625e-08	4.68192e-06
ENSG00000115718	PROC	protein_coding	3.27566	1.74146	8.1547	9.78327e-08	5.63582e-06
ENSG00000104332	SFRP1	protein_coding	-2.27608	6.28226	-8.31962	7.18046e-08	4.34386e-06
ENSG00000228253	MT-ATP8	protein_coding	2.58717	8.78804	8.34033	6.90866e-08	4.22933e-06
ENSG00000140092	FBLN5	protein_coding	-3.01967	3.06204	-8.1266	1.03164e-07	5.87688e-06
ENSG00000127561	SYNGR3	protein_coding	-2.59643	2.79323	-8.13123	1.02264e-07	5.84189e-06
ENSG00000147872	PLIN2	protein_coding	-2.39553	5.47969	-8.2577	8.06139e-08	4.76435e-06
ENSG00000104368	PLAT	protein_coding	-2.37868	1.87406	-8.09361	1.09809e-07	6.16744e-06
ENSG00000182179	UBA7	protein_coding	-5.3258	2.30278	-8.08257	1.12131e-07	6.24884e-06
ENSG00000177465	ACOT4	protein_coding	2.46244	1.59089	8.06845	1.15174e-07	6.34944e-06
ENSG00000165388	ZNF488	protein_coding	2.50077	2.23915	8.07965	1.12753e-07	6.25703e-06
ENSG00000196684	HSH2D	protein_coding	-4.83207	1.8579	-8.0523	1.18761e-07	6.51217e-06
ENSG00000163737	PF4	protein_coding	4.92832	-0.0527035	8.11323	1.05804e-07	5.9775e-06
ENSG00000197106	SLC6A17	protein_coding	-3.34893	0.607258	-8.00151	1.30812e-07	7.1348e-06
ENSG00000141497	ZMYND15	protein_coding	-4.61786	0.301927	-8.11425	1.056e-07	5.9775e-06
ENSG00000104951	IL4I1	protein_coding	-6.06131	-0.213141	-8.36924	6.54703e-08	4.04417e-06
ENSG00000158406	HIST1H4H	protein_coding	-2.95862	2.87639	-7.99535	1.32358e-07	7.19998e-06
ENSG00000064270	ATP2C2	protein_coding	4.29633	-0.448533	8.06902	1.1505e-07	6.34944e-06
ENSG00000128284	APOL3	protein_coding	-10.3194	-0.788529	-8.98324	2.14313e-08	1.66482e-06
ENSG00000142677	IL22RA1	protein_coding	-2.74765	2.62303	-7.92383	1.51755e-07	8.10469e-06
ENSG00000108387	2019-09-04	protein_coding	-4.6131	1.1785	-7.94624	1.4538e-07	7.82532e-06
ENSG00000170099	SERPINA6	protein_coding	3.39385	3.39955	7.93777	1.47755e-07	7.91165e-06
ENSG00000128394	APOBEC3F	protein_coding	-2.43742	3.00728	-7.85613	1.72837e-07	8.95085e-06
ENSG00000173175	ADCY5	protein_coding	3.87043	3.59264	7.90478	1.57401e-07	8.32889e-06
ENSG00000113211	PCDHB6	protein_coding	4.0006	0.499829	7.83829	1.78882e-07	9.19482e-06
ENSG00000131773	KHDRBS3	protein_coding	3.43865	0.380719	7.82259	1.84384e-07	9.38297e-06
ENSG00000131409	LRRC4B	protein_coding	5.41251	0.482173	7.83259	1.8086e-07	9.24958e-06
ENSG00000104321	TRPA1	protein_coding	2.80824	2.83975	7.81842	1.85875e-07	9.43215e-06
ENSG00000269640	CTD-2521M24.9	lincRNA	-7.28329	-0.852761	-8.41851	5.97518e-08	3.80556e-06
ENSG00000141574	SECTM1	protein_coding	-3.60345	2.61999	-7.75133	2.11643e-07	1.0484e-05
ENSG00000159167	STC1	protein_coding	-2.62441	5.02824	-7.9042	1.57578e-07	8.32889e-06
ENSG00000091986	CCDC80	protein_coding	2.30077	5.57632	7.8963	1.59987e-07	8.43446e-06
ENSG00000184378	ACTRT3	protein_coding	2.63563	2.11736	7.72404	2.23163e-07	1.08816e-05
ENSG00000143416	SELENBP1	protein_coding	2.46436	5.54771	7.88461	1.6362e-07	8.58192e-06
ENSG00000188015	S100A3	protein_coding	2.95915	3.4049	7.76601	2.05706e-07	1.02643e-05
ENSG00000165731	RET	protein_coding	-6.33219	0.564082	-7.85764	1.72333e-07	8.94738e-06
ENSG00000136514	RTP4	protein_coding	-10.6485	-1.20883	-8.82597	2.83986e-08	2.05794e-06
ENSG00000214106	PAXIP1-AS2	protein_coding	-2.88078	2.46683	-7.68832	2.39225e-07	1.14043e-05
ENSG00000231789	RP11-558F24.4	antisense	3.03621	1.61504	7.64206	2.61824e-07	1.20392e-05
ENSG00000113594	LIFR	protein_coding	-2.97134	4.47783	-7.74853	2.12797e-07	1.05158e-05
ENSG00000160179	ABCG1	protein_coding	2.81572	3.40361	7.70976	2.29444e-07	1.10456e-05
ENSG00000150540	HNMT	protein_coding	2.54067	2.20853	7.64943	2.58082e-07	1.20017e-05
ENSG00000130768	SMPDL3B	protein_coding	2.45925	3.40988	7.65207	2.56755e-07	1.19671e-05
ENSG00000159224	GIP	protein_coding	2.86341	1.56868	7.56865	3.0233e-07	1.35375e-05
ENSG00000224417	RP11-503C24.6	sense_intronic	2.52033	1.23778	7.5572	3.09212e-07	1.37659e-05
ENSG00000050327	ARHGEF5	protein_coding	2.10273	2.45195	7.58902	2.90484e-07	1.30929e-05
ENSG00000141682	PMAIP1	protein_coding	-2.2448	4.85213	-7.68816	2.39301e-07	1.14043e-05
ENSG00000087085	ACHE	protein_coding	-5.82085	-0.431064	-7.67041	2.47726e-07	1.17059e-05
ENSG00000198517	MAFK	protein_coding	-2.5838	5.6266	-7.72826	2.21342e-07	1.08595e-05
ENSG00000115112	TFCP2L1	protein_coding	2.07392	3.04716	7.60759	2.80096e-07	1.27366e-05
ENSG00000110881	ASIC1	protein_coding	2.05873	3.96326	7.64257	2.61564e-07	1.20392e-05
ENSG00000080031	PTPRH	protein_coding	-2.43119	4.30008	-7.65331	2.56136e-07	1.19654e-05
ENSG00000104490	NCALD	protein_coding	2.16957	5.15775	7.69213	2.37458e-07	1.1378e-05
ENSG00000112139	MDGA1	protein_coding	-2.56681	3.55402	-7.58956	2.90173e-07	1.30929e-05
ENSG00000176845	METRNL	protein_coding	-2.73138	1.3561	-7.506	3.4202e-07	1.49555e-05
ENSG00000129295	LRRC6	protein_coding	2.53238	2.47643	7.52204	3.31367e-07	1.4583e-05
ENSG00000184497	TMEM255B	protein_coding	4.75536	-0.120856	7.53333	3.24081e-07	1.43238e-05
ENSG00000236039	AC019117.2	lincRNA	-3.01247	1.56646	-7.41784	4.072e-07	1.71476e-05
ENSG00000240990	HOXA11-AS	antisense	2.84781	0.575498	7.40853	4.14803e-07	1.73963e-05
ENSG00000165548	TMEM63C	protein_coding	4.27986	0.939031	7.41122	4.12589e-07	1.73389e-05
ENSG00000117289	TXNIP	protein_coding	-3.16358	5.81819	-7.59155	2.89044e-07	1.30854e-05
ENSG00000256043	CTSO	protein_coding	-2.23102	3.31492	-7.46418	3.71474e-07	1.60046e-05
ENSG00000204472	AIF1	protein_coding	9.10756	-3.76896	8.84041	2.76704e-08	2.01944e-06
ENSG00000165474	GJB2	protein_coding	2.77999	1.36517	7.36438	4.52869e-07	1.85749e-05
ENSG00000073849	ST6GAL1	protein_coding	2.63806	5.46327	7.55113	3.12923e-07	1.38905e-05
ENSG00000095397	DFNB31	protein_coding	-2.3815	2.77423	-7.38193	4.37321e-07	1.80454e-05
ENSG00000130475	FCHO1	protein_coding	2.03699	3.33941	7.44053	3.89283e-07	1.65631e-05
ENSG00000181218	HIST3H2A	protein_coding	-3.72941	0.976399	-7.32664	4.88275e-07	1.96832e-05
ENSG00000169554	ZEB2	protein_coding	-2.85092	3.23881	-7.40392	4.18612e-07	1.75202e-05
ENSG00000114268	PFKFB4	protein_coding	-2.35028	3.55758	-7.42265	4.03333e-07	1.70548e-05
ENSG00000100918	REC8	protein_coding	-2.59281	2.48241	-7.34695	4.6888e-07	1.90412e-05
ENSG00000132437	DDC	protein_coding	2.86413	1.87977	7.32661	4.88309e-07	1.96832e-05
ENSG00000203797	DDO	protein_coding	-7.1258	-0.648811	-7.65992	2.52848e-07	1.18659e-05
ENSG00000138650	PCDH10	protein_coding	2.96986	1.67671	7.31135	5.03421e-07	2.01644e-05
ENSG00000060140	STYK1	protein_coding	2.92508	1.24539	7.30242	5.12496e-07	2.0251e-05
ENSG00000115255	REEP6	protein_coding	2.35811	2.78004	7.35473	4.61659e-07	1.88225e-05
ENSG00000112984	KIF20A	protein_coding	2.64918	4.82896	7.44171	3.88379e-07	1.6559e-05
ENSG00000141526	SLC16A3	protein_coding	-2.36121	6.85785	-7.50651	3.41673e-07	1.49555e-05
ENSG00000006747	SCIN	protein_coding	-2.68887	2.9335	-7.30542	5.09428e-07	2.02076e-05
ENSG00000010810	FYN	protein_coding	3.48915	1.26374	7.25622	5.62193e-07	2.18775e-05
ENSG00000175040	CHST2	protein_coding	-3.41266	0.463563	-7.23387	5.87998e-07	2.25818e-05
ENSG00000227619	RP11-492E3.2	antisense	-2.11994	2.37544	-7.25935	5.58674e-07	2.17819e-05
ENSG00000233251	AC007743.1	antisense	3.43537	0.37212	7.23984	5.80989e-07	2.24387e-05
ENSG00000146411	SLC2A12	protein_coding	-2.19209	3.64293	-7.32233	4.92493e-07	1.9804e-05
ENSG00000025708	TYMP	protein_coding	-3.42401	3.18086	-7.24523	5.74736e-07	2.22811e-05
ENSG00000112096	SOD2	protein_coding	-3.02094	7.09316	-7.43596	3.92828e-07	1.66793e-05
ENSG00000135324	MRAP2	protein_coding	2.40677	2.94298	7.24915	5.7023e-07	2.21482e-05
ENSG00000250722	SEPP1	protein_coding	3.007	2.00506	7.20816	6.1921e-07	2.36917e-05
ENSG00000171236	LRG1	protein_coding	3.41604	1.60725	7.18083	6.54256e-07	2.48472e-05
ENSG00000226950	DANCR	processed_transcript	2.03606	4.23667	7.30603	5.08809e-07	2.02076e-05
ENSG00000103316	CRYM	protein_coding	2.99014	1.61712	7.15769	6.85545e-07	2.56087e-05
ENSG00000268913	AC026806.2	lincRNA	3.29749	0.799933	7.12879	7.26786e-07	2.69042e-05
ENSG00000131016	AKAP12	protein_coding	-2.23318	6.55403	-7.34981	4.66216e-07	1.89705e-05
ENSG00000174808	BTC	protein_coding	-2.02558	3.26503	-7.18841	6.44342e-07	2.45161e-05
ENSG00000272761	RP11-572C15.6	lincRNA	2.62931	2.06447	7.11774	7.43238e-07	2.7365e-05
ENSG00000102531	FNDC3A	protein_coding	-2.0443	6.33132	-7.3061	5.08734e-07	2.02076e-05
ENSG00000175311	ANKS4B	protein_coding	2.73949	3.64543	7.20834	6.18982e-07	2.36917e-05
ENSG00000197381	ADARB1	protein_coding	-2.2303	2.61122	-7.10432	7.63711e-07	2.80182e-05
ENSG00000186469	GNG2	protein_coding	2.74394	2.24441	7.08147	7.99949e-07	2.90875e-05
ENSG00000078596	ITM2A	protein_coding	3.82107	3.00384	7.05952	8.36432e-07	3.01468e-05
ENSG00000010030	ETV7	protein_coding	-9.04621	-1.13191	-7.72017	2.24847e-07	1.09011e-05
ENSG00000158865	SLC5A11	protein_coding	2.42352	1.94537	7.03285	8.83088e-07	3.13029e-05
ENSG00000154096	THY1	protein_coding	2.36753	1.78361	7.02434	8.98522e-07	3.15529e-05
ENSG00000225492	GBP1P1	pseudogene	-8.13757	-1.97856	-8.18758	9.1955e-08	5.32716e-06
ENSG00000147003	TMEM27	protein_coding	-2.56811	3.87117	-7.08465	7.94811e-07	2.8952e-05
ENSG00000182836	PLCXD3	protein_coding	2.13334	4.23694	7.12599	7.30924e-07	2.69731e-05
ENSG00000167183	PRR15L	protein_coding	4.81078	-0.195686	7.00493	9.34791e-07	3.27145e-05
ENSG00000115556	PLCD4	protein_coding	2.67415	1.43725	6.95876	1.02728e-06	3.53481e-05
ENSG00000261652	C15orf65	protein_coding	-2.72788	2.57314	-6.99483	9.54273e-07	3.32827e-05
ENSG00000112297	AIM1	protein_coding	-4.1658	1.51604	-6.93071	1.08804e-06	3.6882e-05
ENSG00000182890	GLUD2	protein_coding	2.15581	2.04473	6.96665	1.01084e-06	3.48831e-05
ENSG00000164761	TNFRSF11B	protein_coding	2.42595	2.40828	6.98838	9.6693e-07	3.36098e-05
ENSG00000100100	PIK3IP1	protein_coding	2.15241	1.41212	6.92988	1.08991e-06	3.68841e-05
ENSG00000102359	SRPX2	protein_coding	2.07724	4.03989	7.02838	8.91152e-07	3.14269e-05
ENSG00000170745	KCNS3	protein_coding	2.29604	2.88384	6.95565	1.03386e-06	3.54555e-05
ENSG00000228742	RP5-884M6.1	lincRNA	-2.34534	1.55444	-6.87012	1.23228e-06	4.06949e-05
ENSG00000116299	KIAA1324	protein_coding	2.45836	1.82021	6.89393	1.17338e-06	3.91279e-05
ENSG00000198574	SH2D1B	protein_coding	-5.69855	-0.351923	-6.91501	1.12365e-06	3.78389e-05
ENSG00000175898	CTD-2369P2.2	lincRNA	-5.04389	-0.382934	-6.98723	9.69203e-07	3.36318e-05
ENSG00000140538	NTRK3	protein_coding	2.81108	2.16326	6.87461	1.22094e-06	4.03857e-05
ENSG00000064787	BCAS1	protein_coding	2.73672	4.86641	7.02754	8.92681e-07	3.14269e-05
ENSG00000164211	STARD4	protein_coding	-2.39629	6.19411	-7.05594	8.42535e-07	3.03135e-05
ENSG00000166106	ADAMTS15	protein_coding	2.15505	2.0966	6.87623	1.21688e-06	4.03164e-05
ENSG00000139618	BRCA2	protein_coding	-2.21408	2.72478	-6.87791	1.21268e-06	4.02422e-05
ENSG00000164266	SPINK1	protein_coding	-6.4567	0.462102	-6.78812	1.45953e-06	4.6842e-05
ENSG00000130720	FIBCD1	protein_coding	2.27032	3.80484	6.91213	1.13033e-06	3.80012e-05
ENSG00000197646	PDCD1LG2	protein_coding	-8.58854	-0.652041	-7.08844	7.88718e-07	2.87812e-05
ENSG00000133106	EPSTI1	protein_coding	-6.16028	0.204624	-6.88138	1.20405e-06	4.00206e-05
ENSG00000184500	PROS1	protein_coding	2.72416	5.77479	6.95209	1.0414e-06	3.56546e-05
ENSG00000054690	PLEKHH1	protein_coding	-2.33556	3.02504	-6.81114	1.39168e-06	4.48752e-05
ENSG00000196620	UGT2B15	protein_coding	3.19027	2.63546	6.78022	1.48358e-06	4.73915e-05
ENSG00000255408	PCDHA3	protein_coding	2.34334	1.82032	6.7417	1.60693e-06	5.00835e-05
ENSG00000091583	APOH	protein_coding	2.44396	5.5896	6.92073	1.11054e-06	3.75206e-05
ENSG00000168811	IL12A	protein_coding	-6.355	-1.38143	-7.04338	8.64346e-07	3.08815e-05
ENSG00000166278	C2	protein_coding	-4.31764	-0.239649	-6.77069	1.51317e-06	4.79086e-05
ENSG00000213928	IRF9	protein_coding	-2.89412	1.1197	-6.67479	1.84689e-06	5.60297e-05
ENSG00000134533	RERG	protein_coding	2.64157	1.15821	6.65753	1.91461e-06	5.75731e-05
ENSG00000248596	RP11-844P9.2	lincRNA	-8.72408	-1.9879	-7.05224	8.48915e-07	3.04245e-05
ENSG00000171219	CDC42BPG	protein_coding	2.59113	2.53987	6.72102	1.67746e-06	5.17949e-05
ENSG00000170959	DCDC1	protein_coding	2.12832	4.33869	6.80029	1.42326e-06	4.58213e-05
ENSG00000166923	GREM1	protein_coding	-2.57445	5.23071	-6.84734	1.29149e-06	4.21079e-05
ENSG00000177989	ODF3B	protein_coding	-3.63738	2.52489	-6.63875	1.99116e-06	5.93526e-05
ENSG00000076662	ICAM3	protein_coding	2.26419	2.11992	6.64406	1.96919e-06	5.88689e-05
ENSG00000133561	GIMAP6	protein_coding	7.92038	-3.55438	7.45469	3.78516e-07	1.62397e-05
ENSG00000173930	SLCO4C1	protein_coding	-3.88222	2.19393	-6.60656	2.12986e-06	6.23989e-05
ENSG00000187510	PLEKHG7	protein_coding	-3.6302	0.715799	-6.56703	2.31384e-06	6.64117e-05
ENSG00000088002	SULT2B1	protein_coding	2.97159	0.989307	6.56079	2.34434e-06	6.69605e-05
ENSG00000095752	IL11	protein_coding	-2.79335	4.54652	-6.75323	1.56893e-06	4.9123e-05
ENSG00000105499	PLA2G4C	protein_coding	-2.93997	1.99764	-6.59123	2.19933e-06	6.38864e-05
ENSG00000174899	C3orf55	protein_coding	3.75283	0.0644446	6.54832	2.40655e-06	6.82621e-05
ENSG00000110446	SLC15A3	protein_coding	-8.70884	-1.15429	-7.01799	9.10233e-07	3.19095e-05
ENSG00000162772	ATF3	protein_coding	-3.22948	4.46343	-6.68843	1.79514e-06	5.47025e-05
ENSG00000169248	CXCL11	protein_coding	-10.1247	-2.10735	-7.13014	7.24808e-07	2.68795e-05
ENSG00000115252	PDE1A	protein_coding	3.21683	1.42147	6.50964	2.61062e-06	7.31402e-05
ENSG00000100784	RPS6KA5	protein_coding	-2.21759	3.18538	-6.5952	2.1811e-06	6.3537e-05
ENSG00000233030	RP11-196G18.3	antisense	-5.13081	-0.483942	-6.55904	2.353e-06	6.70213e-05
ENSG00000129757	CDKN1C	protein_coding	-3.62731	0.54706	-6.48218	2.76617e-06	7.62481e-05
ENSG00000186854	TRABD2A	protein_coding	2.18852	1.37507	6.48877	2.72799e-06	7.56021e-05
ENSG00000140451	PIF1	protein_coding	2.93096	1.60673	6.45177	2.94966e-06	7.95942e-05
ENSG00000140832	MARVELD3	protein_coding	3.17807	0.868493	6.44278	3.00628e-06	8.09092e-05
ENSG00000198520	C1orf228	protein_coding	-2.52666	1.80293	-6.44773	2.97499e-06	8.01723e-05
ENSG00000142156	COL6A1	protein_coding	-2.0312	3.79258	-6.56003	2.34808e-06	6.69741e-05
ENSG00000028137	TNFRSF1B	protein_coding	-7.72538	-1.23271	-6.7393	1.61497e-06	5.02576e-05
ENSG00000088340	FER1L4	pseudogene	2.0515	2.60565	6.49507	2.69202e-06	7.4892e-05
ENSG00000172955	ADH6	protein_coding	3.21208	2.69212	6.46321	2.87919e-06	7.8415e-05
ENSG00000203814	HIST2H2BF	protein_coding	-3.06185	0.552029	-6.38587	3.39154e-06	8.91713e-05
ENSG00000124256	ZBP1	protein_coding	-8.80755	-1.94743	-7.16751	6.72077e-07	2.52435e-05
ENSG00000162892	IL24	protein_coding	-6.83113	-2.74424	-6.71971	1.68205e-06	5.17949e-05
ENSG00000054654	SYNE2	protein_coding	-2.70572	6.446	-6.61942	2.07328e-06	6.11781e-05
ENSG00000128965	CHAC1	protein_coding	-2.67381	3.07681	-6.45187	2.94903e-06	7.95942e-05
ENSG00000135074	ADAM19	protein_coding	-2.44766	2.96982	-6.42642	3.11216e-06	8.35394e-05
ENSG00000058404	CAMK2B	protein_coding	5.14487	-1.69627	6.51971	2.55583e-06	7.18998e-05
ENSG00000087074	PPP1R15A	protein_coding	-2.13427	6.00701	-6.58205	2.24208e-06	6.48527e-05
ENSG00000140519	RHCG	protein_coding	-4.91707	2.40324	-6.36393	3.5533e-06	9.21253e-05
ENSG00000196104	SPOCK3	protein_coding	2.87128	1.79472	6.34347	3.71133e-06	9.5618e-05
ENSG00000113749	HRH2	protein_coding	2.77145	0.129189	6.28378	4.21495e-06	0.000105287
ENSG00000124749	COL21A1	protein_coding	2.74389	2.21179	6.33273	3.79717e-06	9.73404e-05
ENSG00000228203	RNF144A-AS1	processed_transcript	-2.88425	0.684466	-6.27637	4.28219e-06	0.000106577
ENSG00000084628	NKAIN1	protein_coding	-6.31029	-1.3317	-6.47547	2.80562e-06	7.70249e-05
ENSG00000167608	TMC4	protein_coding	3.12119	1.42347	6.25333	4.49845e-06	0.000110749
ENSG00000103647	CORO2B	protein_coding	2.62486	1.97221	6.26868	4.35316e-06	0.00010769
ENSG00000136002	ARHGEF4	protein_coding	-3.44576	1.86889	-6.25127	4.51832e-06	0.000110972
ENSG00000226887	ERVMER34-1	protein_coding	4.12245	-0.233248	6.20901	4.94654e-06	0.000119627
ENSG00000223572	CKMT1A	protein_coding	5.47485	-0.704988	6.27187	4.32362e-06	0.000107217
ENSG00000231298	LINC00704	lincRNA	3.20371	-0.0854679	6.19165	5.13435e-06	0.000123731
ENSG00000260086	RP11-42I10.1	lincRNA	2.32204	0.748924	6.18737	5.1817e-06	0.00012458
ENSG00000237883	DGUOK-AS1	antisense	4.72678	-1.3872	6.29473	4.11759e-06	0.000103739
ENSG00000130234	ACE2	protein_coding	-5.89834	-0.603783	-6.35312	3.63596e-06	9.39907e-05
ENSG00000176928	GCNT4	protein_coding	-4.67269	0.0245957	-6.1825	5.23626e-06	0.00012545
ENSG00000144596	GRIP2	processed_transcript	-4.84767	0.898542	-6.16592	5.42623e-06	0.00012794
ENSG00000114200	BCHE	protein_coding	3.2715	2.33732	6.18442	5.21471e-06	0.00012508
ENSG00000118640	VAMP8	protein_coding	2.20393	4.93586	6.35751	3.60214e-06	9.32737e-05
ENSG00000205978	NYNRIN	protein_coding	2.37364	1.79058	6.17372	5.33593e-06	0.000126948
ENSG00000178695	KCTD12	protein_coding	2.81443	1.88017	6.13764	5.76677e-06	0.000135006
ENSG00000164112	TMEM155	protein_coding	6.32184	-3.22881	6.49151	2.71228e-06	7.52685e-05
ENSG00000050438	SLC4A8	protein_coding	2.78791	1.938	6.13089	5.85122e-06	0.00013636
ENSG00000145864	GABRB2	protein_coding	6.74641	-4.20678	6.76348	1.53594e-06	4.84329e-05
ENSG00000124575	HIST1H1D	protein_coding	-3.46196	-0.289347	-6.05899	6.83403e-06	0.000154693
ENSG00000148702	HABP2	protein_coding	3.09695	5.71825	6.30618	4.01821e-06	0.00010161
ENSG00000144057	ST6GAL2	protein_coding	2.71422	4.2339	6.2499	4.53159e-06	0.000111165
ENSG00000163121	NEURL3	pseudogene	-3.23501	-0.540245	-6.05002	6.96812e-06	0.000156519
ENSG00000116701	NCF2	protein_coding	-3.06972	1.86384	-6.09841	6.27595e-06	0.000144291
ENSG00000188060	RAB42	protein_coding	-4.92898	-1.22016	-6.1808	5.25541e-06	0.000125615
ENSG00000268621	AC006262.5	lincRNA	-2.0591	7.6898	-6.3266	3.8471e-06	9.83584e-05
ENSG00000272468	RP1-86C11.7	lincRNA	-3.22107	-0.188672	-6.02145	7.41316e-06	0.000163472
ENSG00000173237	C11orf86	protein_coding	-3.46396	0.789518	-6.01513	7.51547e-06	0.000165018
ENSG00000164327	RICTOR	protein_coding	-2.30346	5.78051	-6.26492	4.38834e-06	0.000108299
ENSG00000170345	FOS	protein_coding	-2.16336	3.04312	-6.13013	5.86084e-06	0.000136429
ENSG00000158125	XDH	protein_coding	-2.07276	2.63449	-6.09078	6.38019e-06	0.000146359
ENSG00000065320	NTN1	protein_coding	-4.4991	-1.32863	-6.12027	5.98674e-06	0.00013873
ENSG00000184058	TBX1	protein_coding	-3.50422	-0.162914	-6.00669	7.65426e-06	0.000166816
ENSG00000176402	GJC3	protein_coding	4.23166	-1.07337	6.0599	6.82071e-06	0.000154562
ENSG00000164171	ITGA2	protein_coding	-2.14198	7.20067	-6.27415	4.30261e-06	0.000106826
ENSG00000173267	SNCG	protein_coding	2.07896	2.42272	6.03726	7.16339e-06	0.000158818
ENSG00000215218	UBE2QL1	protein_coding	-7.50457	-2.42576	-6.30055	4.06673e-06	0.00010271
ENSG00000178826	TMEM139	protein_coding	-2.51689	1.51108	-5.9669	8.34565e-06	0.000177728
ENSG00000261690	AC009133.12	antisense	-2.11408	2.39535	-5.99704	7.81631e-06	0.00016909
ENSG00000165507	C10orf10	protein_coding	-3.10092	0.589239	-5.92306	9.18179e-06	0.000192963
ENSG00000007402	CACNA2D2	protein_coding	-3.48001	-0.386596	-5.91888	9.26569e-06	0.000194295
ENSG00000197903	HIST1H2BK	protein_coding	-2.02241	6.07531	-6.1513	5.59955e-06	0.000131541
ENSG00000257732	RP11-818F20.5	antisense	-3.16804	1.47818	-5.9066	9.51734e-06	0.000197953
ENSG00000204622	HLA-J	pseudogene	-5.62674	-2.12393	-6.16695	5.41415e-06	0.000127919
ENSG00000226025	LGALS17A	pseudogene	-7.34852	-1.44189	-6.40385	3.26462e-06	8.6949e-05
ENSG00000087303	NID2	protein_coding	-2.34484	4.18672	-6.0457	7.03356e-06	0.000156852
ENSG00000224086	LL22NC03-86G7.1	antisense	2.77141	-0.0882134	5.83692	1.10838e-05	0.000222197
ENSG00000021645	NRXN3	protein_coding	4.46096	-1.02794	5.87183	1.02685e-05	0.000209122
ENSG00000187957	DNER	protein_coding	-3.57693	0.831633	-5.82869	1.12857e-05	0.000225582
ENSG00000101255	TRIB3	protein_coding	-2.25067	7.73593	-6.13634	5.78294e-06	0.00013523
ENSG00000249992	TMEM158	protein_coding	-3.13882	0.93856	-5.82901	1.12776e-05	0.000225582
ENSG00000079263	SP140	protein_coding	-6.68524	-1.81347	-6.00449	7.69098e-06	0.000167099
ENSG00000166592	RRAD	protein_coding	-3.74532	-0.536806	-5.79444	1.21664e-05	0.000240375
ENSG00000213654	GPSM3	protein_coding	2.42733	0.331415	5.78858	1.2324e-05	0.000241647
ENSG00000198125	MB	protein_coding	2.33452	2.1079	5.85916	1.05571e-05	0.000213727
ENSG00000248323	LUCAT1	lincRNA	-2.49168	2.2697	-5.86392	1.04478e-05	0.000211723
ENSG00000143412	ANXA9	protein_coding	2.24354	1.44769	5.80903	1.17829e-05	0.000234606
ENSG00000162745	OLFML2B	protein_coding	5.59762	-1.87089	5.88093	1.00662e-05	0.000206232
ENSG00000142611	PRDM16	protein_coding	-5.58636	-0.1963	-5.78836	1.23299e-05	0.000241647
ENSG00000155629	PIK3AP1	protein_coding	-3.04419	3.08289	-5.83061	1.12383e-05	0.000225072
ENSG00000108551	RASD1	protein_coding	-3.87892	0.262171	-5.75419	1.32921e-05	0.000256896
ENSG00000083814	ZNF671	protein_coding	-2.68302	0.657419	-5.74424	1.35862e-05	0.000261194
ENSG00000203819	HIST2H2BC	pseudogene	-3.32471	-0.873295	-5.7538	1.33033e-05	0.000256896
ENSG00000023445	BIRC3	protein_coding	-2.87597	5.41419	-5.98894	7.95516e-06	0.00017119
ENSG00000215018	COL28A1	protein_coding	3.15705	1.4976	5.77521	1.26914e-05	0.000247882
ENSG00000196358	NTNG2	protein_coding	-3.1057	1.32701	-5.72027	1.4323e-05	0.000271225
ENSG00000221866	PLXNA4	protein_coding	3.26765	0.586502	5.71232	1.45763e-05	0.000273996
ENSG00000272760	RP11-5C23.1	antisense	-3.4975	0.380056	-5.69873	1.50201e-05	0.000279708
ENSG00000112796	ENPP5	protein_coding	7.10759	-3.93971	6.23119	4.71679e-06	0.000114884
ENSG00000130818	ZNF426	protein_coding	-2.42295	0.88057	-5.71139	1.46064e-05	0.000274312
ENSG00000249790	RP11-20D14.6	lincRNA	-6.21232	-2.43883	-5.80673	1.18426e-05	0.000235565
ENSG00000196420	S100A5	protein_coding	3.73814	-0.959073	5.70319	1.48728e-05	0.000278208
ENSG00000164794	KCNV1	protein_coding	3.18808	0.300842	5.68128	1.56099e-05	0.000288071
ENSG00000225950	NTF4	protein_coding	4.62683	-1.16716	5.70276	1.4887e-05	0.000278208
ENSG00000154146	NRGN	protein_coding	2.0261	1.76187	5.75119	1.33799e-05	0.000257647
ENSG00000187984	ANKRD19P	pseudogene	6.70987	-3.94625	6.14984	5.61717e-06	0.000131804
ENSG00000204136	GGTA1P	pseudogene	6.33645	-4.0717	6.17317	5.34231e-06	0.000126953
ENSG00000243766	HOTTIP	antisense	5.25267	-1.56651	5.72693	1.41142e-05	0.000268013
ENSG00000189221	MAOA	protein_coding	2.17322	3.83633	5.84206	1.09598e-05	0.000220027
ENSG00000006210	CX3CL1	protein_coding	-3.37184	2.46137	-5.67638	1.57801e-05	0.000290241
ENSG00000127831	VIL1	protein_coding	5.20516	2.99305	5.73828	1.37657e-05	0.000263135
ENSG00000260077	RP11-254F7.2	lincRNA	-2.31493	0.473068	-5.63966	1.71148e-05	0.000308971
ENSG00000113070	HBEGF	protein_coding	-2.2681	1.57442	-5.68617	1.54423e-05	0.000285564
ENSG00000159708	LRRC36	protein_coding	2.53809	1.1182	5.6503	1.67166e-05	0.000303653
ENSG00000181143	MUC16	protein_coding	-3.82624	-0.140633	-5.62403	1.77179e-05	0.000317068
ENSG00000133574	GIMAP4	protein_coding	8.53188	-3.3067	6.0468	7.01691e-06	0.000156852
ENSG00000101323	HAO1	protein_coding	4.76872	-0.154334	5.63317	1.73628e-05	0.000312896
ENSG00000218052	ADAMTS7P4	pseudogene	-3.67702	-0.495213	-5.63966	1.71148e-05	0.000308971
ENSG00000090339	ICAM1	protein_coding	-2.75735	2.75965	-5.71941	1.43502e-05	0.000271488
ENSG00000229474	PATL2	protein_coding	-5.63686	-1.3699	-5.7183	1.43855e-05	0.000271906
ENSG00000077522	ACTN2	protein_coding	-6.50786	-2.66121	-5.97184	8.2564e-06	0.000176745
ENSG00000213214	ARHGEF35	protein_coding	4.61179	-0.910665	5.63399	1.73313e-05	0.000312604
ENSG00000228313	CTD-2555K7.4	antisense	-4.39142	-1.41491	-5.62655	1.76193e-05	0.000315854
ENSG00000233975	RP11-288L9.1	lincRNA	-6.72742	-3.08913	-6.06647	6.72434e-06	0.000152886
ENSG00000050344	NFE2L3	protein_coding	-2.70321	3.46809	-5.74413	1.35895e-05	0.000261194
ENSG00000100368	CSF2RB	protein_coding	6.03301	-4.07509	6.0456	7.03516e-06	0.000156852
ENSG00000007129	CEACAM21	protein_coding	6.06877	-4.3014	6.08228	6.49837e-06	0.000148903
ENSG00000118503	TNFAIP3	protein_coding	-3.03304	3.30356	-5.72283	1.42424e-05	0.000269947
ENSG00000130643	CALY	protein_coding	4.3329	-0.590227	5.57593	1.97126e-05	0.00034173
ENSG00000226598	AC017060.1	lincRNA	-3.04462	0.68545	-5.57976	1.95458e-05	0.000339377
ENSG00000183019	C19orf59	protein_coding	5.92564	-4.33837	6.0519	6.93985e-06	0.000156222
ENSG00000002726	AOC1	protein_coding	8.28641	-3.12582	5.8898	9.87314e-06	0.000203906
ENSG00000163485	ADORA1	protein_coding	2.56825	0.289389	5.5609	2.0382e-05	0.000352144
ENSG00000198695	MT-ND6	protein_coding	2.60356	6.25326	5.85321	1.06956e-05	0.000215678
ENSG00000136842	TMOD1	protein_coding	-2.20682	2.31267	-5.64563	1.68904e-05	0.000305997
ENSG00000257605	RP11-680A11.5	antisense	3.04113	-0.2702	5.53235	2.17182e-05	0.000370854
ENSG00000104327	CALB1	protein_coding	-5.15058	-3.08666	-5.75395	1.3299e-05	0.000256896
ENSG00000169429	IL8	protein_coding	-4.7046	4.45428	-5.71511	1.44868e-05	0.000272928
ENSG00000198910	L1CAM	protein_coding	-2.44214	2.06285	-5.60482	1.84884e-05	0.000324819
ENSG00000157570	TSPAN18	protein_coding	4.90034	-0.504949	5.48084	2.43597e-05	0.000405165
ENSG00000173227	SYT12	protein_coding	-2.05652	1.2683	-5.52837	2.19114e-05	0.000373532
ENSG00000228451	SDAD1P1	pseudogene	-2.20089	1.1959	-5.52523	2.20651e-05	0.00037584
ENSG00000137877	SPTBN5	protein_coding	-3.5863	0.771803	-5.48022	2.43935e-05	0.000405398
ENSG00000110852	CLEC2B	protein_coding	-2.75936	3.25727	-5.60716	1.83929e-05	0.000324819
ENSG00000174600	CMKLR1	protein_coding	6.31247	-3.94282	5.89538	9.75349e-06	0.000201865
ENSG00000128849	CGNL1	protein_coding	2.47458	3.48184	5.64151	1.70449e-05	0.000308251
ENSG00000055813	CCDC85A	protein_coding	3.3975	-0.119497	5.45121	2.6026e-05	0.000425631
ENSG00000149564	ESAM	protein_coding	2.44641	0.682663	5.46808	2.50634e-05	0.000413849
ENSG00000185291	IL3RA	protein_coding	-4.1101	-1.16727	-5.48523	2.41224e-05	0.000402958
ENSG00000115194	SLC30A3	protein_coding	-3.04122	0.0684807	-5.43411	2.70401e-05	0.000439065
ENSG00000103489	XYLT1	protein_coding	-2.2529	1.54607	-5.48916	2.39118e-05	0.000400641
ENSG00000197991	PCDH20	protein_coding	3.94071	-1.02367	5.45322	2.59093e-05	0.000424061
ENSG00000128655	PDE11A	protein_coding	2.15709	2.46589	5.54551	2.10917e-05	0.000361662
ENSG00000157303	SUSD3	protein_coding	-5.52793	-2.97484	-5.67252	1.59152e-05	0.00029168
ENSG00000224846	RP1-90J20.8	antisense	-7.50677	-2.58339	-5.59588	1.8859e-05	0.000328598
ENSG00000230795	HLA-K	pseudogene	-5.75333	-1.33406	-5.50741	2.29583e-05	0.000388473
ENSG00000215612	HMX1	protein_coding	-5.8332	-2.58891	-5.5835	1.93842e-05	0.000336891
ENSG00000084110	HAL	protein_coding	-4.36934	-0.793876	-5.39254	2.96764e-05	0.000472519
ENSG00000145920	CPLX2	protein_coding	2.17491	9.70436	5.74061	1.36954e-05	0.00026249
ENSG00000164946	FREM1	protein_coding	5.6341	-2.11811	5.4824	2.42751e-05	0.000404415
ENSG00000236098	RP11-148B18.4	lincRNA	-6.13208	-2.82418	-5.66873	1.6049e-05	0.000293606
ENSG00000148123	LPPR1	protein_coding	3.31671	1.08488	5.396	2.94477e-05	0.000470005
ENSG00000109654	TRIM2	protein_coding	2.60398	1.06758	5.40681	2.87433e-05	0.000461356
ENSG00000111052	LIN7A	protein_coding	2.04685	2.51285	5.48975	2.38805e-05	0.000400443
ENSG00000105383	CD33	protein_coding	6.77356	-2.89176	5.59715	1.88058e-05	0.000328228
ENSG00000132639	SNAP25	protein_coding	-2.09468	2.46489	-5.46258	2.53734e-05	0.000417958
ENSG00000144355	DLX1	protein_coding	2.45868	0.465728	5.34899	3.27217e-05	0.000511086
ENSG00000138722	MMRN1	protein_coding	5.61249	-4.40039	5.72509	1.41716e-05	0.000268855
ENSG00000187475	HIST1H1T	protein_coding	-6.26365	-3.38859	-5.68515	1.54773e-05	0.000285953
ENSG00000130038	EFCAB4B	protein_coding	3.35584	2.83822	5.47512	2.46728e-05	0.000408715
ENSG00000159763	PIP	protein_coding	-4.09711	1.73469	-5.3451	3.30084e-05	0.00051322
ENSG00000173432	SAA1	protein_coding	-3.85028	-1.01732	-5.29813	3.66836e-05	0.000556029
ENSG00000104888	SLC17A7	protein_coding	3.06345	0.0514962	5.26489	3.95349e-05	0.000593111
ENSG00000167680	SEMA6B	protein_coding	2.03556	2.01132	5.3666	3.14536e-05	0.00049543
ENSG00000116194	ANGPTL1	protein_coding	-5.37171	-1.7249	-5.36837	3.13291e-05	0.000493849
ENSG00000005844	ITGAL	protein_coding	3.10348	0.00557125	5.23887	4.19231e-05	0.000621662
ENSG00000174827	PDZK1	protein_coding	5.28643	-0.244206	5.21202	4.45419e-05	0.000655284
ENSG00000183018	SPNS2	protein_coding	-2.99453	1.37641	-5.29533	3.69153e-05	0.000558302
ENSG00000137731	FXYD2	protein_coding	2.82663	2.96793	5.36457	3.15971e-05	0.000497309
ENSG00000183760	PAPL	protein_coding	-4.90846	-2.62276	-5.30306	3.62792e-05	0.000552349
ENSG00000259772	RP11-16E12.2	lincRNA	4.15882	-0.563549	5.20206	4.55558e-05	0.000665426
ENSG00000248144	ADH1C	polymorphic_pseudogene	4.07994	1.63105	5.24511	4.13375e-05	0.000614311
ENSG00000187008	PKD1L3	processed_transcript	5.85174	-4.14214	5.55041	2.08629e-05	0.000358639
ENSG00000143217	PVRL4	protein_coding	-4.19252	-0.567603	-5.17712	4.81973e-05	0.000697552
ENSG00000007171	NOS2	protein_coding	-5.78687	-2.73226	-5.41167	2.84321e-05	0.000457321
ENSG00000177202	SPACA4	protein_coding	5.80707	-3.57471	5.43127	2.72119e-05	0.000440807
ENSG00000214049	UCA1	processed_transcript	-6.91639	-1.82787	-5.24538	4.13124e-05	0.000614311
ENSG00000237864	LINC00322	lincRNA	-3.031	0.176106	-5.18193	4.76764e-05	0.000691966
ENSG00000129988	LBP	protein_coding	-5.85005	0.317929	-5.17097	4.88724e-05	0.000704834
ENSG00000181885	CLDN7	protein_coding	3.03206	-0.351681	5.16524	4.95104e-05	0.000713534
ENSG00000100033	PRODH	protein_coding	2.00029	4.44056	5.42651	2.75037e-05	0.00044483
ENSG00000187140	FOXD3	protein_coding	-2.32191	0.213559	-5.16385	4.96659e-05	0.000714771
ENSG00000147027	TMEM47	protein_coding	-2.21275	3.21543	-5.33536	3.37383e-05	0.000520993
ENSG00000224816	NAP1L4P2	pseudogene	5.6834	-4.35969	5.50768	2.2945e-05	0.000388473
ENSG00000111913	FAM65B	protein_coding	-7.26956	-1.84547	-5.34785	3.28048e-05	0.000511217
ENSG00000196843	ARID5A	protein_coding	-2.10038	1.37007	-5.19215	4.65875e-05	0.000678081
ENSG00000178977	LINC00324	lincRNA	2.53779	0.805905	5.16329	4.97291e-05	0.000715178
ENSG00000169562	GJB1	protein_coding	5.22282	1.10016	5.14142	5.22536e-05	0.000743147
ENSG00000128918	ALDH1A2	protein_coding	-4.57553	-1.44732	-5.14717	5.1578e-05	0.000736086
ENSG00000159166	LAD1	protein_coding	3.03642	0.104879	5.11691	5.5238e-05	0.000778037
ENSG00000253649	PRSS51	antisense	5.56523	-4.40556	5.45873	2.55922e-05	0.000420383
ENSG00000120332	TNN	protein_coding	6.24437	-4.29083	5.42401	2.76578e-05	0.00044662
ENSG00000169413	RNASE6	protein_coding	5.49686	-4.41527	5.43145	2.72013e-05	0.000440807
ENSG00000089250	NOS1	protein_coding	-3.98442	1.74384	-5.14472	5.18644e-05	0.00073915
ENSG00000233822	HIST1H2BN	protein_coding	-2.1726	0.77154	-5.11837	5.50548e-05	0.000776523
ENSG00000258657	RP11-104E19.1	antisense	5.27238	-4.21905	5.37822	3.06447e-05	0.000485299
ENSG00000167850	CD300C	protein_coding	5.70867	-2.82469	5.23176	4.26008e-05	0.000630344
ENSG00000256262	USP30-AS1	antisense	-6.4343	-2.32142	-5.34009	3.33817e-05	0.000517454
ENSG00000101198	NKAIN4	protein_coding	-3.16724	-0.374858	-5.04678	6.47707e-05	0.000885545
ENSG00000154065	ANKRD29	protein_coding	-2.13501	2.99828	-5.23529	4.22629e-05	0.000625796
ENSG00000185432	METTL7A	protein_coding	2.57946	0.72316	5.07701	6.0471e-05	0.000839819
ENSG00000169994	MYO7B	protein_coding	4.74639	-0.10936	5.03853	6.59968e-05	0.000897522
ENSG00000259925	CTA-363E6.2	lincRNA	-4.16727	-1.61137	-5.07732	6.04294e-05	0.000839819
ENSG00000149131	SERPING1	protein_coding	-5.10076	0.606426	-5.06156	6.26312e-05	0.00086298
ENSG00000162614	NEXN	protein_coding	-2.36613	2.77746	-5.18575	4.72659e-05	0.00068698
ENSG00000089169	RPH3A	protein_coding	-3.44922	-0.180457	-5.01568	6.95183e-05	0.000934279
ENSG00000100092	SH3BP1	protein_coding	2.00381	1.30965	5.07931	6.01562e-05	0.000836963
ENSG00000164107	HAND2	protein_coding	-4.09768	-1.87176	-5.04291	6.5343e-05	0.000891586
ENSG00000238266	LINC00707	lincRNA	-2.23882	2.01354	-5.12457	5.42867e-05	0.000766872
ENSG00000156042	TTC18	protein_coding	-2.39179	0.353755	-5.01624	6.94296e-05	0.000934279
ENSG00000151572	ANO4	protein_coding	5.74962	-2.38909	5.14233	5.21453e-05	0.000742121
ENSG00000170091	NSG2	protein_coding	6.64834	-3.53178	5.21279	4.44647e-05	0.000654617
ENSG00000198417	MT1F	protein_coding	2.08459	1.02398	5.01371	6.98312e-05	0.000937851
ENSG00000126460	PRRG2	protein_coding	2.63698	-0.439543	4.97399	7.64428e-05	0.00100881
ENSG00000228288	PCAT6	antisense	2.05353	0.515857	4.99286	7.32259e-05	0.000974509
ENSG00000163016	ALMS1P	pseudogene	-5.8856	-2.81227	-5.21526	4.42178e-05	0.00065145
ENSG00000164626	KCNK5	protein_coding	2.16933	4.84035	5.25864	4.00955e-05	0.000599765
ENSG00000198346	ZNF813	protein_coding	-2.3749	0.801366	-5.00716	7.08804e-05	0.000948216
ENSG00000111254	AKAP3	protein_coding	-2.76909	0.090001	-4.95733	7.94015e-05	0.0010385
ENSG00000135472	FAIM2	protein_coding	4.76993	-0.384748	4.93395	8.37531e-05	0.00107958
ENSG00000266401	RP11-874J12.4	antisense	-3.50383	-0.251806	-4.93518	8.35175e-05	0.0010779
ENSG00000109181	UGT2B10	protein_coding	3.31572	-0.179522	4.90789	8.88891e-05	0.00113015
ENSG00000001626	CFTR	protein_coding	2.44215	1.25342	4.9858	7.4413e-05	0.000984557
ENSG00000233087	AC073869.1	pseudogene	5.19163	-3.38054	5.00219	7.16869e-05	0.000957756
ENSG00000095585	BLNK	protein_coding	-4.37496	-0.523505	-4.87365	9.61254e-05	0.0012013
ENSG00000137571	SLCO5A1	protein_coding	-2.86618	0.88513	-4.87867	9.50281e-05	0.00119122
ENSG00000158055	GRHL3	protein_coding	2.5869	1.24143	4.92847	8.48072e-05	0.00109042
ENSG00000188760	TMEM198	protein_coding	2.49298	0.662163	4.88155	9.44039e-05	0.00118557
ENSG00000100604	CHGA	protein_coding	-3.78074	-1.02645	-4.82143	0.000108331	0.00132477
ENSG00000170271	FAXDC2	protein_coding	3.35698	1.48918	4.87048	9.68239e-05	0.00120636
ENSG00000268510	IFNL3P1	pseudogene	-4.70228	-2.04802	-4.8856	9.35347e-05	0.00117842
ENSG00000146039	SLC17A4	protein_coding	2.94339	1.63292	4.8972	9.10869e-05	0.00115309
ENSG00000215022	RP1-257A7.4	antisense	-3.00368	-0.730019	-4.79514	0.000115058	0.00138538
ENSG00000186897	C1QL4	protein_coding	-3.32891	-0.906661	-4.79369	0.000115441	0.00138732
ENSG00000198785	GRIN3A	protein_coding	-5.02051	-2.8968	-4.957	7.9462e-05	0.00103863
ENSG00000136147	PHF11	protein_coding	-2.52255	3.56373	-4.98764	7.41025e-05	0.000982985
ENSG00000119915	ELOVL3	protein_coding	-4.90483	-1.45529	-4.83033	0.000106145	0.00130114
ENSG00000126878	AIF1L	protein_coding	2.11708	0.657803	4.81521	0.000109886	0.00133583
ENSG00000176490	DIRAS1	protein_coding	-2.75678	0.463313	-4.78764	0.000117055	0.0014022
ENSG00000143278	F13B	protein_coding	3.73041	-0.337431	4.76976	0.000121954	0.00144318
ENSG00000121413	ZSCAN18	protein_coding	-2.31986	1.637	-4.85823	9.95755e-05	0.00123539
ENSG00000179776	CDH5	protein_coding	-2.46639	1.21353	-4.84013	0.00010379	0.00127839
ENSG00000087495	PHACTR3	protein_coding	4.96011	-4.51004	5.02639	6.78454e-05	0.00091598
ENSG00000250889	RP11-229C3.2	lincRNA	-4.41716	-2.05179	-4.8025	0.000113132	0.00136719
ENSG00000151892	GFRA1	protein_coding	2.38925	3.54958	4.99023	7.36653e-05	0.00097972
ENSG00000196711	FAM150A	protein_coding	5.27721	-3.07175	4.88642	9.33579e-05	0.00117755
ENSG00000239389	PCDHA13	protein_coding	3.07134	-1.43877	4.75234	0.000126931	0.00148415
ENSG00000171450	CDK5R2	protein_coding	-2.14387	0.279479	-4.77058	0.000121725	0.00144213
ENSG00000162670	BRINP3	protein_coding	3.59255	-1.51056	4.7332	0.000132633	0.00153501
ENSG00000157884	CIB4	protein_coding	6.59566	-2.9009	4.87874	9.50129e-05	0.00119122
ENSG00000167912	RP11-25K19.1	antisense	3.55753	-0.440389	4.71409	0.000138587	0.00158864
ENSG00000178573	MAF	protein_coding	-4.52078	-1.51048	-4.71189	0.00013929	0.00159407
ENSG00000213145	CRIP1	protein_coding	2.15142	1.11097	4.79034	0.000116331	0.00139515
ENSG00000174473	GALNTL6	protein_coding	2.71312	0.839126	4.77334	0.000120959	0.00143555
ENSG00000106327	TFR2	protein_coding	2.06567	1.60901	4.8129	0.000110469	0.00133974
ENSG00000243955	GSTA1	protein_coding	4.72423	0.992032	4.70916	0.000140165	0.00160139
ENSG00000154451	GBP5	protein_coding	-5.82383	-1.84246	-4.81305	0.00011043	0.00133974
ENSG00000112333	NR2E1	protein_coding	6.03672	-3.01797	4.78371	0.000118115	0.00141242
ENSG00000229334	AC046143.3	antisense	2.68672	-0.458195	4.67724	0.000150841	0.00170063
ENSG00000067840	PDZD4	protein_coding	-2.35702	0.447345	-4.69809	0.000143779	0.00163539
ENSG00000205744	DENND1C	protein_coding	2.50733	-0.974992	4.66647	0.000154625	0.00173851
ENSG00000255414	LINC01059	lincRNA	-2.41522	1.04954	-4.72261	0.000135898	0.00156732
ENSG00000253339	RP11-434I12.3	lincRNA	-4.92328	-2.70957	-4.73941	0.000130756	0.00152101
ENSG00000162989	KCNJ3	protein_coding	5.12186	-1.15859	4.66317	0.000155805	0.0017489
ENSG00000203739	RP11-296O14.3	antisense	4.02292	-1.59475	4.6604	0.000156802	0.00175434
ENSG00000171234	UGT2B7	protein_coding	2.4416	0.702352	4.69404	0.000145124	0.00164887
ENSG00000233818	AP000695.4	antisense	-3.02059	-0.342883	-4.63755	0.000165272	0.00183013
ENSG00000139874	SSTR1	protein_coding	4.98533	-4.50006	4.86986	9.69625e-05	0.00120735
ENSG00000243650	RN7SL834P	misc_RNA	-4.15651	-1.98786	-4.7026	0.000142295	0.00162122
ENSG00000196263	ZNF471	protein_coding	-4.37384	-1.92675	-4.64789	0.000161382	0.00179384
ENSG00000255970	RP11-43N5.1	lincRNA	-5.32054	-3.83128	-4.76455	0.000123423	0.00145491
ENSG00000159753	RLTPR	protein_coding	2.46712	-0.26688	4.63207	0.00016737	0.00184539
ENSG00000076706	MCAM	protein_coding	-3.09985	4.45175	-4.92191	8.6088e-05	0.00110345
ENSG00000178752	FAM132B	protein_coding	-2.13893	1.05559	-4.6981	0.000143776	0.00163539
ENSG00000141668	CBLN2	protein_coding	4.52781	-2.87656	4.69219	0.000145742	0.00165314
ENSG00000130957	FBP2	protein_coding	-6.14728	-3.26418	-4.77258	0.000121168	0.0014372
ENSG00000087245	MMP2	protein_coding	2.84344	0.652514	4.64039	0.000164194	0.00181917
ENSG00000166920	C15orf48	protein_coding	-3.92009	1.20882	-4.65298	0.0001595	0.00177773
ENSG00000129991	TNNI3	protein_coding	2.3877	0.268217	4.62417	0.000170441	0.00187536
ENSG00000258702	RP11-433J8.1	lincRNA	3.41544	-1.51611	4.58633	0.000185976	0.00200842
ENSG00000160469	BRSK1	protein_coding	-2.07411	1.7782	-4.71385	0.000138661	0.00158864
ENSG00000272894	RP5-1159O4.1	lincRNA	2.92108	-0.58796	4.58273	0.000187523	0.00201875
ENSG00000081041	CXCL2	protein_coding	-2.40886	3.26051	-4.78401	0.000118034	0.00141228
ENSG00000167419	LPO	protein_coding	5.53269	-3.67805	4.70584	0.000141239	0.00161098
ENSG00000167723	TRPV3	protein_coding	2.31785	-0.515096	4.56951	0.00019333	0.002065
ENSG00000227070	RP11-191G24.1	antisense	4.18242	-2.46966	4.61221	0.000175206	0.00191837
ENSG00000157873	TNFRSF14	protein_coding	-5.37014	-1.31182	-4.56469	0.000195492	0.00208593
ENSG00000139597	N4BP2L1	protein_coding	-4.16484	-1.54411	-4.5416	0.000206188	0.00217391
ENSG00000204584	RP11-304F15.3	antisense	-2.2418	0.76846	-4.58365	0.000187128	0.00201661
ENSG00000260103	RP11-10O17.1	pseudogene	-6.24522	-2.92259	-4.60293	0.000178991	0.00194712
ENSG00000159307	SCUBE1	protein_coding	5.27622	-3.11011	4.63487	0.000166292	0.00183845
ENSG00000134716	CYP2J2	protein_coding	-3.87599	-0.862957	-4.53694	0.000208418	0.00219079
ENSG00000246528	RP11-159H10.3	antisense	-4.45765	-2.92528	-4.5995	0.000180414	0.00195971
ENSG00000067445	TRO	protein_coding	2.56767	0.036746	4.53437	0.000209657	0.00220044
ENSG00000268849	SIGLEC22P	pseudogene	4.61237	-4.56606	4.7154	0.000138168	0.00158565
ENSG00000145911	N4BP3	protein_coding	-3.69731	-0.748157	-4.50643	0.000223631	0.0023151
ENSG00000005471	ABCB4	protein_coding	3.68115	-0.439084	4.50552	0.000224104	0.00231766
ENSG00000268912	CTD-2619J13.17	lincRNA	-3.67897	-2.00153	-4.51029	0.000221647	0.0023027
ENSG00000185070	FLRT2	protein_coding	2.75764	1.0356	4.57656	0.000190214	0.00204022
ENSG00000188959	C9orf152	protein_coding	2.46298	3.83789	4.77533	0.000120407	0.00143108
ENSG00000243550	RP11-483E7.1	lincRNA	4.97378	-4.39871	4.68204	0.000149184	0.00168565
ENSG00000171246	NPTX1	protein_coding	-2.59948	0.172825	-4.51479	0.000219357	0.00228354
ENSG00000161133	USP41	protein_coding	-5.89623	-2.10276	-4.55809	0.000198491	0.00211133
ENSG00000225101	OR52K3P	pseudogene	-5.31996	-2.79222	-4.62552	0.000169915	0.00187144
ENSG00000248698	LINC01085	lincRNA	-2.73169	0.220262	-4.49417	0.000230057	0.00236255
ENSG00000225964	AC017076.5	antisense	-4.94357	-3.16011	-4.63387	0.000166678	0.00184073
ENSG00000092068	SLC7A8	protein_coding	2.76717	0.412313	4.5034	0.000225203	0.00232551
ENSG00000143028	SYPL2	protein_coding	-4.37182	-2.43082	-4.50866	0.000222483	0.00230672
ENSG00000233382	NKAPP1	pseudogene	-2.10866	0.507372	-4.50409	0.000224841	0.00232294
ENSG00000171522	PTGER4	protein_coding	2.3159	0.132965	4.50036	0.000226791	0.00233837
ENSG00000273183	RP11-5C23.2	antisense	-4.35806	-2.51876	-4.53745	0.000208174	0.00219047
ENSG00000131668	BARX1	protein_coding	-2.31352	0.561696	-4.5052	0.000224269	0.0023182
ENSG00000186765	FSCN2	protein_coding	2.13147	0.956424	4.53473	0.000209485	0.00220044
ENSG00000116668	SWT1	protein_coding	-2.22941	1.92626	-4.56957	0.000193302	0.002065
ENSG00000164099	PRSS12	protein_coding	2.04259	1.06841	4.52252	0.000215476	0.0022477
ENSG00000172296	SPTLC3	protein_coding	2.15215	3.30348	4.62302	0.000170895	0.00187719
ENSG00000250222	CTC-338M12.5	antisense	2.51585	0.43265	4.45878	0.000249663	0.00251849
ENSG00000197721	CR1L	protein_coding	-5.90114	-3.03414	-4.56443	0.000195611	0.00208611
ENSG00000203279	RP11-498P14.5	lincRNA	2.8221	-0.525165	4.42385	0.000270668	0.00268157
ENSG00000185338	SOCS1	protein_coding	-4.48974	-0.0567952	-4.41419	0.000276785	0.00271854
ENSG00000149582	TMEM25	protein_coding	-3.21436	-0.931682	-4.4111	0.00027877	0.00273272
ENSG00000188282	RUFY4	protein_coding	-7.28212	-2.98263	-4.56112	0.000197108	0.00209989
ENSG00000168309	FAM107A	protein_coding	5.46019	-3.54581	4.54972	0.00020236	0.00214581
ENSG00000172572	PDE3A	protein_coding	2.17344	4.2148	4.70526	0.000141426	0.00161221
ENSG00000136244	IL6	protein_coding	-5.75517	-1.75199	-4.41667	0.000275199	0.00271075
ENSG00000134242	PTPN22	protein_coding	-5.14057	-3.42901	-4.46107	0.000248343	0.00250888
ENSG00000186994	KANK3	protein_coding	-2.24435	0.518931	-4.42501	0.000269941	0.00267696
ENSG00000229021	NBPF18P	antisense	5.01619	-3.99829	4.50889	0.000222366	0.00230667
ENSG00000156413	FUT6	protein_coding	5.64467	-2.50816	4.39563	0.000288929	0.00280771
ENSG00000138079	SLC3A1	protein_coding	2.14641	1.16285	4.46599	0.000245537	0.00249519
ENSG00000130700	GATA5	protein_coding	-2.64725	-0.596591	-4.35472	0.000317636	0.00302278
ENSG00000018280	SLC11A1	protein_coding	-2.74574	-0.267438	-4.3708	0.00030602	0.00293951
ENSG00000116031	CD207	protein_coding	4.89276	-4.08874	4.49004	0.00023226	0.00237802
ENSG00000119630	PGF	protein_coding	-3.90444	-0.816606	-4.34671	0.000323577	0.00305662
ENSG00000133101	CCNA1	protein_coding	4.80035	-3.31469	4.4239	0.000270637	0.00268157
ENSG00000215527	AP005482.1	protein_coding	4.2132	-2.38265	4.37409	0.000303703	0.00291862
ENSG00000223652	AC106786.1	antisense	5.51417	-3.98469	4.455	0.000251855	0.00253064
ENSG00000129048	ACKR4	protein_coding	-4.11791	-2.12397	-4.39708	0.00028796	0.00280147
ENSG00000174640	SLCO2A1	protein_coding	-4.72482	-4.08069	-4.44093	0.000260184	0.00260286
ENSG00000124102	PI3	protein_coding	-5.29681	-2.45838	-4.35015	0.000321012	0.00304642
ENSG00000215284	RP11-198M15.1	pseudogene	-2.02247	-0.657526	-4.31993	0.000344286	0.00321376
ENSG00000204531	POU5F1	protein_coding	-2.53283	-0.313969	-4.33174	0.000334997	0.00313973
ENSG00000153993	SEMA3D	protein_coding	2.69004	-0.74204	4.3164	0.000347119	0.00323431
ENSG00000136689	IL1RN	protein_coding	-4.46996	-2.75875	-4.42178	0.000271963	0.00268921
ENSG00000104413	ESRP1	protein_coding	4.52173	-3.16699	4.35621	0.000316538	0.00301373
ENSG00000158806	NPM2	protein_coding	4.25388	-2.86759	4.36194	0.000312365	0.00298508
ENSG00000253958	CLDN23	protein_coding	-2.27107	0.873527	-4.36057	0.000313358	0.00298978
ENSG00000245573	BDNF-AS	antisense	-2.39722	-0.422068	-4.32427	0.000340846	0.00318811
ENSG00000124839	RAB17	protein_coding	3.70018	-0.141948	4.30722	0.000354581	0.00329038
ENSG00000197580	BCO2	protein_coding	2.87329	-0.303505	4.31736	0.000346345	0.00323003
ENSG00000230825	AC005532.5	processed_transcript	-4.3261	-2.97959	-4.33322	0.000333852	0.00313204
ENSG00000185869	ZNF829	protein_coding	-2.2052	0.457289	-4.34805	0.000322576	0.0030542
ENSG00000115339	GALNT3	protein_coding	3.31635	-0.624697	4.30162	0.000359208	0.00332429
ENSG00000271579	RP11-116D17.3	lincRNA	-4.74573	-3.63815	-4.41059	0.000279102	0.00273272
ENSG00000183578	TNFAIP8L3	protein_coding	-3.0233	-0.596024	-4.2848	0.000373487	0.00342399
ENSG00000261303	RP11-160C18.2	pseudogene	5.61469	-3.97848	4.40408	0.000283338	0.002767
ENSG00000169507	SLC38A11	protein_coding	2.22597	0.72128	4.34523	0.000324693	0.00306426
ENSG00000214215	C12orf74	protein_coding	-4.04995	-0.414978	-4.27558	0.000381556	0.00348313
ENSG00000137745	MMP13	protein_coding	-5.13556	-1.65926	-4.33878	0.00032958	0.00310332
ENSG00000186115	CYP4F2	protein_coding	-4.64091	-1.89866	-4.28061	0.000377137	0.00345129
ENSG00000272669	RP3-508I15.21	antisense	-2.19653	0.847187	-4.33724	0.000330754	0.00311096
ENSG00000257137	C12orf80	lincRNA	4.25321	-2.80007	4.30893	0.000353178	0.00328033
ENSG00000272666	CTA-384D8.35	lincRNA	-4.34841	-2.99994	-4.34241	0.00032682	0.00308016
ENSG00000260303	RP11-203B7.2	lincRNA	4.78848	-4.52779	4.41447	0.000276607	0.00271854
ENSG00000205212	CCDC144NL	protein_coding	-4.79122	-4.20501	-4.40249	0.000284377	0.00277318
ENSG00000180479	ZNF571	protein_coding	-2.95404	0.382274	-4.30287	0.000358167	0.00331766
ENSG00000153930	ANKFN1	protein_coding	2.72762	-1.2243	4.25193	0.000403059	0.00363969
ENSG00000105255	FSD1	protein_coding	-2.16734	0.688086	-4.30391	0.000357312	0.00331273
ENSG00000250988	RP11-752G15.6	antisense	2.49372	-0.55423	4.24976	0.000405096	0.00365335
ENSG00000151715	TMEM45B	protein_coding	3.34343	0.548528	4.2933	0.0003662	0.00336923
ENSG00000250073	RP11-677M14.3	antisense	3.04177	-1.46595	4.22637	0.000427677	0.00382004
ENSG00000197410	DCHS2	protein_coding	4.15735	-2.83689	4.2667	0.000389489	0.00353905
ENSG00000146250	PRSS35	protein_coding	2.49513	-0.500851	4.23446	0.000419728	0.00376214
ENSG00000268756	AC104534.2	antisense	-5.50519	-3.54993	-4.31392	0.000349121	0.00325001
ENSG00000176170	SPHK1	protein_coding	-2.17484	2.39779	-4.42085	0.000272549	0.00269371
ENSG00000167617	CDC42EP5	protein_coding	4.16919	-0.130461	4.23922	0.000415116	0.00373059
ENSG00000078098	FAP	protein_coding	-4.47698	-3.48176	-4.34778	0.000322776	0.00305468
ENSG00000146904	EPHA1	protein_coding	5.99418	-3.79708	4.34735	0.000323102	0.00305636
ENSG00000204397	CARD16	protein_coding	-4.06358	-1.49744	-4.21842	0.000435636	0.00387425
ENSG00000134317	GRHL1	protein_coding	-2.59998	-0.0885757	-4.24033	0.00041405	0.00372263
ENSG00000244067	GSTA2	protein_coding	3.81083	-0.446168	4.21116	0.000443026	0.00391451
ENSG00000119865	CNRIP1	protein_coding	2.18104	0.0539066	4.2241	0.000429935	0.00383853
ENSG00000140675	SLC5A2	protein_coding	3.27491	-0.922386	4.18696	0.000468612	0.00408774
ENSG00000257913	RP11-386G11.5	antisense	-2.32582	0.659144	-4.25774	0.000397669	0.00359903
ENSG00000225611	RP11-70C1.1	antisense	-5.23913	-4.18975	-4.30329	0.000357821	0.00331595
ENSG00000176723	ZNF843	protein_coding	2.96294	-1.367	4.17954	0.000476744	0.00413407
ENSG00000115009	CCL20	protein_coding	-6.96505	-1.88629	-4.19379	0.000461247	0.00403551
ENSG00000249849	RP11-1101H11.1	antisense	-4.88255	-4.16211	-4.30035	0.000360265	0.00332807
ENSG00000267452	RP11-1018N14.5	lincRNA	4.14721	-3.39289	4.23451	0.000419675	0.00376214
ENSG00000101230	ISM1	protein_coding	-2.44078	0.0551668	-4.1964	0.000458465	0.00402012
ENSG00000226986	RP11-543B16.2	pseudogene	2.24343	-0.701653	4.18459	0.000471197	0.00410506
ENSG00000188993	LRRC66	protein_coding	2.59993	-1.14644	4.16959	0.000487878	0.00419866
ENSG00000242741	RP11-20B7.1	lincRNA	4.36799	-4.38065	4.277	0.000380299	0.00347402
ENSG00000234647	RP11-503C24.4	lincRNA	-4.58654	-2.39963	-4.19252	0.0004626	0.0040439
ENSG00000163803	PLB1	protein_coding	2.13202	0.623176	4.23263	0.000421514	0.0037765
ENSG00000213213	CCDC183	protein_coding	2.0279	0.244479	4.21134	0.000442845	0.00391451
ENSG00000112562	SMOC2	protein_coding	4.85512	-4.36019	4.28631	0.000372186	0.00341359
ENSG00000132185	FCRLA	protein_coding	-4.72922	-3.82747	-4.22048	0.000433551	0.00386577
ENSG00000110934	BIN2	protein_coding	2.68944	-0.497016	4.16124	0.000497427	0.00425051
ENSG00000197177	GPR123	protein_coding	4.90989	-2.87941	4.17853	0.000477861	0.0041385
ENSG00000125735	TNFSF14	protein_coding	-4.2975	-0.646826	-4.14088	0.00052149	0.00440656
ENSG00000164619	BMPER	protein_coding	-2.06697	0.928883	-4.24277	0.000411718	0.00370655
ENSG00000196932	TMEM26	protein_coding	3.55029	-0.596363	4.14742	0.000513637	0.00435456
ENSG00000214711	CAPN14	protein_coding	4.213	-2.50625	4.15279	0.000507274	0.00431667
ENSG00000265148	BZRAP1-AS1	antisense	5.41923	-2.07004	4.14966	0.000510965	0.00433911
ENSG00000101336	HCK	protein_coding	3.76163	-3.98305	4.21632	0.00043776	0.00388472
ENSG00000178033	FAM26E	protein_coding	-2.80943	-0.528904	-4.13285	0.000531299	0.00448206
ENSG00000253796	RP11-1084E5.1	antisense	2.08904	0.940606	4.21779	0.000436266	0.00387607
ENSG00000125845	BMP2	protein_coding	-2.55988	0.139151	-4.165	0.000493104	0.00422943
ENSG00000123360	PDE1B	protein_coding	4.78322	-3.13103	4.16987	0.00048756	0.00419866
ENSG00000100336	APOL4	protein_coding	-4.8863	-2.81045	-4.21373	0.000440395	0.00389798
ENSG00000198576	ARC	protein_coding	-4.51456	-1.47997	-4.10978	0.000560515	0.00465198
ENSG00000182329	AC079354.1	protein_coding	-3.4251	-1.28419	-4.10514	0.000566579	0.00468902
ENSG00000228903	RASA4CP	pseudogene	2.46365	-0.318883	4.12798	0.000537333	0.00451254
ENSG00000107731	UNC5B	protein_coding	-2.51351	-0.756781	-4.10581	0.0005657	0.00468698
ENSG00000272512	RP11-54O7.17	lincRNA	-2.76072	-0.050764	-4.09714	0.000577193	0.00475766
ENSG00000259976	RP11-553L6.5	lincRNA	-2.0046	1.83083	-4.23836	0.000415947	0.00373641
ENSG00000243708	PLA2G4B	protein_coding	3.43911	-2.21294	4.08666	0.000591413	0.00484567
ENSG00000258168	RP11-588H23.3	antisense	4.58929	-3.86836	4.17007	0.000487341	0.00419866
ENSG00000224397	RP11-290F20.3	lincRNA	2.30085	-0.93892	4.08511	0.000593541	0.00485921
ENSG00000224289	IFIT6P	pseudogene	-4.46434	-3.42015	-4.17907	0.000477262	0.00413626
ENSG00000149557	FEZ1	protein_coding	-2.86502	-1.1386	-4.0717	0.000612296	0.00496912
ENSG00000172367	PDZD3	protein_coding	2.37585	0.0614452	4.12744	0.000538001	0.00451445
ENSG00000141469	SLC14A1	protein_coding	3.4369	-0.633544	4.08862	0.000588724	0.00482556
ENSG00000115221	ITGB6	protein_coding	2.11716	-0.363717	4.09401	0.000581408	0.00478856
ENSG00000258472	RP11-192H23.4	protein_coding	2.26615	0.219045	4.12222	0.000544563	0.00455647
ENSG00000152213	ARL11	protein_coding	4.68265	-3.67507	4.1167	0.000551583	0.00459458
ENSG00000261575	RP11-259G18.1	pseudogene	3.86789	-2.32604	4.05175	0.000641313	0.00515969
ENSG00000227844	RP13-143G15.3	antisense	-5.27768	-2.16308	-4.04775	0.000647294	0.00519965
ENSG00000253426	RP11-10A14.4	protein_coding	3.20473	-0.919639	4.03635	0.000664652	0.00531411
ENSG00000264175	MIR3189	miRNA	-2.59991	-0.0288343	-4.06782	0.000617842	0.00500818
ENSG00000158104	HPD	protein_coding	-3.26343	-2.097	-4.01919	0.000691659	0.00547303
ENSG00000069188	SDK2	protein_coding	2.01669	1.97457	4.20998	0.000444246	0.00392191
ENSG00000160505	NLRP4	protein_coding	3.98237	-4.12323	4.08648	0.000591658	0.00484574
ENSG00000261889	RP11-473M20.16	lincRNA	-3.23787	-0.972788	-4.01539	0.000697779	0.00551234
ENSG00000115155	OTOF	protein_coding	-4.67538	-2.7681	-4.0289	0.000676255	0.00537708
ENSG00000256037	MRPL40P1	pseudogene	-4.38703	-3.94575	-4.08308	0.000596339	0.00487024
ENSG00000175841	FAM172BP	pseudogene	4.24996	-3.55939	4.06845	0.000616934	0.0050028
ENSG00000267279	RP11-879F14.2	lincRNA	2.6085	-0.349336	4.03668	0.00066414	0.00531209
ENSG00000164867	NOS3	protein_coding	-4.8439	-3.13261	-4.0276	0.000678298	0.00538795
ENSG00000241732	RP11-38P22.2	lincRNA	2.89739	-0.802769	4.01403	0.000699988	0.00552554
ENSG00000016402	IL20RA	protein_coding	-4.86546	-2.89266	-4.03393	0.000668405	0.00533164
ENSG00000131401	NAPSB	pseudogene	-4.85009	-2.6486	-4.02591	0.000680964	0.00540449
ENSG00000164604	GPR85	protein_coding	5.40757	-3.89343	4.05251	0.000640189	0.00515266
ENSG00000144339	TMEFF2	protein_coding	2.16022	0.247827	4.06206	0.000626161	0.00506361
ENSG00000233593	RP4-665J23.1	lincRNA	-2.17223	0.614487	-4.05729	0.000633123	0.00511385
ENSG00000273132	RP11-350J20.12	antisense	4.17163	-0.973994	3.99038	0.000739476	0.00576842
ENSG00000205209	SCGB2B2	protein_coding	-2.97849	-1.2747	-3.98301	0.000752249	0.00584582
ENSG00000069764	PLA2G10	protein_coding	3.90028	-2.50923	3.99552	0.000730717	0.00571749
ENSG00000156959	LHFPL4	protein_coding	-4.94127	-2.7338	-4.00256	0.000718875	0.0056399
ENSG00000204962	PCDHA8	protein_coding	3.96219	-1.36846	3.97606	0.000764474	0.0059184
ENSG00000258667	HIF1A-AS2	lincRNA	-4.79131	-3.5215	-4.02945	0.000675388	0.00537272
ENSG00000138083	SIX3	protein_coding	-3.08061	-1.12077	-3.97538	0.00076567	0.00592542
ENSG00000143195	ILDR2	protein_coding	3.75457	-2.73137	3.98809	0.000743417	0.00579255
ENSG00000250584	RP11-325I22.2	lincRNA	-4.82878	-4.10786	-4.05554	0.000635708	0.00512868
ENSG00000095370	SH2D3C	protein_coding	3.64684	-1.60872	3.97172	0.000772199	0.00596021
ENSG00000260088	RP11-92G12.3	lincRNA	4.84501	-3.25451	4.02739	0.000678616	0.00538795
ENSG00000136869	TLR4	protein_coding	2.16443	0.176789	4.01309	0.000701525	0.00552704
ENSG00000154553	PDLIM3	protein_coding	-4.02978	-3.30606	-3.99251	0.000735846	0.00574666
ENSG00000156687	UNC5D	protein_coding	-2.1702	1.87286	-4.12944	0.000535511	0.00450277
ENSG00000101850	GPR143	protein_coding	4.66549	-2.01477	3.94695	0.000817897	0.00622391
ENSG00000049540	ELN	protein_coding	2.25462	0.0913992	4.02207	0.00068706	0.00544444
ENSG00000254910	RP11-326C3.7	antisense	-2.30718	-0.904983	-3.93184	0.000847063	0.0064039
ENSG00000142347	MYO1F	protein_coding	2.76357	-0.252157	3.96733	0.000780106	0.0060071
ENSG00000162981	FAM84A	protein_coding	-4.86988	-2.7857	-3.95601	0.00080088	0.00612396
ENSG00000198488	B3GNT6	protein_coding	4.45363	-2.69965	3.92404	0.000862538	0.00649135
ENSG00000132554	RGS22	protein_coding	-3.79695	-0.260354	-3.92983	0.000851036	0.00642838
ENSG00000196482	ESRRG	protein_coding	3.58729	-1.65771	3.90932	0.000892508	0.00668257
ENSG00000179564	LSMEM2	protein_coding	-3.67311	-3.41583	-3.95183	0.000808688	0.00616527
ENSG00000189184	PCDH18	protein_coding	5.35746	-2.75734	3.93487	0.000841145	0.00637631
ENSG00000234362	AC104654.2	lincRNA	-3.54039	-0.816594	-3.89716	0.000918023	0.00683183
ENSG00000155962	CLIC2	protein_coding	4.66755	-1.74752	3.9013	0.000909267	0.00678822
ENSG00000149418	ST14	protein_coding	2.50706	-0.273293	3.938	0.000835047	0.006345
ENSG00000140465	CYP1A1	protein_coding	-3.70217	-2.14776	-3.89221	0.000928621	0.00690006
ENSG00000179292	TMEM151A	protein_coding	-2.2703	0.074595	-3.93625	0.000838441	0.00635901
ENSG00000137473	TTC29	protein_coding	4.03176	-3.98195	3.92485	0.000860913	0.0064815
ENSG00000135063	FAM189A2	protein_coding	-3.21712	-1.07854	-3.8802	0.000954859	0.00703784
ENSG00000150471	LPHN3	protein_coding	2.29344	0.565018	3.96953	0.000776151	0.0059862
ENSG00000151224	MAT1A	protein_coding	-3.82079	-2.58727	-3.87558	0.000965146	0.00708672
ENSG00000021300	PLEKHB1	protein_coding	2.15188	0.806898	3.95795	0.000797285	0.00610329
ENSG00000230753	RP4-553F4.6	antisense	-3.87452	-3.4739	-3.90004	0.000911914	0.00680056
ENSG00000203697	CAPN8	protein_coding	4.30854	0.347508	3.89882	0.000914509	0.00681248
ENSG00000140379	BCL2A1	protein_coding	-4.22664	-0.411785	-3.87449	0.000967578	0.0070972
ENSG00000115590	IL1R2	protein_coding	2.09437	0.497003	3.9342	0.000842443	0.00638228
ENSG00000247317	RP11-273G15.2	lincRNA	-2.09189	0.0843612	-3.87666	0.00096272	0.00707651
ENSG00000165972	CCDC38	protein_coding	-2.94906	-2.20115	-3.83843	0.00105196	0.00752221
ENSG00000233221	AC133785.1	antisense	-3.73776	-3.00627	-3.84988	0.00102441	0.00738986
ENSG00000135643	KCNMB4	protein_coding	2.28558	-0.361901	3.86904	0.0009799	0.00716172
ENSG00000240710	RP11-430C7.4	antisense	-4.40972	-3.52734	-3.86191	0.000996218	0.00725255
ENSG00000230812	RP4-794H19.4	lincRNA	-4.51675	-2.96302	-3.86228	0.00099537	0.00725153
ENSG00000272221	XXbac-BPG181B23.7	lincRNA	-2.18461	0.301879	-3.90766	0.000895934	0.00670237
ENSG00000120738	EGR1	protein_coding	-2.85215	1.35507	-4.01348	0.000700885	0.00552704
ENSG00000170927	PKHD1	protein_coding	4.62644	-3.40964	3.84819	0.00102843	0.00741177
ENSG00000135744	AGT	protein_coding	-3.59559	-0.0625249	-3.84997	0.00102419	0.00738986
ENSG00000253326	RP11-261C10.7	pseudogene	-2.7132	-2.14351	-3.82072	0.00109604	0.00774825
ENSG00000181773	GPR3	protein_coding	-2.4428	-0.670838	-3.84813	0.00102857	0.00741177
ENSG00000126785	RHOJ	protein_coding	5.0408	-3.83827	3.87707	0.000961805	0.00707651
ENSG00000100116	GCAT	protein_coding	2.15354	0.890702	3.93709	0.000836825	0.0063538
ENSG00000164509	IL31RA	protein_coding	2.02195	0.479425	3.90757	0.000896133	0.00670237
ENSG00000159885	ZNF222	protein_coding	-2.26372	2.01187	-4.01379	0.000700384	0.00552654
ENSG00000117707	PROX1	protein_coding	-2.75231	-0.158784	-3.84411	0.00103819	0.00745799
ENSG00000101443	WFDC2	protein_coding	4.00214	-3.0579	3.82793	0.00107787	0.00765802
ENSG00000272282	RP11-222K16.2	lincRNA	3.27907	-1.68523	3.7979	0.00115556	0.00807709
ENSG00000239532	RP11-9D8.1	pseudogene	5.70399	-3.23825	3.84221	0.00104277	0.0074773
ENSG00000175518	UBQLNL	protein_coding	-3.52051	-2.02227	-3.7908	0.00117472	0.00818591
ENSG00000196329	GIMAP5	protein_coding	3.97256	-4.66142	3.86876	0.000980523	0.00716372
ENSG00000238098	ABCA17P	pseudogene	4.50644	-2.66452	3.80219	0.00114413	0.00801636
ENSG00000236882	C5orf27	protein_coding	-6.0615	-2.68705	-3.8016	0.00114568	0.00802175
ENSG00000249312	ARL2BPP4	pseudogene	4.53762	-3.31743	3.8075	0.00113013	0.00793183
ENSG00000015592	STMN4	protein_coding	-3.69039	-3.76716	-3.78964	0.00117788	0.00819957
ENSG00000233098	RP11-344E13.3	antisense	-4.80061	-2.96926	-3.7775	0.00121146	0.00839342
ENSG00000240219	RP11-430C7.5	lincRNA	-3.38779	-1.55085	-3.76482	0.00124755	0.00857929
ENSG00000106178	CCL24	protein_coding	4.75375	-2.77765	3.79163	0.00117245	0.0081729
ENSG00000008517	IL32	protein_coding	-2.24414	1.93956	-3.96527	0.00078385	0.00602518
ENSG00000129244	ATP1B2	protein_coding	-3.76709	-2.23571	-3.76481	0.00124759	0.00857929
ENSG00000013725	CD6	protein_coding	4.90036	-2.65658	3.77278	0.00122477	0.00845996
ENSG00000255521	RP4-607I7.1	antisense	-4.42185	-3.0761	-3.7647	0.0012479	0.00857929
ENSG00000186074	CD300LF	protein_coding	4.8049	-3.43056	3.77534	0.00121753	0.00842696
ENSG00000111199	TRPV4	protein_coding	2.69772	-0.657276	3.77669	0.00121375	0.00840648
ENSG00000262769	RP11-1113L8.1	antisense	-2.19293	-0.347354	-3.79386	0.00116642	0.00813916
ENSG00000234438	KBTBD13	protein_coding	-5.06124	-4.24748	-3.80067	0.00114817	0.00803639
ENSG00000117090	SLAMF1	protein_coding	5.20519	-3.28781	3.77356	0.00122258	0.00845049
ENSG00000099834	CDHR5	protein_coding	-4.21449	-3.39623	-3.76525	0.00124633	0.00857709
ENSG00000139988	RDH12	protein_coding	3.4147	-2.78703	3.73134	0.00134811	0.0090825
ENSG00000120322	PCDHB8	protein_coding	3.01401	-1.08385	3.75134	0.00128711	0.00877236
ENSG00000075673	ATP12A	protein_coding	4.37565	-4.24417	3.79063	0.00117518	0.00818636
ENSG00000103740	ACSBG1	protein_coding	-5.7119	-2.56883	-3.74275	0.00131297	0.00890425
ENSG00000088726	TMEM40	protein_coding	3.1281	-1.01492	3.74584	0.00130361	0.00885537
ENSG00000261183	RP11-532F12.5	antisense	4.48557	-3.09375	3.74753	0.00129852	0.00883083
ENSG00000227857	RP4-533D7.5	antisense	3.44201	-2.83794	3.72525	0.00136724	0.00917784
ENSG00000169302	STK32A	protein_coding	2.58908	-1.32068	3.72738	0.00136052	0.00914208
ENSG00000188833	ENTPD8	protein_coding	2.35739	-0.421608	3.7763	0.00121483	0.00841113
ENSG00000237276	ANO7P1	pseudogene	-2.5454	-0.0176404	-3.73781	0.00132808	0.00898042
ENSG00000168539	CHRM1	protein_coding	4.02195	-3.53572	3.73017	0.00135177	0.00910414
ENSG00000166035	LIPC	protein_coding	-4.56255	-2.4632	-3.70995	0.00141651	0.00942868
ENSG00000272583	RP11-344P13.6	lincRNA	-4.30604	-2.86989	-3.7102	0.00141567	0.00942618
ENSG00000122735	DNAI1	protein_coding	-5.49218	-3.02487	-3.72237	0.00137637	0.00923041
ENSG00000123689	G0S2	protein_coding	2.04134	0.137983	3.79371	0.00116682	0.00813918
ENSG00000214896	RPSAP55	pseudogene	4.07238	-3.68164	3.72979	0.00135293	0.00910591
ENSG00000169252	ADRB2	protein_coding	-3.36505	-0.514106	-3.72641	0.00136359	0.00915965
ENSG00000188037	CLCN1	protein_coding	3.1869	-2.53589	3.69337	0.00147187	0.00969337
ENSG00000118432	CNR1	protein_coding	2.45272	-0.574278	3.74442	0.0013079	0.00887864
ENSG00000197046	SIGLEC15	protein_coding	4.78039	-3.85893	3.72966	0.00135337	0.00910591
ENSG00000152268	SPON1	processed_transcript	4.88638	-3.23894	3.71628	0.0013959	0.00932923
ENSG00000124097	HMGB1P1	pseudogene	3.09922	-1.28996	3.69219	0.00147591	0.00971374
ENSG00000113083	LOX	protein_coding	-3.22093	-1.07454	-3.69866	0.00145399	0.00960952
ENSG00000146215	CRIP3	protein_coding	3.33164	-1.45944	3.6892	0.00148615	0.00976231
ENSG00000056291	NPFFR2	protein_coding	4.2799	-2.42952	3.69909	0.00145255	0.00960726
ENSG00000196326	AKR1CL1	protein_coding	-2.78318	-2.01126	-3.68101	0.00151456	0.0098919
ENSG00000129226	CD68	protein_coding	-3.8929	-1.00586	-3.68312	0.00150716	0.00985615
ENSG00000136014	USP44	protein_coding	-2.53258	-0.981338	-3.69598	0.00146302	0.00965058
ENSG00000204385	SLC44A4	protein_coding	3.88478	-0.111185	3.71303	0.00140644	0.00938602
ENSG00000247363	RP11-637A17.2	lincRNA	-3.33982	-2.69624	-3.67473	0.00153668	0.0099855
ENSG00000270084	GAS5-AS1	antisense	2.37958	-0.865014	3.70249	0.00144117	0.00955567
ENSG00000198846	TOX	protein_coding	2.17298	0.263952	3.77457	0.00121972	0.00843645
ENSG00000251429	RP11-597D13.7	pseudogene	-4.15776	-3.21072	-3.684	0.00150411	0.00984245
ENSG00000144035	NAT8	protein_coding	-3.61322	-3.03743	-3.71622	0.00139611	0.00932923
ENSG00000107593	PKD2L1	protein_coding	-3.49997	-1.92464	-3.66608	0.00156775	0.0101488
ENSG00000235100	RP11-80H5.9	lincRNA	-3.59474	-3.0816	-3.67248	0.00154473	0.0100229
ENSG00000184434	LRRC19	protein_coding	3.67896	-3.44869	3.68741	0.0014923	0.00979332
ENSG00000196337	CGB7	protein_coding	3.04253	-2.08479	3.65553	0.00160644	0.0103403
ENSG00000146216	TTBK1	protein_coding	4.91999	-3.89852	3.70721	0.00142551	0.00947236
ENSG00000217801	RP11-465B22.3	pseudogene	-2.08857	1.95991	-3.88265	0.000949459	0.00701676
ENSG00000254602	AP000662.4	sense_overlapping	-3.25021	-1.83924	-3.65265	0.00161713	0.0103898
ENSG00000189058	APOD	protein_coding	-2.02593	2.18699	-3.87233	0.00097245	0.00711742
ENSG00000225554	RP11-527D7.1	lincRNA	3.7582	-2.94661	3.66192	0.00158288	0.0102274
ENSG00000110436	SLC1A2	protein_coding	-3.51542	-1.87418	-3.65228	0.00161851	0.0103954
ENSG00000183813	CCR4	protein_coding	-7.03786	-3.40634	-3.69146	0.0014784	0.00972385
ENSG00000231728	LL0XNC01-116E7.2	antisense	2.97952	-1.64946	3.65526	0.00160742	0.0103403
ENSG00000263179	HNRNPCP4	pseudogene	4.63016	-3.39708	3.68151	0.00151278	0.0098866
ENSG00000213500	LAP3P2	pseudogene	-3.84134	-2.99254	-3.68517	0.00150005	0.00982786
ENSG00000122176	FMOD	protein_coding	4.32883	-2.16335	3.64745	0.00163668	0.0104858
ENSG00000177453	NIM1K	protein_coding	2.13732	-0.526691	3.68004	0.00151793	0.00990132
ENSG00000084453	SLCO1A2	protein_coding	3.94709	-3.18998	3.65535	0.0016071	0.0103403
ENSG00000196433	ASMT	protein_coding	3.81408	-3.61012	3.67816	0.00152457	0.00992263
ENSG00000126947	ARMCX1	protein_coding	-2.18048	-0.255788	-3.68835	0.00148905	0.0097751
ENSG00000232110	RP11-149I23.3	antisense	-4.47478	-1.6692	-3.64371	0.0016509	0.0105439
ENSG00000225667	LINC00505	lincRNA	4.05196	-3.87336	3.67887	0.00152208	0.00991573
ENSG00000182393	IFNL1	protein_coding	-4.65565	-3.40651	-3.69375	0.0014706	0.00969122
ENSG00000168621	GDNF	protein_coding	-3.86466	-3.79258	-3.6679	0.00156114	0.0101128
ENSG00000243989	ACY1	protein_coding	2.25694	-0.738534	3.6707	0.00155109	0.01006
ENSG00000245017	RP11-181C3.1	protein_coding	2.22813	-0.882358	3.65699	0.00160099	0.0103152
ENSG00000140279	DUOX2	protein_coding	-5.03752	-1.68757	-3.63025	0.00170301	0.0108061
ENSG00000105750	ZNF85	protein_coding	-3.59123	-3.60555	-3.6407	0.00166241	0.0106075
ENSG00000239713	APOBEC3G	protein_coding	-4.72893	-3.21944	-3.66949	0.00155544	0.0100818
ENSG00000221887	HMSD	protein_coding	3.83199	-1.75658	3.62583	0.00172048	0.01089
ENSG00000159784	FAM131B	protein_coding	2.35743	0.966131	3.78131	0.00120083	0.0083365
ENSG00000261324	RP11-174G6.5	sense_overlapping	-2.13185	0.557747	-3.74747	0.0012987	0.00883083
ENSG00000240086	RP11-657O9.1	processed_transcript	2.38687	-1.3502	3.63638	0.00167908	0.0106807
ENSG00000242692	RPS27AP1	pseudogene	4.88689	-2.64366	3.63275	0.00169321	0.0107557
ENSG00000255650	FAM222A-AS1	antisense	4.07567	-4.09683	3.67024	0.00155272	0.0100674
ENSG00000154764	WNT7A	protein_coding	5.05067	-3.58561	3.65182	0.00162026	0.0104033
ENSG00000115226	FNDC4	protein_coding	-2.39777	0.0530256	-3.66007	0.00158965	0.0102582
ENSG00000096006	CRISP3	protein_coding	4.88493	-2.18203	3.61054	0.00178232	0.0111745
ENSG00000187944	C2orf66	protein_coding	-3.84198	-3.53323	-3.63372	0.00168943	0.0107365
ENSG00000235385	GS1-600G8.5	lincRNA	-3.76916	-2.12426	-3.61038	0.00178297	0.0111751
ENSG00000222047	C10orf55	protein_coding	2.89514	-1.59684	3.61175	0.00177735	0.0111624
ENSG00000228323	AC008753.6	antisense	4.53784	-3.7855	3.63966	0.00166639	0.0106229
ENSG00000120594	PLXDC2	protein_coding	3.10147	-1.45857	3.60412	0.00180889	0.011293
ENSG00000268751	SCGB1B2P	lincRNA	-2.74887	-1.98535	-3.59318	0.00185516	0.011508
ENSG00000151067	CACNA1C	protein_coding	3.82675	-3.37276	3.59845	0.00183274	0.0114173
ENSG00000171056	SOX7	protein_coding	-2.55226	-0.324117	-3.62751	0.00171381	0.0108579
ENSG00000226823	SUGT1P	pseudogene	-4.01684	-1.71619	-3.58793	0.00187775	0.0116025
ENSG00000227482	RP11-18B16.2	lincRNA	4.19132	-2.74733	3.5852	0.00188959	0.0116612
ENSG00000228775	WEE2-AS1	antisense	-2.01994	-0.817528	-3.62794	0.00171213	0.0108506
ENSG00000113763	UNC5A	protein_coding	3.43743	-1.91529	3.58032	0.00191098	0.0117583
ENSG00000101188	NTSR1	protein_coding	4.14788	-3.86302	3.6145	0.00176608	0.0111118
ENSG00000165995	CACNB2	protein_coding	-4.90084	-3.0975	-3.58837	0.00187586	0.0116018
ENSG00000183831	ANKRD45	protein_coding	-4.38659	-2.0937	-3.57619	0.00192929	0.0118319
ENSG00000184185	KCNJ12	protein_coding	-2.78567	-1.48353	-3.57119	0.00195167	0.0119193
ENSG00000120324	PCDHB10	protein_coding	3.7503	-2.77253	3.57044	0.00195505	0.0119364
ENSG00000272250	RP11-346C20.4	lincRNA	-3.57453	-2.89716	-3.57178	0.00194901	0.0119125
ENSG00000006611	USH1C	protein_coding	2.28889	3.63382	3.92585	0.000858925	0.00647128
ENSG00000240005	RP11-293A21.1	antisense	2.5762	-1.71982	3.56758	0.00196798	0.0119868
ENSG00000183560	FOLR4	protein_coding	4.42347	-3.37504	3.5685	0.00196378	0.0119772
ENSG00000234424	RP11-213G2.1	pseudogene	-4.21386	-3.253	-3.56852	0.00196371	0.0119772
ENSG00000103522	IL21R	protein_coding	-3.43876	-1.06338	-3.58509	0.00189009	0.0116612
ENSG00000153253	SCN3A	protein_coding	2.46217	0.419368	3.66537	0.00157031	0.0101589
ENSG00000066230	SLC9A3	protein_coding	-4.61181	-3.70807	-3.57602	0.00193003	0.0118325
ENSG00000257545	RP11-144F15.1	protein_coding	4.43794	-2.97499	3.56624	0.00197405	0.0120023
ENSG00000080618	CPB2	protein_coding	2.58143	0.264974	3.61568	0.00176126	0.0110934
ENSG00000259529	RP11-468E2.4	protein_coding	-2.00495	0.0603404	-3.61611	0.00175955	0.0110894
ENSG00000134339	SAA2	protein_coding	-4.49245	-2.88001	-3.56628	0.00197386	0.0120023
ENSG00000102539	MLNR	protein_coding	-3.43913	-2.8152	-3.54422	0.0020768	0.012501
ENSG00000158486	DNAH3	protein_coding	-2.63821	1.52362	-3.75067	0.00128912	0.00878024
ENSG00000096088	PGC	protein_coding	3.88318	-3.51512	3.5666	0.00197243	0.0119996
ENSG00000173157	ADAMTS20	protein_coding	-3.96781	-2.88399	-3.56311	0.00198837	0.0120715
ENSG00000224281	SLC25A5-AS1	processed_transcript	2.34797	-0.946205	3.56705	0.00197037	0.0119942
ENSG00000140798	ABCC12	protein_coding	3.6359	-2.74188	3.53559	0.00211851	0.0126962
ENSG00000058091	CDK14	protein_coding	-2.36262	-1.58513	-3.54528	0.00207177	0.0124817
ENSG00000227060	LINC00629	lincRNA	3.46505	-2.48759	3.5302	0.00214498	0.0128211
ENSG00000230897	RPS18P12	pseudogene	2.82354	-1.19981	3.54058	0.0020943	0.0125815
ENSG00000244459	RP11-1398P2.1	lincRNA	2.04761	-0.311157	3.59241	0.00185843	0.0115248
ENSG00000260777	CTD-2008P7.1	lincRNA	-2.31103	-0.787758	-3.55484	0.00202662	0.0122473
ENSG00000204961	PCDHA9	protein_coding	3.9445	-4.63286	3.56235	0.00199182	0.0120833
ENSG00000224729	PCOLCE-AS1	antisense	3.52137	-2.69194	3.50701	0.00226257	0.0133568
ENSG00000144821	MYH15	protein_coding	2.50868	0.317151	3.61219	0.00177552	0.0111557
ENSG00000188322	SBK1	protein_coding	-2.12232	1.25508	-3.62336	0.00173035	0.0109396
ENSG00000176406	RIMS2	protein_coding	-3.1541	-0.850384	-3.51429	0.002225	0.0131727
ENSG00000256258	RP11-495K9.9	lincRNA	-3.56981	-3.37629	-3.50237	0.00228688	0.0134691
ENSG00000253764	RP11-439C15.4	lincRNA	2.38572	-1.01116	3.51917	0.00220016	0.0130558
ENSG00000196656	AC004057.1	pseudogene	3.5142	-2.2328	3.4903	0.00235125	0.0137377
ENSG00000224251	RP11-499O7.7	antisense	2.41102	-1.30244	3.507	0.00226261	0.0133568
ENSG00000106331	PAX4	protein_coding	4.37601	-4.58612	3.5258	0.00216682	0.0129214
ENSG00000203635	AC144450.2	lincRNA	3.00434	-2.20257	3.48034	0.0024057	0.0139536
ENSG00000196331	HIST1H2BO	protein_coding	-2.70381	-1.10882	-3.48655	0.0023716	0.0138291
ENSG00000159625	CCDC135	protein_coding	3.09366	-0.877403	3.50328	0.0022821	0.0134487
ENSG00000261713	SSTR5-AS1	processed_transcript	2.4665	1.30104	3.6554	0.00160692	0.0103403
ENSG00000250327	RP11-173M11.2	pseudogene	2.65025	-1.2157	3.48444	0.00238311	0.0138568
ENSG00000142765	SYTL1	protein_coding	3.25656	-2.48277	3.46426	0.00249627	0.0143762
ENSG00000203650	RP4-562J12.2	lincRNA	-2.81816	-1.40935	-3.48008	0.00240716	0.013957
ENSG00000105251	SHD	protein_coding	4.92035	-2.48371	3.45345	0.00255902	0.0146593
ENSG00000161381	PLXDC1	protein_coding	3.03974	-1.60843	3.45879	0.00252784	0.0145213
ENSG00000100079	LGALS2	protein_coding	4.2964	-0.27742	3.48331	0.00238933	0.0138772
ENSG00000187479	C11orf96	protein_coding	-5.61272	-1.77364	-3.45618	0.00254305	0.0145964
ENSG00000173467	AGR3	protein_coding	4.56884	-0.330782	3.48511	0.00237948	0.0138474
ENSG00000198435	NRARP	protein_coding	-2.3293	-0.276187	-3.51544	0.00221909	0.0131453
ENSG00000145757	SPATA9	protein_coding	3.02491	-2.91246	3.43008	0.00270004	0.0152541
ENSG00000111837	MAK	protein_coding	-3.01225	-1.74244	-3.42518	0.0027306	0.0153928
ENSG00000197409	HIST1H3D	protein_coding	-3.5686	-4.3476	-3.45928	0.00252497	0.0145129
ENSG00000244274	DBNDD2	protein_coding	3.32746	-2.09061	3.42364	0.00274024	0.0154228
ENSG00000186280	KDM4D	protein_coding	-2.00988	-0.387828	-3.48362	0.00238765	0.0138714
ENSG00000221792	MIR1282	miRNA	5.15976	-1.18942	3.42588	0.00272623	0.0153724
ENSG00000112782	CLIC5	protein_coding	4.38784	-3.75946	3.43726	0.00265595	0.0150693
ENSG00000259495	RP11-210M15.2	protein_coding	-2.15162	-0.315678	-3.46904	0.00246902	0.0142633
ENSG00000258366	RTEL1	protein_coding	3.45444	-2.06897	3.40656	0.00284973	0.0158983
ENSG00000105538	RASIP1	protein_coding	2.67506	-1.95318	3.41381	0.00280275	0.0156813
ENSG00000165617	DACT1	protein_coding	-3.60224	-2.47357	-3.39834	0.00290389	0.0161226
ENSG00000267710	AC006116.20	protein_coding	4.51517	-3.81532	3.41584	0.0027897	0.0156357
ENSG00000167157	PRRX2	protein_coding	-3.8863	-2.36611	-3.39274	0.00294143	0.0162639
ENSG00000124693	HIST1H3B	protein_coding	-2.49871	-0.475702	-3.4471	0.00259662	0.0148333
ENSG00000233930	KRTAP5-AS1	antisense	-2.94994	-1.13638	-3.40998	0.00282748	0.0158043
ENSG00000206113	RP11-503N18.1	lincRNA	4.40153	-3.86497	3.40067	0.00288847	0.0160609
ENSG00000237596	RP13-143G15.4	antisense	-3.5464	-1.98273	-3.3904	0.00295724	0.0163249
ENSG00000235568	NFAM1	protein_coding	4.01068	-4.02746	3.41492	0.00279561	0.015656
ENSG00000223416	RPS26P15	pseudogene	5.31364	-3.09966	3.38581	0.00298845	0.0164483
ENSG00000172985	SH3RF3	protein_coding	3.35196	-2.63763	3.37882	0.0030367	0.0166736
ENSG00000162746	FCRLB	protein_coding	2.44673	-0.817158	3.42729	0.00271738	0.0153267
ENSG00000263975	CTB-58E17.9	antisense	2.44495	-1.10717	3.41636	0.00278638	0.0156257
ENSG00000113389	NPR3	protein_coding	-2.0199	2.68796	-3.67943	0.00152009	0.0099091
ENSG00000235563	RP11-334A14.8	antisense	4.3439	-2.75942	3.37871	0.00303748	0.0166736
ENSG00000079689	SCGN	protein_coding	3.29633	-0.908253	3.40058	0.00288906	0.0160609
ENSG00000257588	RP11-469H8.6	antisense	3.04622	-0.128024	3.44064	0.00263543	0.0149841
ENSG00000231177	LINC00852	antisense	4.23467	-3.48654	3.38855	0.00296974	0.0163763
ENSG00000165816	VWA2	protein_coding	3.36863	-2.42927	3.36792	0.00311345	0.0170087
ENSG00000204959	ARHGEF34P	pseudogene	3.62124	-2.53743	3.366	0.00312711	0.0170697
ENSG00000173391	OLR1	protein_coding	-3.15254	-0.536675	-3.40623	0.0028519	0.0159005
ENSG00000254369	HOXA-AS3	antisense	-2.72519	-2.6186	-3.36494	0.00313471	0.017093
ENSG00000177494	ZBED2	protein_coding	4.86804	-2.14669	3.36357	0.00314454	0.0171192
ENSG00000233834	AC005083.1	processed_transcript	3.85829	-3.81681	3.38159	0.00301751	0.0165773
ENSG00000137573	SULF1	protein_coding	3.28807	-2.59362	3.36513	0.00313334	0.0170916
ENSG00000236256	DIAPH2-AS1	antisense	-3.01714	-2.94838	-3.35884	0.0031788	0.0172645
ENSG00000150275	PCDH15	protein_coding	3.73577	-4.00879	3.37744	0.00304633	0.0167132
ENSG00000235643	RP1-69M21.2	lincRNA	-5.86744	-2.76656	-3.35781	0.00318628	0.0172869
ENSG00000246548	RP11-7F17.5	lincRNA	-3.29487	-3.12736	-3.35141	0.0032333	0.0174529
ENSG00000197467	COL13A1	protein_coding	3.46244	-2.2184	3.33854	0.0033298	0.017839
ENSG00000189149	CRYM-AS1	lincRNA	-3.12521	-2.87879	-3.33692	0.00334214	0.0178864
ENSG00000189433	GJB4	protein_coding	3.93902	-2.36917	3.33977	0.00332045	0.0178028
ENSG00000269516	CYP4F23P	pseudogene	2.58414	-1.54554	3.35118	0.00323497	0.017454
ENSG00000224985	RP11-297K8.2	antisense	3.20809	-1.70409	3.33934	0.00332374	0.0178158
ENSG00000100665	SERPINA4	protein_coding	4.12107	-3.85867	3.35989	0.00317118	0.0172277
ENSG00000272993	RP11-196G18.24	lincRNA	-2.06815	1.70617	-3.57551	0.0019323	0.0118327
ENSG00000251493	FOXD1	protein_coding	2.60119	-1.75846	3.33194	0.00338042	0.0180536
ENSG00000244731	C4A	protein_coding	-2.88866	-1.3883	-3.32944	0.0033998	0.018124
ENSG00000155980	KIF5A	protein_coding	-2.88621	-2.14523	-3.31293	0.00353041	0.0186554
ENSG00000123612	ACVR1C	protein_coding	-2.77054	-0.840204	-3.34144	0.00330781	0.0177528
ENSG00000259457	RP11-279F6.2	lincRNA	-3.6462	-4.41027	-3.32769	0.00341344	0.0181778
ENSG00000126353	CCR7	protein_coding	2.17286	-1.21183	3.35714	0.00319115	0.0173068
ENSG00000100298	APOBEC3H	protein_coding	-3.0684	-1.99921	-3.30882	0.00356367	0.0187973
ENSG00000236056	GAPDHP14	pseudogene	-3.62268	-3.70031	-3.32533	0.00343184	0.0182379
ENSG00000184163	FAM132A	protein_coding	3.49033	-2.26133	3.30531	0.00359232	0.0189046
ENSG00000075891	PAX2	protein_coding	-3.05904	-1.2278	-3.31612	0.00350477	0.0185456
ENSG00000197889	MEIG1	protein_coding	-2.22112	-0.975372	-3.3408	0.00331263	0.0177702
ENSG00000196963	PCDHB16	protein_coding	2.78577	-1.33432	3.32236	0.00345523	0.0183432
ENSG00000243978	RGAG1	protein_coding	4.05198	-3.34926	3.30064	0.0036308	0.019068
ENSG00000234928	AP000344.3	lincRNA	2.63632	-1.38588	3.34471	0.00328315	0.0176536
ENSG00000154734	ADAMTS1	protein_coding	4.08511	-2.94279	3.29071	0.003714	0.0193562
ENSG00000090539	CHRD	protein_coding	-2.62755	-1.1142	-3.3208	0.00346756	0.0183897
ENSG00000132854	KANK4	protein_coding	3.18123	-3.60556	3.29034	0.00371716	0.0193678
ENSG00000263126	CTC-479C5.10	lincRNA	2.57376	-1.86759	3.31394	0.00352229	0.0186173
ENSG00000231234	SKP1P1	pseudogene	-3.01075	-2.39121	-3.28843	0.00373334	0.0194373
ENSG00000180209	MYLPF	protein_coding	3.87529	-2.5255	3.28532	0.00375994	0.0195559
ENSG00000133962	CATSPERB	protein_coding	-2.91337	-0.795047	-3.33631	0.00334685	0.0178929
ENSG00000174514	MFSD4	protein_coding	2.1131	0.113661	3.41749	0.0027792	0.0156025
ENSG00000214894	LINC00243	processed_transcript	2.45983	-1.75167	3.3091	0.00356138	0.01879
ENSG00000164683	HEY1	protein_coding	2.45406	-1.28831	3.32262	0.0034532	0.0183372
ENSG00000159399	HK2	protein_coding	-2.41818	3.03197	-3.56047	0.00200047	0.0121124
ENSG00000165973	NELL1	protein_coding	-3.16832	-3.05051	-3.26744	0.00391627	0.0201847
ENSG00000169071	ROR2	protein_coding	-2.48239	-1.34029	-3.29538	0.0036747	0.0192002
ENSG00000230289	RP11-334J6.6	antisense	-3.85405	-4.05316	-3.27852	0.00381864	0.0197859
ENSG00000164691	TAGAP	protein_coding	-2.98327	-1.97014	-3.26528	0.0039356	0.0202589
ENSG00000245750	RP11-279F6.1	lincRNA	2.09616	0.867691	3.44024	0.00263782	0.0149935
ENSG00000169245	CXCL10	protein_coding	-7.0691	-2.18204	-3.27563	0.00384386	0.0198814
ENSG00000213203	GIMAP1	protein_coding	3.51319	-4.55185	3.27967	0.00380867	0.0197592
ENSG00000095713	CRTAC1	protein_coding	-2.57256	-1.61781	-3.28328	0.00377747	0.0196371
ENSG00000229419	RALGAPA1P	pseudogene	-3.6878	-3.31301	-3.25231	0.0040535	0.0207047
ENSG00000103269	RHBDL1	protein_coding	2.0316	-0.147125	3.35476	0.00320857	0.0173572
ENSG00000126016	AMOT	protein_coding	3.07472	-1.12122	3.28504	0.0037623	0.0195632
ENSG00000214870	AC004540.5	lincRNA	3.3585	-2.55398	3.24796	0.00409386	0.0208796
ENSG00000242616	GNG10	protein_coding	2.62183	0.0863846	3.3367	0.00334386	0.0178891
ENSG00000147676	MAL2	protein_coding	3.60301	-1.3906	3.24635	0.00410892	0.0209408
ENSG00000133135	RNF128	protein_coding	3.09168	-1.70141	3.24863	0.00408764	0.0208634
ENSG00000139055	ERP27	protein_coding	3.74062	-1.90974	3.23017	0.00426287	0.0215646
ENSG00000140093	SERPINA10	protein_coding	3.92841	-2.20468	3.22765	0.00428735	0.0216457
ENSG00000236756	DNAJC9-AS1	antisense	3.24657	-1.83384	3.23981	0.00417043	0.0212174
ENSG00000168070	C11orf85	protein_coding	-3.40686	-2.51584	-3.22407	0.00432241	0.0217745
ENSG00000132911	NMUR2	protein_coding	2.25868	-1.84414	3.23745	0.00419288	0.0213002
ENSG00000163879	DNALI1	protein_coding	-4.03014	-3.99524	-3.22805	0.00428348	0.0216315
ENSG00000019991	HGF	protein_coding	2.31639	0.646396	3.37494	0.00306381	0.0167912
ENSG00000183153	GJD3	protein_coding	3.37441	-1.76344	3.22553	0.00430806	0.0217235
ENSG00000163995	ABLIM2	protein_coding	-2.19589	-0.630454	-3.27747	0.00382785	0.0198286
ENSG00000166148	AVPR1A	protein_coding	2.40267	-1.11833	3.25424	0.0040358	0.02065
ENSG00000213492	NT5C3AP1	pseudogene	-4.55442	-1.86638	-3.21254	0.00443707	0.022232
ENSG00000167207	NOD2	protein_coding	-3.70939	-3.07527	-3.22205	0.00434226	0.0218584
ENSG00000250604	RP11-597D13.8	antisense	-3.17923	-2.07309	-3.21197	0.00444285	0.0222441
ENSG00000158246	FAM46B	protein_coding	-3.24003	-2.59	-3.20825	0.00448051	0.0223452
ENSG00000260977	RP11-333I13.1	lincRNA	-2.92875	-3.18114	-3.20499	0.00451381	0.0224683
ENSG00000131737	KRT34	protein_coding	-3.24562	-0.330831	-3.32118	0.00346453	0.0183826
ENSG00000143119	CD53	protein_coding	3.18945	-4.27565	3.20996	0.00446321	0.0223084
ENSG00000223742	RP11-149B9.2	lincRNA	2.9729	-1.83132	3.2026	0.00453831	0.022541
ENSG00000137648	TMPRSS4	protein_coding	-3.60355	-3.94654	-3.20121	0.00455271	0.0225725
ENSG00000011347	SYT7	protein_coding	-2.16669	-0.331172	-3.28571	0.00375656	0.0195433
ENSG00000124657	OR2B6	protein_coding	-2.79416	-1.46658	-3.1979	0.00458704	0.0227105
ENSG00000222035	AC079354.3	antisense	-4.37972	-3.19415	-3.18221	0.00475318	0.0232589
ENSG00000255546	RP11-168K9.1	lincRNA	2.72409	-1.88581	3.20939	0.00446894	0.0223183
ENSG00000260954	LA16c-425C2.1	sense_intronic	3.20281	-3.90006	3.17552	0.00482581	0.0235525
ENSG00000163515	RETNLB	protein_coding	-3.63907	-3.90696	-3.18141	0.00476177	0.0232843
ENSG00000188124	OR2AG2	protein_coding	3.42261	-4.42507	3.18045	0.0047722	0.0233242
ENSG00000166793	YPEL4	protein_coding	-3.21899	-1.76288	-3.17651	0.00481495	0.0235163
ENSG00000237732	AC010980.2	pseudogene	2.9584	-1.91946	3.16913	0.00489622	0.0238394
ENSG00000149633	KIAA1755	protein_coding	-3.73681	-2.99316	-3.15351	0.00507244	0.0244766
ENSG00000163286	ALPPL2	protein_coding	-3.56631	-4.14128	-3.16031	0.00499497	0.0241939
ENSG00000152931	PART1	lincRNA	3.57834	-2.50958	3.15313	0.00507678	0.0244909
ENSG00000123338	NCKAP1L	protein_coding	2.935	-1.95575	3.16993	0.00488727	0.0238071
ENSG00000166323	C11orf65	protein_coding	-3.167	-2.11913	-3.15605	0.00504338	0.0243765
ENSG00000147168	IL2RG	protein_coding	-2.42136	-1.89372	-3.16728	0.00491672	0.0239052
ENSG00000225721	RP11-269F19.2	antisense	2.19374	0.113701	3.2772	0.00383017	0.0198356
ENSG00000168658	VWA3B	protein_coding	3.73754	-3.52431	3.15681	0.00503466	0.0243459
ENSG00000215006	CHCHD2P2	pseudogene	2.57323	0.232596	3.2708	0.00388647	0.0200512
ENSG00000269113	TRABD2B	protein_coding	-2.92319	-1.5553	-3.15564	0.00504803	0.0243884
ENSG00000154118	JPH3	protein_coding	2.89267	-1.80502	3.15528	0.00505208	0.0244013
ENSG00000225173	XXbac-BPG308K3.5	lincRNA	2.95822	-1.58003	3.17033	0.00488286	0.023797
ENSG00000225431	AP001626.1	lincRNA	-3.83407	-1.82607	-3.13857	0.00524678	0.0251404
ENSG00000128253	RFPL2	protein_coding	2.07296	-0.634213	3.20486	0.00451519	0.0224697
ENSG00000244468	RP11-206M11.7	antisense	-4.04434	-2.23328	-3.14078	0.0052206	0.0250267
ENSG00000261408	TEN1-CDK3	processed_transcript	2.12596	-0.615957	3.21557	0.0044067	0.0221014
ENSG00000133937	GSC	protein_coding	-3.16503	-2.57239	-3.13693	0.00526627	0.0252043
ENSG00000267128	RNF157-AS1	antisense	2.60132	-0.732607	3.20377	0.00452628	0.0225085
ENSG00000090554	FLT3LG	protein_coding	-3.03162	-3.26966	-3.13122	0.00533465	0.0254662
ENSG00000204758	CTC-308K20.1	antisense	-2.14788	1.49647	-3.38973	0.00296175	0.016341
ENSG00000182885	GPR97	protein_coding	3.21075	-3.14288	3.1264	0.005393	0.0257089
ENSG00000109771	LRP2BP	protein_coding	-2.82003	-2.14427	-3.12385	0.00542415	0.0258327
ENSG00000204740	MALRD1	protein_coding	3.89862	-2.84075	3.11037	0.00559179	0.0264658
ENSG00000179044	EXOC3L1	protein_coding	-3.94993	-1.60139	-3.10824	0.00561874	0.0265811
ENSG00000273010	RP11-96K19.5	antisense	-2.119	-0.661192	-3.21192	0.00444338	0.0222441
ENSG00000236699	ARHGEF38	protein_coding	3.11081	-1.91176	3.13481	0.00529151	0.0253074
ENSG00000272556	RP11-638I8.1	lincRNA	-2.61753	-1.94037	-3.12807	0.0053727	0.025624
ENSG00000268041	CTD-2575K13.6	pseudogene	-2.08905	-1.31853	-3.15086	0.00510295	0.0245586
ENSG00000131386	GALNT15	protein_coding	3.26779	-3.6772	3.10466	0.00566436	0.0267455
ENSG00000132915	PDE6A	protein_coding	2.60338	-1.18127	3.15918	0.00500777	0.0242273
ENSG00000247121	CTD-2260A17.2	protein_coding	-2.14955	-0.386423	-3.18968	0.00467337	0.0230038
ENSG00000261295	RP11-524D16__A.3	antisense	2.16821	-0.982378	3.17699	0.0048097	0.0234963
ENSG00000153233	PTPRR	protein_coding	-2.53958	-0.652275	-3.18719	0.00469978	0.0230802
ENSG00000125337	KIF25	protein_coding	2.49258	-1.86506	3.13192	0.00532623	0.0254438
ENSG00000255398	HCAR3	protein_coding	-3.77537	-3.44132	-3.09683	0.00576522	0.0271363
ENSG00000251013	GAPDHP62	pseudogene	-3.5866	-4.34336	-3.09781	0.00575245	0.0270825
ENSG00000143502	SUSD4	protein_coding	2.47805	-0.374474	3.2021	0.00454348	0.0225448
ENSG00000252150	AC092574.2	miRNA	3.7714	-3.17563	3.09094	0.00584228	0.0273998
ENSG00000109705	NKX3-2	protein_coding	2.31932	-0.822449	3.13607	0.00527648	0.0252415
ENSG00000234797	RPS3AP6	pseudogene	3.08281	-2.75451	3.08381	0.00593685	0.0277658
ENSG00000105523	FAM83E	protein_coding	2.2827	-1.36593	3.12306	0.0054339	0.0258678
ENSG00000188883	KLRG2	protein_coding	2.22803	-1.11381	3.15385	0.00506849	0.0244633
ENSG00000142233	NTN5	protein_coding	2.2748	-1.102	3.11843	0.00549106	0.026089
ENSG00000189068	VSTM1	protein_coding	3.66442	-3.2207	3.06492	0.00619485	0.0286716
ENSG00000061455	PRDM6	protein_coding	2.2743	-0.875313	3.15456	0.00506036	0.0244356
ENSG00000196126	HLA-DRB1	protein_coding	3.67278	-3.43491	3.06324	0.00621828	0.0287412
ENSG00000154655	L3MBTL4	protein_coding	-3.2905	-3.72358	-3.06646	0.00617345	0.0286293
ENSG00000225968	ELFN1	protein_coding	3.94139	-3.85375	3.06127	0.00624583	0.028836
ENSG00000261777	RP11-529K1.2	processed_transcript	-2.00731	-0.804831	-3.14526	0.00516796	0.0248033
ENSG00000227110	LMCD1-AS1	antisense	-2.15643	-1.48156	-3.09253	0.00582139	0.0273317
ENSG00000133863	TEX15	protein_coding	-3.84965	-3.16104	-3.05221	0.00637439	0.0292386
ENSG00000258945	RP11-497E19.2	protein_coding	3.35248	-3.81336	3.05058	0.00639783	0.0293191
ENSG00000131477	RAMP2	protein_coding	3.15324	-1.87154	3.06336	0.00621663	0.02874
ENSG00000139269	INHBE	protein_coding	-2.60837	-1.83672	-3.08956	0.00586044	0.0274585
ENSG00000238133	MLK7-AS1	antisense	-3.58075	-4.20955	-3.05424	0.00634545	0.0291396
ENSG00000249599	RP11-168E14.1	lincRNA	2.44246	-0.862355	3.11378	0.00554898	0.0263118
ENSG00000266927	AC006273.7	lincRNA	-2.15847	-0.477424	-3.13226	0.00532211	0.0254301
ENSG00000125409	TEKT3	protein_coding	2.99577	-3.87608	3.03925	0.00656278	0.0299021
ENSG00000183709	IFNL2	protein_coding	-3.38305	-3.42743	-3.0378	0.00658421	0.0299732
ENSG00000170298	LGALS9B	protein_coding	-2.31446	-1.12186	-3.08236	0.00595635	0.0278379
ENSG00000253522	MIR146A	lincRNA	-2.89717	-3.57362	-3.03208	0.00666929	0.0302865
ENSG00000238123	MID1IP1-AS1	antisense	3.67309	-3.40269	3.03079	0.00668853	0.0303233
ENSG00000181378	CCDC108	protein_coding	2.34358	-1.80452	3.05888	0.00627961	0.0289529
ENSG00000127362	TAS2R3	protein_coding	-3.30573	-3.8003	-3.02785	0.00673285	0.0304739
ENSG00000249740	CTD-2127H9.1	lincRNA	-2.07239	-0.768863	-3.10372	0.00567633	0.0267856
ENSG00000239269	RPSAP4	pseudogene	4.0372	-2.31258	3.02263	0.00681225	0.0307451
ENSG00000080572	PIH1D3	protein_coding	3.32988	-3.40848	3.01827	0.00687913	0.0309389
ENSG00000163359	COL6A3	protein_coding	3.00456	-1.98094	3.04488	0.00648034	0.0296054
ENSG00000215483	LINC00598	lincRNA	-2.77823	-4.11354	-3.0168	0.00690187	0.0310266
ENSG00000259405	ISCA1P4	pseudogene	3.10881	-3.57701	3.01735	0.00689324	0.0309946
ENSG00000138741	TRPC3	protein_coding	3.09466	-4.25013	3.01983	0.00685514	0.0308707
ENSG00000163568	AIM2	protein_coding	-3.23099	-4.03102	-3.02098	0.00683749	0.0308251
ENSG00000236154	RP11-343J3.2	antisense	3.05699	-3.39615	3.0084	0.00703292	0.0315058
ENSG00000270919	RP11-379K22.3	antisense	-2.30603	-1.96694	-3.03536	0.00662033	0.0301097
ENSG00000196243	LINC00615	lincRNA	4.13539	-4.52983	3.01553	0.00692143	0.031088
ENSG00000230392	RP5-1139I1.1	lincRNA	-5.89522	-3.5724	-3.00799	0.00703953	0.0315142
ENSG00000135116	HRK	protein_coding	-2.21597	-0.310389	-3.13071	0.00534074	0.0254894
ENSG00000260081	RP11-66N11.8	antisense	2.45655	-1.42348	3.0439	0.0064946	0.0296508
ENSG00000054179	ENTPD2	protein_coding	2.46037	2.22738	3.31785	0.00349099	0.01849
ENSG00000144852	NR1I2	protein_coding	-3.44385	-4.40305	-3.00518	0.00708396	0.0316579
ENSG00000102032	RENBP	protein_coding	-3.56528	-2.98662	-3.00285	0.00712094	0.0317864
ENSG00000235301	HLA-Z	pseudogene	4.11571	-3.96973	3.0014	0.00714409	0.0318641
ENSG00000253683	CTB-79E8.3	pseudogene	2.75632	-1.29595	3.03416	0.00663821	0.0301615
ENSG00000254528	RP11-728F11.4	antisense	3.41857	-2.04349	3.00839	0.00703318	0.0315058
ENSG00000204614	TRIM40	protein_coding	-3.49744	-3.21894	-2.98207	0.00745993	0.0329574
ENSG00000171840	NINJ2	protein_coding	2.59085	-1.66199	3.00754	0.00704649	0.0315385
ENSG00000107618	RBP3	protein_coding	-3.33161	-3.94411	-2.9816	0.00746781	0.032971
ENSG00000171004	HS6ST2	protein_coding	3.50017	-3.53339	2.97907	0.00751013	0.0331221
ENSG00000146755	TRIM50	protein_coding	3.33371	-3.21295	2.97596	0.00756258	0.0332747
ENSG00000180251	SLC9A4	protein_coding	3.66854	-3.56783	2.97505	0.00757796	0.0333209
ENSG00000250133	HOXC-AS2	antisense	-2.90965	-1.3308	-2.97472	0.00758357	0.0333313
ENSG00000253525	CTD-2114J12.1	pseudogene	-2.1245	1.16016	-3.18908	0.00467971	0.0230092
ENSG00000160183	TMPRSS3	protein_coding	-2.14753	-0.785557	-2.99957	0.00717348	0.0319604
ENSG00000251595	ABCA11P	pseudogene	-3.02457	-3.25742	-2.95058	0.00800342	0.0346635
ENSG00000171295	ZNF440	protein_coding	-3.11233	-3.6332	-2.94615	0.0080828	0.0349488
ENSG00000101605	MYOM1	protein_coding	-2.32047	-0.643091	-3.05493	0.00633553	0.0291219
ENSG00000087916	SLC6A14	protein_coding	-2.41549	0.6113	-3.10107	0.00571039	0.0269215
ENSG00000127377	CRYGN	protein_coding	-3.45308	-3.61617	-2.93643	0.00825997	0.035535
ENSG00000169255	B3GALNT1	protein_coding	2.2035	-0.438198	3.00553	0.00707836	0.0316438
ENSG00000266999	AC015849.16	lincRNA	-2.43593	-1.79283	-2.97809	0.00752653	0.033173
ENSG00000234818	AC092687.5	antisense	4.2349	-3.5003	2.93145	0.00835205	0.035871
ENSG00000139329	LUM	protein_coding	2.31903	1.21909	3.16298	0.00496482	0.024082
ENSG00000236723	RP5-1024G6.2	antisense	3.26788	-3.05304	2.92901	0.00839747	0.0360434
ENSG00000228395	RP11-216B9.6	antisense	2.09472	-0.837129	3.01152	0.006984	0.0313341
ENSG00000111344	RASAL1	protein_coding	-2.15547	-1.36552	-2.96826	0.00769375	0.0336936
ENSG00000232139	LINC00867	lincRNA	3.31275	-4.28939	2.92351	0.008501	0.0364116
ENSG00000236078	AC095067.1	lincRNA	-3.42316	-2.99254	-2.92774	0.00842132	0.0361306
ENSG00000215217	C5orf49	protein_coding	-3.00632	-2.22862	-2.93187	0.00834421	0.0358448
ENSG00000259207	ITGB3	protein_coding	2.40912	-1.05183	2.96854	0.007689	0.0336864
ENSG00000070731	ST6GALNAC2	protein_coding	-2.04317	-0.97279	-3.0006	0.00715698	0.0318938
ENSG00000102349	KLF8	protein_coding	3.21254	-1.44625	2.95478	0.00792871	0.0344108
ENSG00000187775	DNAH17	protein_coding	-2.78392	-1.26281	-2.98076	0.00748187	0.0330259
ENSG00000133401	PDZD2	protein_coding	-5.09898	-1.60955	-2.92109	0.00854693	0.0365777
ENSG00000091879	ANGPT2	protein_coding	-2.87206	-3.97266	-2.91416	0.00867967	0.0370145
ENSG00000106991	ENG	protein_coding	2.8809	-1.95334	2.96022	0.00783311	0.0341427
ENSG00000232134	RPS15AP12	pseudogene	2.25358	-1.17638	2.96825	0.00769392	0.0336936
ENSG00000205704	LINC00634	pseudogene	-3.22559	-3.61486	-2.90752	0.00880862	0.0373856
ENSG00000259940	CTD-3203P2.1	antisense	-2.01953	-1.69028	-2.95911	0.00785255	0.0341984
ENSG00000231587	SNORD62B	snoRNA	2.865	-2.56004	2.91657	0.00863328	0.036855
ENSG00000224940	PRRT4	protein_coding	-2.56677	-2.27164	-2.92541	0.00846506	0.0362955
ENSG00000228022	HCG20	lincRNA	-2.89494	-3.06596	-2.90266	0.00890436	0.037675
ENSG00000255277	ABCC6P2	pseudogene	-2.77399	-2.32413	-2.911	0.00874082	0.0371995
ENSG00000133328	HRASLS2	protein_coding	-2.57202	0.908615	-3.03878	0.00656966	0.0299135
ENSG00000213512	GBP7	protein_coding	-3.9976	-3.63857	-2.89567	0.00904356	0.0381302
ENSG00000206075	SERPINB5	protein_coding	3.90628	-3.62036	2.89002	0.00915778	0.038501
ENSG00000160013	PTGIR	protein_coding	-3.20525	-3.8195	-2.88959	0.00916644	0.0385295
ENSG00000111728	ST8SIA1	protein_coding	-3.09315	-1.93281	-2.90949	0.00877014	0.0372917
ENSG00000237452	AC074212.3	protein_coding	-2.94315	-3.0826	-2.89015	0.00915518	0.0384979
ENSG00000182759	MAFA	protein_coding	-2.4781	-1.59035	-2.93827	0.00822614	0.0354353
ENSG00000102879	CORO1A	protein_coding	2.42043	-1.61637	2.9482	0.00804605	0.0348193
ENSG00000250714	RP11-1149O23.4	antisense	-2.65231	-1.697	-2.91531	0.0086574	0.0369349
ENSG00000177994	C2orf73	protein_coding	3.16236	-2.9138	2.88154	0.00933168	0.039032
ENSG00000258881	AC007040.11	protein_coding	3.07774	-4.63286	2.87923	0.00937957	0.0391844
ENSG00000127241	MASP1	protein_coding	-3.15265	-2.34285	-2.89239	0.00910977	0.0383542
ENSG00000268340	RP3-477O4.16	lincRNA	3.44269	-3.72581	2.87342	0.00950116	0.0395634
ENSG00000244086	RPS20P35	pseudogene	4.33434	-3.30234	2.87141	0.00954362	0.039716
ENSG00000253051	SNORA31	snoRNA	2.08907	-2.09952	2.90334	0.00889093	0.0376337
ENSG00000230613	HM13-AS1	antisense	2.93489	-3.15023	2.87094	0.00955351	0.0397491
ENSG00000127324	TSPAN8	protein_coding	2.32846	2.88898	3.25881	0.00399402	0.020503
ENSG00000197697	HIST1H2BE	protein_coding	-3.92521	-2.85545	-2.86544	0.00967064	0.0401387
ENSG00000271647	KRT8P47	pseudogene	3.43207	-2.94735	2.86337	0.00971489	0.0402654
ENSG00000187595	ZNF385C	protein_coding	-3.22289	-0.950823	-2.92901	0.00839746	0.0360434
ENSG00000231574	RP11-91K9.1	lincRNA	-2.60762	-0.940767	-2.9454	0.00809648	0.0350006
ENSG00000147036	LANCL3	protein_coding	4.18793	-2.70016	2.86627	0.00965284	0.0400811
ENSG00000090376	IRAK3	protein_coding	2.40367	-0.426475	2.93878	0.00821683	0.0354163
ENSG00000241472	PTPRG-AS1	processed_transcript	-2.51073	-1.78956	-2.8886	0.00918663	0.0385827
ENSG00000272088	RP11-168F9.2	lincRNA	3.11462	-3.46744	2.85522	0.00989181	0.0408418
ENSG00000125869	LAMP5	protein_coding	2.30977	-1.56955	2.90755	0.00880806	0.0373856
ENSG00000273398	RP11-474G23.1	protein_coding	3.26873	-2.35397	2.86207	0.00974295	0.040352
ENSG00000224829	CTD-2589O24.1	pseudogene	-3.24218	-4.08	-2.85066	0.009992	0.0411726
ENSG00000268485	AC104841.2	protein_coding	2.54337	-1.98444	2.90336	0.0088904	0.0376337
ENSG00000258821	AC005041.17	antisense	-2.29933	-2.11827	-2.88739	0.00921142	0.0386473
ENSG00000260430	RP11-626G11.4	lincRNA	-2.46427	-1.70503	-2.90033	0.00895061	0.0378161
ENSG00000251365	RP11-332J15.3	lincRNA	3.32229	-2.4936	2.8612	0.00976167	0.0403967
ENSG00000124253	PCK1	protein_coding	-3.29965	-2.94956	-2.84244	0.0101754	0.0417686
ENSG00000204969	PCDHA2	protein_coding	2.08888	-1.25884	2.90919	0.00877602	0.0373067
ENSG00000224956	RP11-206L10.1	pseudogene	-3.10706	-2.72814	-2.84316	0.0101591	0.0417186
ENSG00000240541	TM4SF1-AS1	antisense	-2.35266	-0.868634	-2.95472	0.00792985	0.0344108
ENSG00000207031	SNORD59A	snoRNA	2.88422	-3.49857	2.83865	0.0102608	0.0420688
ENSG00000248830	ZNF807	pseudogene	-3.24469	-3.71359	-2.83358	0.0103763	0.0424492
ENSG00000272695	GAS6-AS2	lincRNA	-3.00581	-3.57701	-2.83417	0.0103629	0.0424029
ENSG00000230479	AP000695.6	antisense	-2.31582	-1.18111	-2.89214	0.00911482	0.0383676
ENSG00000182646	FAM156A	protein_coding	2.72018	-2.53568	2.83211	0.0104101	0.0425059
ENSG00000130487	KLHDC7B	protein_coding	-3.54258	-3.57751	-2.82857	0.0104917	0.0427932
ENSG00000162849	KIF26B	protein_coding	3.95076	-3.1875	2.8284	0.0104956	0.0428004
ENSG00000254027	RP11-363E6.3	antisense	2.93559	-2.14165	2.85299	0.00994075	0.0410026
ENSG00000225450	RP3-508I15.14	antisense	-2.38953	-1.38629	-2.86195	0.00974565	0.040352
ENSG00000066032	CTNNA2	protein_coding	3.1863	-2.58251	2.82359	0.0106076	0.0431541
ENSG00000167749	KLK4	protein_coding	-3.47133	-4.30063	-2.81924	0.01071	0.0434244
ENSG00000241186	TDGF1	protein_coding	3.82928	-3.8669	2.81965	0.0107002	0.0434102
ENSG00000166257	SCN3B	protein_coding	-2.04469	-0.41871	-2.95086	0.00799835	0.0346494
ENSG00000146453	PNLDC1	protein_coding	-2.62407	-3.48224	-2.82186	0.0106481	0.0432504
ENSG00000251141	RP11-53O19.1	antisense	3.91452	-4.42242	2.81392	0.0108361	0.0437628
ENSG00000236683	HMGA1P1	pseudogene	3.15185	-2.70398	2.81927	0.0107092	0.0434244
ENSG00000203401	AC009061.1	pseudogene	4.07735	-3.06197	2.81605	0.0107855	0.0436271
ENSG00000270972	RP11-326C3.15	lincRNA	-3.48362	-3.01772	-2.8154	0.0108009	0.0436722
ENSG00000135447	PPP1R1A	protein_coding	-3.22562	-3.67094	-2.80514	0.011048	0.0444519
ENSG00000272505	RP11-981G7.6	lincRNA	-2.72966	-3.23051	-2.81014	0.0109269	0.044043
ENSG00000137878	GCOM1	protein_coding	-2.60806	-1.96386	-2.85413	0.00991557	0.0409234
ENSG00000259939	RP11-77H9.5	antisense	-2.11823	-2.40939	-2.82345	0.0106109	0.0431593
ENSG00000204010	IFIT1B	protein_coding	-3.38629	-2.94214	-2.79197	0.0113727	0.0454158
ENSG00000234518	PTGES3P1	pseudogene	-2.28811	-1.4817	-2.83189	0.0104151	0.0425145
ENSG00000234147	RP3-460G2.2	lincRNA	3.075	-2.69176	2.79932	0.0111903	0.044873
ENSG00000253802	CTA-392C11.1	lincRNA	-2.22405	-0.639389	-2.88399	0.00928108	0.0388838
ENSG00000214353	VAC14-AS1	antisense	2.29266	-1.22175	2.86919	0.00959055	0.0398821
ENSG00000259256	RP11-838N2.3	lincRNA	-3.47122	-3.00998	-2.7812	0.0116452	0.046283
ENSG00000006638	TBXA2R	protein_coding	-2.90548	-3.53732	-2.77259	0.0118674	0.0468932
ENSG00000228705	LINC00659	antisense	3.55179	-3.80418	2.7709	0.0119113	0.0470197
ENSG00000231172	AC007099.1	antisense	2.81401	-3.10675	2.7781	0.0117248	0.046491
ENSG00000268201	CTD-3138B18.6	sense_intronic	-2.71332	-3.1801	-2.77783	0.0117317	0.0465006
ENSG00000135960	EDAR	protein_coding	2.68609	0.0206418	2.92392	0.00849323	0.0363859
ENSG00000230176	RP4-779E11.3	antisense	-2.11678	-1.48658	-2.8474	0.0100643	0.0414121
ENSG00000144031	ANKRD53	protein_coding	-2.83261	-3.59638	-2.76772	0.0119948	0.0472454
ENSG00000255008	AP000442.4	lincRNA	-2.56283	-3.63973	-2.77898	0.011702	0.0464231
ENSG00000198250	ANTXRL	protein_coding	3.58898	-3.45835	2.76531	0.0120584	0.0474198
ENSG00000229267	AC072062.1	antisense	-3.40772	-3.26886	-2.76163	0.0121562	0.0476765
ENSG00000230385	AC012507.4	antisense	3.14192	-3.81244	2.75716	0.0122757	0.0480349
ENSG00000205293	RP11-1112C15.1	lincRNA	2.56719	-1.63787	2.83285	0.0103931	0.0424924
ENSG00000258088	RP11-114H23.2	lincRNA	-3.11151	-3.30653	-2.76708	0.0120116	0.047281
ENSG00000214012	KRT18P38	pseudogene	2.28775	-2.37661	2.77537	0.0117953	0.0466803
ENSG00000239827	SUGT1P3	pseudogene	3.15289	-3.3223	2.75938	0.0122163	0.0478479
ENSG00000215333	KRT18P23	pseudogene	2.81025	-2.00593	2.77188	0.0118859	0.0469485
ENSG00000179766	ATP8B5P	pseudogene	-2.00325	-1.12206	-2.86273	0.00972877	0.0403066
ENSG00000180720	CHRM4	protein_coding	-3.45718	-3.50226	-2.7538	0.0123666	0.0483073
ENSG00000072201	LNX1	protein_coding	3.87802	-1.74307	2.7986	0.011208	0.0449197
ENSG00000161681	SHANK1	protein_coding	2.50176	-2.93913	2.76228	0.0121388	0.0476442
ENSG00000170477	KRT4	protein_coding	3.2621	3.78402	3.2241	0.00432215	0.0217745
ENSG00000101638	ST8SIA5	protein_coding	3.05459	-3.92278	2.74678	0.0125582	0.0488512
ENSG00000155719	OTOA	protein_coding	-3.05884	-3.72289	-2.74729	0.0125441	0.0488149
ENSG00000134240	HMGCS2	protein_coding	4.59526	-1.17969	2.79643	0.0112616	0.0450949
ENSG00000227755	AP000344.4	pseudogene	2.02841	-1.88745	2.82324	0.0106157	0.0431601
ENSG00000099998	GGT5	protein_coding	-2.56419	-3.04141	-2.75998	0.0122002	0.0478074
ENSG00000196559	LINC00610	lincRNA	2.70657	-2.49413	2.75486	0.0123378	0.0482502
ENSG00000141750	STAC2	protein_coding	-2.89769	-3.2925	-2.74729	0.0125441	0.0488149
ENSG00000197168	NEK5	protein_coding	2.9633	-2.75418	2.74835	0.0125151	0.0487391
ENSG00000125850	OVOL2	protein_coding	2.82869	-2.36815	2.78148	0.0116379	0.0462629
ENSG00000173077	2019-12-01	protein_coding	2.72696	-2.77348	2.76282	0.0121243	0.0475967
ENSG00000232295	RP11-154D6.1	antisense	-2.55774	-2.85062	-2.75302	0.0123876	0.0483711
ENSG00000123570	RAB9B	protein_coding	2.96943	-1.4502	2.79524	0.0112911	0.0451734
ENSG00000008086	CDKL5	protein_coding	-2.07266	4.02783	-3.24573	0.00411467	0.0209649
ENSG00000233532	LINC00460	lincRNA	3.00593	-2.49472	2.73714	0.0128258	0.0497505
ENSG00000083307	GRHL2	protein_coding	2.61526	-2.43723	2.74793	0.0125265	0.0487647
ENSG00000168685	IL7R	protein_coding	2.77539	-1.57348	2.77073	0.0119159	0.0470217
ENSG00000258791	LINC00520	processed_transcript	-2.46918	-2.10935	-2.76769	0.0119957	0.0472454
ENSG00000255823	MTRNR2L8	protein_coding	2.20965	0.174884	2.8926	0.0091055	0.038344
ENSG00000264785	RP11-311F12.2	antisense	3.26594	-0.709273	2.79288	0.01135	0.0453558
ENSG00000226953	AC010890.1	antisense	-2.5137	-2.0003	-2.73527	0.0128784	0.0499075
ENSG00000160862	AZGP1	protein_coding	4.68467	-1.05772	2.74918	0.0124923	0.0486871
ENSG00000168143	FAM83B	protein_coding	2.69518	-0.87517	2.77926	0.0116947	0.0464077
ENSG00000227973	PIN4P1	pseudogene	2.5254	-1.61761	2.74522	0.012601	0.0489807
ENSG00000273226	RP11-513M16.8	antisense	-2.17372	-1.70678	-2.73703	0.0128288	0.0497528
ENSG00000120054	CPN1	protein_coding	2.94548	0.567265	2.87235	0.00952372	0.0396493
ENSG00000130600	H19	processed_transcript	-3.68858	-0.803238	-2.7958	0.0112772	0.0451266
ENSG00000138311	ZNF365	protein_coding	2.42068	-0.547451	2.76345	0.0121078	0.0475843
ENSG00000143847	PPFIA4	protein_coding	-2.85808	-0.357332	-2.7843	0.011566	0.0460305
ENSG00000188488	SERPINA5	protein_coding	2.76888	0.127881	2.79678	0.0112529	0.0450844
ENSG00000118271	TTR	protein_coding	3.04031	1.18598	2.84539	0.0101091	0.0415551
ENSG00000150594	ADRA2A	protein_coding	3.34037	-0.59939	2.75039	0.0124592	0.0486045
ENSG00000014257	ACPP	protein_coding	2.01989	0.0319041	2.7611	0.0121703	0.0477225
ENSG00000243678	NME1-NME2	protein_coding	2.08314	0.993195	2.86117	0.00976233	0.0403967
ENSG00000107159	CA9	protein_coding	-3.0153	3.67832	-3.02366	0.00679642	0.0306939
