# Supplementary material for: The ETS transcription factor ELF1 regulates a broadly antiviral program distinct from the type I interferon response
Source: PLoS Pathog. 2019 Nov 4;15(11):e1007634. doi: 10.1371/journal.ppat.1007634 (PMC6932815; doi:10.1371/journal.ppat.1007634)
Supplement: S6 Table — (XLSX) [file ppat.1007634.s016.xlsx]

## Sheet: ST6_GOSeq_ELF1_allcategories_FD
category	over_represented_pvalue	under_represented_pvalue	numDEInCat	numInCat	term	ontology	over_represented_p.adj	genes
GO:0031224	2.35893e-16	1	145	3730	intrinsic component of membrane	CC	4.60114e-12	SMPDL3B, PTAFR, LAPTM5, CD53, GNRHR2, BCAN, SLAMF6, SLAMF1, ILDR2, SUSD4, PLXDC2, TMEM26, COL13A1, GPR123, CALY, OR2AG2, TSPAN18, LRRC55, CD6, CHRM1, NXPE2, TMEM25, TMEM45B, ST14, CACNA1C, ANO2, CLEC4E, STYK1, KCNJ8, LRMP, FAR2, GALNT6, ACVRL1, NCKAP1L, AVPR1A, BEST3, PTPRB, PLXNC1, ANO4, CMKLR1, TMEM132B, GJB2, ATP12A, FLT1, ALOX5AP, KL, PCDH20, TMEM255B, SLC7A8, SSTR1, NRXN3, KREMEN2, SMIM22, I…
GO:0005886	4.36501e-16	1	145	3716	plasma membrane	CC	4.60114e-12	SMPDL3B, PTAFR, LAPTM5, CD53, GNRHR2, TCHH, SLAMF6, SLAMF1, COL13A1, CALY, OR2AG2, TSPAN18, LRRC55, CD6, CHRM1, TMEM25, ST14, CACNA1C, ANO2, CLEC4E, STYK1, KCNJ8, LRMP, BIN2, ACVRL1, NCKAP1L, AVPR1A, IRAK3, BEST3, PTPRB, PLXNC1, ANO4, CMKLR1, CABP1, GJB2, ATP12A, FLT1, KL, LCP1, PCDH20, KCTD12, SLC7A8, CPNE6, SSTR1, RHOJ, RDH12, NRXN3, SPINT1, IL16, KREMEN2, PPL, CORO1A, ITGAX, JPH3, CLDN7, GJD3,…
GO:0071944	6.41692e-16	1	147	3812	cell periphery	CC	4.60114e-12	SMPDL3B, PTAFR, LAPTM5, CD53, GNRHR2, TCHH, SLAMF6, SLAMF1, COL13A1, CALY, OR2AG2, TSPAN18, LRRC55, CD6, CHRM1, TMEM25, ST14, CACNA1C, ANO2, CLEC4E, STYK1, KCNJ8, LRMP, BIN2, ACVRL1, NCKAP1L, AVPR1A, IRAK3, BEST3, PTPRB, PLXNC1, ANO4, CMKLR1, CABP1, GJB2, ATP12A, FLT1, KL, LCP1, PCDH20, KCTD12, SLC7A8, CPNE6, SSTR1, RHOJ, RDH12, NRXN3, SPINT1, IL16, KREMEN2, PPL, CORO1A, ITGAX, JPH3, CLDN7, GJD3,…
GO:0016021	8.65186e-15	1	139	3643	integral component of membrane	CC	4.65275e-11	PTAFR, LAPTM5, CD53, GNRHR2, SLAMF6, SLAMF1, ILDR2, SUSD4, PLXDC2, TMEM26, COL13A1, GPR123, CALY, OR2AG2, TSPAN18, LRRC55, CD6, CHRM1, NXPE2, TMEM25, TMEM45B, ST14, CACNA1C, ANO2, CLEC4E, STYK1, KCNJ8, LRMP, FAR2, GALNT6, ACVRL1, NCKAP1L, AVPR1A, BEST3, PTPRB, PLXNC1, ANO4, CMKLR1, TMEM132B, GJB2, ATP12A, FLT1, ALOX5AP, KL, PCDH20, TMEM255B, SLC7A8, SSTR1, NRXN3, KREMEN2, SMIM22, ITGAX, BEAN1, MA…
GO:0044425	7.14078e-14	1	165	4826	membrane part	CC	3.07211e-10	SMPDL3B, PTAFR, LAPTM5, CYP2J2, CD53, GNRHR2, BCAN, SLAMF6, SLAMF1, ILDR2, SUSD4, PLXDC2, TMEM26, COL13A1, GPR123, CALY, OR2AG2, TSPAN18, LRRC55, CD6, CHRM1, NXPE2, TMEM25, TMEM45B, ST14, CACNA1C, ANO2, CLEC4E, STYK1, KCNJ8, LRMP, FAR2, BIN2, GALNT6, ACVRL1, NCKAP1L, AVPR1A, BEST3, PTPRB, PLXNC1, ANO4, CMKLR1, CABP1, TMEM132B, GJB2, ATP12A, FLT1, ALOX5AP, KL, LCP1, PCDH20, KCTD12, TMEM255B, SLC7A…
GO:0044459	5.16039e-12	1	90	2046	plasma membrane part	CC	1.85009e-08	PTAFR, LAPTM5, CD53, GNRHR2, COL13A1, CALY, TSPAN18, LRRC55, CD6, CHRM1, ST14, CACNA1C, STYK1, KCNJ8, LRMP, BIN2, ACVRL1, NCKAP1L, AVPR1A, PTPRB, PLXNC1, CMKLR1, CABP1, GJB2, ATP12A, FLT1, KL, LCP1, KCTD12, SLC7A8, SSTR1, RDH12, NRXN3, CORO1A, ITGAX, CLDN7, GJD3, ITGB3, LPO, CD300C, MATK, CACNA1A, FXYD3, KCNK6, RTN2, FUT1, PRRG2, LRRC4B, SHANK1, CD33, HCK, KCNK15, CD40, NTSR1, KCNJ15, GNAZ, CSF2R…
GO:0005887	2.75481e-10	1	58	1127	integral component of plasma membrane	CC	8.46553e-07	PTAFR, LAPTM5, CD53, GNRHR2, COL13A1, CALY, TSPAN18, LRRC55, CD6, CHRM1, ST14, KCNJ8, LRMP, ACVRL1, NCKAP1L, AVPR1A, PTPRB, PLXNC1, CMKLR1, ATP12A, FLT1, KL, SLC7A8, SSTR1, NRXN3, ITGAX, GJD3, ITGB3, CD300C, FXYD3, KCNK6, FUT1, PRRG2, SHANK1, CD33, KCNK15, CD40, NTSR1, KCNJ15, CSF2RB, SLC6A1, CSPG5, MUC4, TRPC3, PCDHB6, GABRB2, BTN1A1, CNR1, DLL1, STEAP4, TFR2, CFTR, PLXNA4, CLCN1, EPHA1, NTRK2, …
GO:0031226	4.62619e-10	1	59	1175	intrinsic component of plasma membrane	CC	1.24392e-06	PTAFR, LAPTM5, CD53, GNRHR2, COL13A1, CALY, TSPAN18, LRRC55, CD6, CHRM1, ST14, KCNJ8, LRMP, ACVRL1, NCKAP1L, AVPR1A, PTPRB, PLXNC1, CMKLR1, ATP12A, FLT1, KL, SLC7A8, SSTR1, NRXN3, ITGAX, GJD3, ITGB3, CD300C, FXYD3, KCNK6, FUT1, PRRG2, SHANK1, CD33, KCNK15, CD40, NTSR1, KCNJ15, CSF2RB, SLC6A1, CSPG5, MUC4, TRPC3, PCDHB6, GABRB2, UNC5A, BTN1A1, CNR1, DLL1, STEAP4, TFR2, CFTR, PLXNA4, CLCN1, EPHA1, …
GO:0016020	7.11319e-10	1	201	7019	membrane	CC	1.70013e-06	SMPDL3B, PTAFR, RAB42, LAPTM5, CYP2J2, CD53, GNRHR2, TCHH, BCAN, SLAMF6, SLAMF1, ILDR2, SUSD4, PLXDC2, TMEM26, COL13A1, GPR123, CALY, OR2AG2, TSPAN18, LRRC55, CD6, CHRM1, NXPE2, TMEM25, TMEM45B, ST14, CACNA1C, CCND2, ANO2, CLEC4E, STYK1, ARHGDIB, KCNJ8, LRMP, FAR2, BIN2, GALNT6, ACVRL1, NCKAP1L, KIF5A, AVPR1A, IRAK3, BEST3, PTPRB, PLXNC1, ANO4, CMKLR1, CABP1, TMEM132B, GJB2, ATP12A, FLT1, ALOX5AP…
GO:0032501	1.83514e-08	1	159	5274	multicellular organismal process	BP	3.81511e-05	PTAFR, CYP2J2, TCHH, BCAN, SLAMF6, SLAMF1, ILDR2, TNN, BRINP3, KIF26B, MYPN, COL13A1, OR2AG2, MPPED2, LMO2, LRRC55, SERPING1, CD6, CHRM1, KRTAP5-9, ST14, CACNA1C, CCND2, CLEC4E, ARHGDIB, KCNJ8, VDR, COL2A1, WNT10B, ACVRL1, NCKAP1L, PDE1B, KIF5A, AVPR1A, IRAK3, PTPRB, PLXNC1, CMKLR1, GJB2, FLT1, KL, CCNA1, LCP1, CPNE6, SSTR1, RHOJ, RDH12, NRXN3, SPINT1, HAPLN3, KREMEN2, PPL, PLA2G10, CORO1A, ITGAX…
GO:0004871	2.12068e-08	1	48	955	signal transducer activity	MF	3.81511e-05	PTAFR, GNRHR2, SLAMF1, GPR123, OR2AG2, CHRM1, VDR, ACVRL1, AVPR1A, PTPRB, PLXNC1, CMKLR1, FLT1, KL, SSTR1, RHOJ, JPH3, LGALS9, STAT5A, ITGB3, CD300C, SECTM1, NTF4, SLC17A7, CD40, NTSR1, GNAZ, CSF2RB, RAC2, NFAM1, GPR27, GPR160, LEF1, IL12B, GABRB2, UNC5A, CNR1, NR2E1, FYN, GPR85, PLXNA4, EPHA1, GFRA2, NTRK2, SYK, ENG, GPR143, IRS4
GO:0003008	2.12828e-08	1	55	1189	system process	BP	3.81511e-05	PTAFR, CYP2J2, OR2AG2, SERPING1, CHRM1, CACNA1C, CCND2, KCNJ8, VDR, COL2A1, WNT10B, ACVRL1, PDE1B, AVPR1A, GJB2, RDH12, NRXN3, JPH3, AIPL1, ALOXE3, TMEM100, LPO, FXYD3, KCNK6, NTF4, SLC17A7, MYBPC2, SHANK1, KLK1, KLK2, KCNK15, NTSR1, TMPRSS3, SLC6A1, MUC4, LEF1, TRPC3, IL12B, GABRB2, AIF1, TTBK1, CLIC5, CNR1, NR2E1, FYN, DLL1, CAMK2B, GJC3, PIP, CLCN1, NTRK2, HMCN2, CACNA1B, GPR143, CLIC2
GO:0043269	1.39932e-07	1	29	453	regulation of ion transport	BP	0.000231545	PTAFR, LRRC55, CHRM1, CACNA1C, KCNJ8, AVPR1A, BEST3, IL16, PLA2G10, CORO1A, JPH3, CACNA1A, FXYD3, KCNK6, SHANK1, KCNK15, NTSR1, KCNJ15, SLC6A1, TRPC3, CLIC5, CNR1, FYN, CAMK2B, CFTR, CLCN1, SYK, CACNA1B, CLIC2
GO:0038023	1.763e-07	1	35	615	signaling receptor activity	MF	0.000252826	PTAFR, GNRHR2, SLAMF1, GPR123, OR2AG2, CHRM1, VDR, ACVRL1, AVPR1A, PTPRB, PLXNC1, CMKLR1, FLT1, SSTR1, ITGB3, CD300C, CD40, NTSR1, CSF2RB, NFAM1, GPR27, GPR160, LEF1, IL12B, GABRB2, UNC5A, CNR1, NR2E1, GPR85, PLXNA4, EPHA1, GFRA2, NTRK2, ENG, GPR143
GO:0060089	1.763e-07	1	35	615	molecular transducer activity	MF	0.000252826	PTAFR, GNRHR2, SLAMF1, GPR123, OR2AG2, CHRM1, VDR, ACVRL1, AVPR1A, PTPRB, PLXNC1, CMKLR1, FLT1, SSTR1, ITGB3, CD300C, CD40, NTSR1, CSF2RB, NFAM1, GPR27, GPR160, LEF1, IL12B, GABRB2, UNC5A, CNR1, NR2E1, GPR85, PLXNA4, EPHA1, GFRA2, NTRK2, ENG, GPR143
GO:0005254	2.12786e-07	1	10	54	chloride channel activity	MF	0.000275917	ANO2, BEST3, ANO4, FXYD3, SLC17A7, GABRB2, CLIC5, CFTR, CLCN1, CLIC2
GO:0006955	2.30189e-07	1	60	1467	immune response	BP	0.000275917	SMPDL3B, PTAFR, CD53, SLAMF6, SLAMF1, SUSD4, SERPING1, CD6, CLEC4E, STYK1, LRMP, COL2A1, BIN2, NCKAP1L, ARHGAP9, IRAK3, PTPRB, CMKLR1, LCP1, RNASE6, IL16, CORO1A, ITGAX, LGALS9, CD300C, CD300LF, SECTM1, MATK, LRG1, C19orf59, CD33, NLRP4, HCK, CD40, CECR1, RAC2, NFAM1, EOMES, MUC4, PF4, HPSE, LEF1, CCL28, IL12B, LCP2, BTN1A1, AIF1, HLA-DRB1, PGC, CRISP3, CNR1, FYN, DLL1, CAMK2B, MUC3A, AOC1, PAX5,…
GO:0005576	2.30882e-07	1	110	3438	extracellular region	CC	0.000275917	SMPDL3B, CYP2J2, CD53, BCAN, SLAMF6, SLAMF1, OLFML2B, TNN, BRINP3, SUSD4, PLXDC2, COL13A1, LRRC55, SERPING1, CD6, TMEM25, ST14, ARHGDIB, COL2A1, WNT10B, BIN2, NCKAP1L, ARHGAP9, CABP1, FLT1, KL, LCP1, KCTD12, RNASE6, SLC7A8, CPNE6, RHOJ, SPINT1, CKMT1B, CKMT1A, IL16, HAPLN3, PPL, PLA2G10, CORO1A, LGALS9, ITGB3, LPO, SECTM1, LRG1, FUT6, FUT3, FXYD3, LSR, PSG3, PINLYP, LYPD5, SPACA4, CGB7, NTF4, PRR…
GO:0050877	2.4407e-07	1	35	630	nervous system process	BP	0.000276326	PTAFR, OR2AG2, CHRM1, CCND2, COL2A1, WNT10B, PDE1B, AVPR1A, GJB2, RDH12, NRXN3, JPH3, AIPL1, ALOXE3, TMEM100, LPO, NTF4, SLC17A7, SHANK1, NTSR1, TMPRSS3, SLC6A1, LEF1, IL12B, GABRB2, TTBK1, CLIC5, CNR1, NR2E1, FYN, GJC3, PIP, CLCN1, NTRK2, GPR143
GO:0006821	3.91783e-07	1	11	72	chloride transport	BP	0.000421383	PTAFR, ANO2, BEST3, ANO4, FXYD3, SLC17A7, GABRB2, CLIC5, CFTR, CLCN1, CLIC2
GO:0004888	4.3726e-07	1	31	526	transmembrane signaling receptor activity	MF	0.0004479	PTAFR, GNRHR2, SLAMF1, GPR123, OR2AG2, CHRM1, ACVRL1, AVPR1A, PTPRB, PLXNC1, CMKLR1, FLT1, SSTR1, CD300C, CD40, NTSR1, CSF2RB, NFAM1, GPR27, GPR160, IL12B, GABRB2, UNC5A, CNR1, GPR85, PLXNA4, EPHA1, GFRA2, NTRK2, ENG, GPR143
GO:0023052	6.15697e-07	1	145	4908	signaling	BP	0.000602012	SMPDL3B, PTAFR, CD53, GNRHR2, SLAMF1, ILDR2, TNN, GPR123, CALY, OR2AG2, TSPAN18, CD6, CHRM1, CACNA1C, CLEC4E, STYK1, ARHGDIB, VDR, COL2A1, WNT10B, ACVRL1, NCKAP1L, PDE1B, ARHGAP9, KIF5A, AVPR1A, IRAK3, PLXNC1, CMKLR1, GJB2, FLT1, KL, LCP1, CPNE6, SSTR1, RHOJ, IL16, KREMEN2, CORO1A, ITGAX, MARVELD3, JPH3, AIPL1, ALOXE3, LGALS9, STAT5A, ITGB3, TMEM100, SEPT4, CD300C, CD300LF, SECTM1, DIRAS1, MATK, …
GO:0007154	7.8721e-07	1	145	4929	cell communication	BP	0.000736246	SMPDL3B, PTAFR, CD53, GNRHR2, SLAMF1, ILDR2, TNN, GPR123, CALY, OR2AG2, TSPAN18, CD6, CHRM1, CACNA1C, CLEC4E, STYK1, ARHGDIB, VDR, COL2A1, WNT10B, ACVRL1, NCKAP1L, PDE1B, ARHGAP9, KIF5A, AVPR1A, IRAK3, PLXNC1, CMKLR1, GJB2, FLT1, KL, LCP1, CPNE6, SSTR1, RHOJ, IL16, KREMEN2, CORO1A, ITGAX, MARVELD3, JPH3, AIPL1, ALOXE3, LGALS9, GJD3, STAT5A, ITGB3, TMEM100, SEPT4, CD300C, CD300LF, SECTM1, DIRAS1, …
GO:0015108	9.47128e-07	1	10	63	chloride transmembrane transporter activity	MF	0.000848903	ANO2, BEST3, ANO4, FXYD3, SLC17A7, GABRB2, CLIC5, CFTR, CLCN1, CLIC2
GO:0009605	9.99271e-07	1	64	1654	response to external stimulus	BP	0.000855064	SMPDL3B, PTAFR, SUSD4, SERPING1, CD6, CLEC4E, STYK1, KCNJ8, VDR, BIN2, NCKAP1L, KIF5A, AVPR1A, IRAK3, PLXNC1, CMKLR1, GJB2, FLT1, RNASE6, SSTR1, NRXN3, IL16, PPL, PLA2G10, CORO1A, AIPL1, LGALS9, ITGB3, LPO, SPACA4, SHANK1, NLRP4, FNDC4, CD207, PROC, HCK, CD40, NTSR1, CSF2RB, RAC2, SATB1, CRMP1, PF4, HPSE, LEF1, TRPC3, CCL28, IL12B, UNC5A, AIF1, GPSM3, CLPSL2, PGC, CNR1, FYN, SEMA3D, VGF, PLXNA4, …
GO:0002366	1.0335e-06	1	31	559	leukocyte activation involved in immune response	BP	0.000855064	PTAFR, CD53, SLAMF6, SLAMF1, CLEC4E, STYK1, LRMP, BIN2, NCKAP1L, ARHGAP9, PTPRB, LCP1, CORO1A, ITGAX, LGALS9, LRG1, C19orf59, CD33, CD40, CECR1, RAC2, NFAM1, EOMES, HPSE, LEF1, IL12B, CRISP3, DLL1, AOC1, SYK, RAB9B
GO:0015267	1.14348e-06	1	22	309	channel activity	MF	0.000878482	LRRC55, CACNA1C, ANO2, KCNJ8, BEST3, ANO4, GJB2, JPH3, GJD3, CACNA1A, FXYD3, KCNK6, SLC17A7, KCNK15, KCNJ15, TRPC3, GABRB2, CLIC5, CFTR, CLCN1, CACNA1B, CLIC2
GO:0022803	1.14348e-06	1	22	309	passive transmembrane transporter activity	MF	0.000878482	LRRC55, CACNA1C, ANO2, KCNJ8, BEST3, ANO4, GJB2, JPH3, GJD3, CACNA1A, FXYD3, KCNK6, SLC17A7, KCNK15, KCNJ15, TRPC3, GABRB2, CLIC5, CFTR, CLCN1, CACNA1B, CLIC2
GO:0002263	1.20769e-06	1	31	563	cell activation involved in immune response	BP	0.000895816	PTAFR, CD53, SLAMF6, SLAMF1, CLEC4E, STYK1, LRMP, BIN2, NCKAP1L, ARHGAP9, PTPRB, LCP1, CORO1A, ITGAX, LGALS9, LRG1, C19orf59, CD33, CD40, CECR1, RAC2, NFAM1, EOMES, HPSE, LEF1, IL12B, CRISP3, DLL1, AOC1, SYK, RAB9B
GO:0005216	1.27405e-06	1	21	286	ion channel activity	MF	0.000913534	LRRC55, CACNA1C, ANO2, KCNJ8, BEST3, ANO4, JPH3, GJD3, CACNA1A, FXYD3, KCNK6, SLC17A7, KCNK15, KCNJ15, TRPC3, GABRB2, CLIC5, CFTR, CLCN1, CACNA1B, CLIC2
GO:0005253	1.4625e-06	1	10	66	anion channel activity	MF	0.00101483	ANO2, BEST3, ANO4, FXYD3, SLC17A7, GABRB2, CLIC5, CFTR, CLCN1, CLIC2
GO:0007155	1.649e-06	0.999999	47	1059	cell adhesion	BP	0.00107419	PTAFR, BCAN, SLAMF1, TNN, KIF26B, COL13A1, CD6, STYK1, ARHGDIB, ACVRL1, NCKAP1L, PLXNC1, PCDH20, NRXN3, HAPLN3, CORO1A, ITGAX, CLDN7, LGALS9, ITGB3, KIRREL2, LYPD5, SPACA4, MYBPC2, CD33, HCK, RAC2, MUC4, HPSE, LEF1, DCHS2, CCL28, MEGF10, PCDHB6, IL12B, AIF1, HLA-DRB1, FYN, SMOC2, DLL1, COL28A1, PLXNA4, EPHA1, SYK, TNC, ENG, TRO
GO:0006935	1.65723e-06	0.999999	27	456	chemotaxis	BP	0.00107419	PTAFR, STYK1, BIN2, NCKAP1L, KIF5A, PLXNC1, CMKLR1, FLT1, NRXN3, IL16, PLA2G10, CORO1A, LGALS9, ITGB3, RAC2, CRMP1, PF4, LEF1, CCL28, UNC5A, AIF1, GPSM3, FYN, SEMA3D, PLXNA4, GFRA2, SYK
GO:0042330	1.72547e-06	0.999999	27	457	taxis	BP	0.00107419	PTAFR, STYK1, BIN2, NCKAP1L, KIF5A, PLXNC1, CMKLR1, FLT1, NRXN3, IL16, PLA2G10, CORO1A, LGALS9, ITGB3, RAC2, CRMP1, PF4, LEF1, CCL28, UNC5A, AIF1, GPSM3, FYN, SEMA3D, PLXNA4, GFRA2, SYK
GO:0022838	1.74779e-06	1	21	292	substrate-specific channel activity	MF	0.00107419	LRRC55, CACNA1C, ANO2, KCNJ8, BEST3, ANO4, JPH3, GJD3, CACNA1A, FXYD3, KCNK6, SLC17A7, KCNK15, KCNJ15, TRPC3, GABRB2, CLIC5, CFTR, CLCN1, CACNA1B, CLIC2
GO:0022610	1.92223e-06	0.999999	47	1065	biological adhesion	BP	0.00114858	PTAFR, BCAN, SLAMF1, TNN, KIF26B, COL13A1, CD6, STYK1, ARHGDIB, ACVRL1, NCKAP1L, PLXNC1, PCDH20, NRXN3, HAPLN3, CORO1A, ITGAX, CLDN7, LGALS9, ITGB3, KIRREL2, LYPD5, SPACA4, MYBPC2, CD33, HCK, RAC2, MUC4, HPSE, LEF1, DCHS2, CCL28, MEGF10, PCDHB6, IL12B, AIF1, HLA-DRB1, FYN, SMOC2, DLL1, COL28A1, PLXNA4, EPHA1, SYK, TNC, ENG, TRO
GO:0007600	2.62049e-06	0.999999	23	357	sensory perception	BP	0.0015235	PTAFR, OR2AG2, COL2A1, WNT10B, GJB2, RDH12, AIPL1, ALOXE3, TMEM100, LPO, SHANK1, NTSR1, TMPRSS3, LEF1, IL12B, GABRB2, CLIC5, CNR1, NR2E1, FYN, GJC3, PIP, GPR143
GO:0034707	2.84217e-06	1	7	30	chloride channel complex	CC	0.00160875	ANO2, BEST3, GABRB2, CLIC5, CFTR, CLCN1, CLIC2
GO:0098661	2.93662e-06	1	10	71	inorganic anion transmembrane transport	BP	0.00160875	PTAFR, ANO2, BEST3, FXYD3, SLC17A7, GABRB2, CLIC5, CFTR, CLCN1, CLIC2
GO:1902476	3.05179e-06	1	9	56	chloride transmembrane transport	BP	0.00160875	ANO2, BEST3, FXYD3, SLC17A7, GABRB2, CLIC5, CFTR, CLCN1, CLIC2
GO:0050896	3.06628e-06	0.999999	182	6715	response to stimulus	BP	0.00160875	SMPDL3B, PTAFR, LAPTM5, CYP2J2, CD53, GNRHR2, SLAMF6, SLAMF1, ILDR2, TNN, BRINP3, SUSD4, GPR123, CALY, OR2AG2, LMO2, TSPAN18, SERPING1, CD6, CHRM1, CACNA1C, CCND2, CLEC4E, STYK1, ARHGDIB, KCNJ8, LRMP, VDR, COL2A1, WNT10B, BIN2, ACVRL1, NCKAP1L, PDE1B, ARHGAP9, KIF5A, AVPR1A, IRAK3, PTPRB, PLXNC1, CMKLR1, GJB2, FLT1, ALOX5AP, KL, LCP1, RNASE6, SLC7A8, CPNE6, SSTR1, RHOJ, RDH12, NRXN3, SPINT1, IL16…
GO:0001775	4.29982e-06	0.999998	45	1045	cell activation	BP	0.00220223	PTAFR, CD53, SLAMF6, SLAMF1, CD6, CLEC4E, STYK1, LRMP, BIN2, NCKAP1L, ARHGAP9, PTPRB, LCP1, PLA2G10, CORO1A, ITGAX, LGALS9, ITGB3, CD300LF, LRG1, C19orf59, CD33, CD40, CECR1, RAC2, NFAM1, SATB1, EOMES, PF4, HPSE, LEF1, TRPC3, MEGF10, IL12B, LCP2, AIF1, HLA-DRB1, TTBK1, CRISP3, CNR1, FYN, DLL1, AOC1, SYK, RAB9B
GO:0002376	4.75703e-06	0.999998	76	2185	immune system process	BP	0.00237973	SMPDL3B, PTAFR, CD53, SLAMF6, SLAMF1, SUSD4, LMO2, SERPING1, CD6, CACNA1C, CLEC4E, STYK1, KCNJ8, LRMP, COL2A1, WNT10B, BIN2, NCKAP1L, PDE1B, ARHGAP9, KIF5A, IRAK3, PTPRB, CMKLR1, FLT1, LCP1, RNASE6, SLC7A8, IL16, PLA2G10, CORO1A, ITGAX, LGALS9, ITGB3, CD300C, CD300LF, SECTM1, MATK, LRG1, C19orf59, CD33, NLRP4, CD207, PROC, HCK, CD40, CECR1, RAC2, NFAM1, SATB1, EOMES, MUC4, PF4, HPSE, LEF1, CCL28,…
GO:0002274	5.47477e-06	0.999998	28	518	myeloid leukocyte activation	BP	0.00267654	PTAFR, CD53, SLAMF1, STYK1, LRMP, BIN2, NCKAP1L, ARHGAP9, PTPRB, PLA2G10, ITGAX, LGALS9, CD300LF, LRG1, C19orf59, CD33, CECR1, RAC2, NFAM1, HPSE, LCP2, AIF1, TTBK1, CRISP3, CNR1, AOC1, SYK, RAB9B
GO:0045321	5.77739e-06	0.999998	41	923	leukocyte activation	BP	0.00272229	PTAFR, CD53, SLAMF6, SLAMF1, CD6, CLEC4E, STYK1, LRMP, BIN2, NCKAP1L, ARHGAP9, PTPRB, LCP1, PLA2G10, CORO1A, ITGAX, LGALS9, CD300LF, LRG1, C19orf59, CD33, CD40, CECR1, RAC2, NFAM1, SATB1, EOMES, HPSE, LEF1, IL12B, LCP2, AIF1, HLA-DRB1, TTBK1, CRISP3, CNR1, FYN, DLL1, AOC1, SYK, RAB9B
GO:0006952	5.82145e-06	0.999997	47	1131	defense response	BP	0.00272229	SMPDL3B, PTAFR, SLAMF6, SLAMF1, SUSD4, SERPING1, CD6, CLEC4E, STYK1, KCNJ8, IRAK3, RNASE6, CORO1A, LGALS9, LPO, CD300C, CD300LF, MATK, PSG3, SPACA4, KLK1, KLK2, NLRP4, FNDC4, CD207, PROC, HCK, CD40, NFAM1, SCUBE1, MUC4, PF4, IL12B, AIF1, GPSM3, HLA-DRB1, PGC, CRISP3, CNR1, NR2E1, FYN, CAMK2B, TFR2, MUC3A, VGF, SYK, CITED1
GO:0002252	6.38069e-06	0.999997	40	896	immune effector process	BP	0.00292032	PTAFR, CD53, SLAMF6, SLAMF1, SUSD4, SERPING1, CLEC4E, STYK1, KCNJ8, LRMP, BIN2, NCKAP1L, ARHGAP9, IRAK3, PTPRB, LCP1, RNASE6, CORO1A, ITGAX, LGALS9, LRG1, C19orf59, CD33, CD207, HCK, CD40, CECR1, RAC2, NFAM1, EOMES, HPSE, LEF1, IL12B, PGC, CRISP3, FYN, DLL1, AOC1, SYK, RAB9B
GO:0046903	8.18454e-06	0.999996	51	1277	secretion	BP	0.00366787	PTAFR, CD53, ILDR2, SERPING1, CHRM1, CACNA1C, CLEC4E, STYK1, LRMP, VDR, BIN2, NCKAP1L, ARHGAP9, AVPR1A, PTPRB, PLA2G10, CORO1A, ITGAX, LGALS9, STAT5A, ITGB3, LRG1, C19orf59, CACNA1A, SLC17A7, CD33, GAD1, HCK, CD40, NTSR1, CECR1, RAC2, NFAM1, SLC6A1, GPR27, PF4, HPSE, LCP2, SLC44A4, CRISP3, CNR1, STX11, TFR2, VGF, CFTR, AOC1, NTRK2, SYK, ENG, CACNA1B, RAB9B
GO:0043235	1.75994e-05	0.999995	19	286	receptor complex	CC	0.00772613	CD6, VDR, PTPRB, PLXNC1, FLT1, ITGAX, ITGB3, SHANK1, CD40, CSF2RB, GPR160, GABRB2, TFR2, PLXNA4, EPHA1, GFRA2, NTRK2, SYK, ENG
GO:0040011	1.88327e-05	0.999991	53	1382	locomotion	BP	0.00810222	PTAFR, TNN, MYPN, CHRM1, STYK1, ARHGDIB, BIN2, ACVRL1, NCKAP1L, KIF5A, PLXNC1, CMKLR1, FLT1, LCP1, SLC7A8, RHOJ, NRXN3, IL16, PLA2G10, CORO1A, ITGAX, MARVELD3, JPH3, CLDN7, LGALS9, STAT5A, ITGB3, NTF4, PROC, TNS1, OVOL2, HCK, CD40, RAC2, CRMP1, PF4, LEF1, CCL28, MEGF10, IL12B, UNC5A, AIF1, GPSM3, NR2E1, FYN, SEMA3D, PLXNA4, EPHA1, GFRA2, NTRK2, SYK, ENG, HMCN2
GO:0051094	2.37129e-05	0.999989	43	1038	positive regulation of developmental process	BP	0.0100017	CD53, BRINP3, VDR, WNT10B, ACVRL1, NCKAP1L, IRAK3, PLXNC1, CMKLR1, FLT1, KL, CPNE6, RHOJ, SPINT1, PLA2G10, LGALS9, TMEM100, LRG1, NTF4, LRRC4B, SHANK1, PROC, OVOL2, CD40, EOMES, SHOX2, PF4, HPSE, LEF1, IL12B, TTBK1, CNR1, NR2E1, FYN, DLL1, CAMK2B, PAX4, PLXNA4, EPHA1, FAM150A, NTRK2, SYK, ENG
GO:0050900	2.53502e-05	0.999993	19	302	leukocyte migration	BP	0.0104867	PTAFR, NCKAP1L, CMKLR1, FLT1, SLC7A8, IL16, CORO1A, ITGAX, LGALS9, ITGB3, PROC, HCK, RAC2, PF4, CCL28, AIF1, GPSM3, FYN, SYK
GO:0022839	3.12471e-05	0.999992	16	222	ion gated channel activity	MF	0.0126822	LRRC55, CACNA1C, ANO2, KCNJ8, ANO4, JPH3, CACNA1A, KCNK6, SLC17A7, KCNJ15, GABRB2, CLIC5, CFTR, CLCN1, CACNA1B, CLIC2
GO:0009617	3.516e-05	0.999989	21	366	response to bacterium	BP	0.014006	PTAFR, CD6, CLEC4E, KCNJ8, VDR, IRAK3, GJB2, RNASE6, LGALS9, LPO, SPACA4, HCK, CD40, CSF2RB, PF4, IL12B, PGC, CNR1, VGF, SYK, CITED1
GO:0022836	3.67977e-05	0.99999	16	225	gated channel activity	MF	0.0143919	LRRC55, CACNA1C, ANO2, KCNJ8, ANO4, JPH3, CACNA1A, KCNK6, SLC17A7, KCNJ15, GABRB2, CLIC5, CFTR, CLCN1, CACNA1B, CLIC2
GO:0048584	4.44414e-05	0.999977	62	1769	positive regulation of response to stimulus	BP	0.0170711	SMPDL3B, PTAFR, SLAMF6, SLAMF1, SUSD4, SERPING1, CD6, CLEC4E, WNT10B, ACVRL1, NCKAP1L, IRAK3, CMKLR1, FLT1, KL, IL16, LGALS9, ITGB3, SEPT4, CD300LF, SECTM1, SHD, STAP2, LRG1, SHANK1, ATP6V1C2, TMEM198, HCK, CD40, NTSR1, BIRC7, RAC2, NFAM1, SCUBE1, GPR27, SHOX2, MUC4, PF4, HPSE, TRPC3, IL12B, LCP2, BTN1A1, AIF1, GPSM3, HLA-DRB1, PGC, CNR1, FYN, DLL1, MUC3A, CFTR, EPHA1, FAM150A, PAX5, NTRK2, SYK, …
GO:0032940	4.63226e-05	0.999978	46	1183	secretion by cell	BP	0.0174815	PTAFR, CD53, ILDR2, SERPING1, CACNA1C, CLEC4E, STYK1, LRMP, BIN2, NCKAP1L, ARHGAP9, AVPR1A, PTPRB, CORO1A, ITGAX, LGALS9, ITGB3, LRG1, C19orf59, CACNA1A, SLC17A7, CD33, GAD1, HCK, CD40, NTSR1, CECR1, RAC2, NFAM1, GPR27, PF4, HPSE, LCP2, SLC44A4, CRISP3, CNR1, STX11, TFR2, VGF, CFTR, AOC1, NTRK2, SYK, ENG, CACNA1B, RAB9B
GO:0002684	4.79987e-05	0.99998	34	776	positive regulation of immune system process	BP	0.0178017	SMPDL3B, PTAFR, SLAMF6, SUSD4, SERPING1, CD6, CLEC4E, STYK1, NCKAP1L, IRAK3, CMKLR1, CORO1A, LGALS9, CD300LF, HCK, CD40, RAC2, NFAM1, MUC4, PF4, LEF1, IL12B, LCP2, BTN1A1, AIF1, GPSM3, HLA-DRB1, PGC, TTBK1, CNR1, FYN, MUC3A, PAX5, SYK
GO:0051240	5.25492e-05	0.999975	48	1253	positive regulation of multicellular organismal process	BP	0.0191591	PTAFR, SLAMF6, BRINP3, CD6, CLEC4E, VDR, WNT10B, ACVRL1, NCKAP1L, AVPR1A, IRAK3, PLXNC1, FLT1, KL, CPNE6, RHOJ, SPINT1, LGALS9, STAT5A, ITGB3, TMEM100, LRG1, NTF4, LRRC4B, SHANK1, OVOL2, CD40, NFAM1, SHOX2, PF4, HPSE, LEF1, TRPC3, IL12B, AIF1, GPSM3, TTBK1, CNR1, NR2E1, FYN, DLL1, CAMK2B, PLXNA4, EPHA1, FAM150A, NTRK2, SYK, ENG
GO:1903793	5.57571e-05	0.999996	6	33	positive regulation of anion transport	BP	0.0199898	PTAFR, AVPR1A, PLA2G10, NTSR1, SLC6A1, CFTR
GO:0045576	5.81113e-05	0.999994	7	47	mast cell activation	BP	0.0204923	STYK1, LGALS9, CD300LF, RAC2, LCP2, CNR1, SYK
GO:0008284	5.91436e-05	0.999976	31	683	positive regulation of cell proliferation	BP	0.02052	PTAFR, SLAMF1, CD6, CHRM1, CCND2, WNT10B, ACVRL1, NCKAP1L, AVPR1A, FLT1, CORO1A, CLDN7, LGALS9, STAT5A, ITGB3, MATK, LRG1, HCK, CD40, RAC2, SHOX2, HPSE, LEF1, IL12B, AIF1, NR2E1, DLL1, EPHA1, NTRK2, SYK, TNC
GO:0060326	6.03855e-05	0.999985	14	194	cell chemotaxis	BP	0.0206183	BIN2, NCKAP1L, CMKLR1, FLT1, IL16, CORO1A, LGALS9, RAC2, PF4, LEF1, CCL28, AIF1, GPSM3, SYK
GO:0033003	6.2411e-05	0.999995	6	33	regulation of mast cell activation	BP	0.0209769	STYK1, LGALS9, CD300LF, RAC2, CNR1, SYK
GO:0034765	6.84901e-05	0.999979	19	322	regulation of ion transmembrane transport	BP	0.0225157	PTAFR, LRRC55, CACNA1C, KCNJ8, CORO1A, JPH3, CACNA1A, FXYD3, KCNK6, SHANK1, KCNK15, NTSR1, KCNJ15, CLIC5, FYN, CFTR, CLCN1, CACNA1B, CLIC2
GO:0001891	6.90825e-05	0.999996	5	21	phagocytic cup	CC	0.0225157	BIN2, LCP1, CORO1A, MEGF10, AIF1
GO:0016477	7.54553e-05	0.999964	43	1094	cell migration	BP	0.0242256	PTAFR, TNN, MYPN, STYK1, ARHGDIB, BIN2, ACVRL1, NCKAP1L, PLXNC1, CMKLR1, FLT1, LCP1, SLC7A8, RHOJ, IL16, CORO1A, ITGAX, MARVELD3, LGALS9, STAT5A, ITGB3, PROC, TNS1, OVOL2, HCK, CD40, RAC2, PF4, LEF1, CCL28, MEGF10, IL12B, AIF1, GPSM3, NR2E1, FYN, SEMA3D, PLXNA4, EPHA1, NTRK2, SYK, ENG, HMCN2
GO:1902495	7.71502e-05	0.99998	15	215	transmembrane transporter complex	CC	0.0244056	LRRC55, CACNA1C, ANO2, KCNJ8, BEST3, ATP12A, CACNA1A, KCNK6, SHANK1, GABRB2, CLIC5, CFTR, CLCN1, CACNA1B, CLIC2
GO:0043299	8.04818e-05	0.999971	23	447	leukocyte degranulation	BP	0.0250905	PTAFR, CD53, STYK1, LRMP, BIN2, NCKAP1L, ARHGAP9, PTPRB, CORO1A, ITGAX, LGALS9, LRG1, C19orf59, CD33, HCK, CECR1, RAC2, NFAM1, HPSE, CRISP3, AOC1, SYK, RAB9B
GO:0015698	0.000105525	0.999978	11	128	inorganic anion transport	BP	0.0319875	PTAFR, ANO2, BEST3, ANO4, FXYD3, SLC17A7, GABRB2, CLIC5, CFTR, CLCN1, CLIC2
GO:0046632	0.000105579	0.999985	8	68	alpha-beta T cell differentiation	BP	0.0319875	SLAMF6, NCKAP1L, LGALS9, SATB1, EOMES, LEF1, IL12B, SYK
GO:1990351	0.000111565	0.99997	15	223	transporter complex	CC	0.03321	LRRC55, CACNA1C, ANO2, KCNJ8, BEST3, ATP12A, CACNA1A, KCNK6, SHANK1, GABRB2, CLIC5, CFTR, CLCN1, CACNA1B, CLIC2
GO:0042221	0.000112702	0.999932	100	3366	response to chemical	BP	0.03321	PTAFR, LAPTM5, CYP2J2, GNRHR2, ILDR2, BRINP3, OR2AG2, LMO2, CD6, CHRM1, STYK1, KCNJ8, VDR, COL2A1, WNT10B, BIN2, ACVRL1, NCKAP1L, PDE1B, KIF5A, AVPR1A, IRAK3, PLXNC1, CMKLR1, GJB2, FLT1, ALOX5AP, KL, LCP1, SLC7A8, CPNE6, SSTR1, NRXN3, SPINT1, IL16, PLA2G10, CORO1A, ITGAX, MT1F, CLDN7, LGALS9, GJD3, STAT5A, ITGB3, TMEM100, LPO, CD300LF, LRG1, CACNA1A, CGB7, NTF4, SLC17A7, LRRC4B, SHANK1, ATP6V1C2,…
GO:0007165	0.000117373	0.999927	127	4502	signal transduction	BP	0.034119	SMPDL3B, PTAFR, CD53, GNRHR2, SLAMF1, TNN, GPR123, CALY, OR2AG2, TSPAN18, CD6, CHRM1, CACNA1C, CLEC4E, STYK1, ARHGDIB, VDR, COL2A1, WNT10B, ACVRL1, NCKAP1L, PDE1B, ARHGAP9, AVPR1A, IRAK3, PLXNC1, CMKLR1, FLT1, KL, LCP1, SSTR1, RHOJ, IL16, KREMEN2, CORO1A, ITGAX, MARVELD3, JPH3, AIPL1, ALOXE3, LGALS9, STAT5A, ITGB3, TMEM100, SEPT4, CD300C, CD300LF, SECTM1, DIRAS1, MATK, SHD, STAP2, LRG1, CGB7, NTF…
GO:0034702	0.000122133	0.999968	14	199	ion channel complex	CC	0.0350295	LRRC55, CACNA1C, ANO2, KCNJ8, BEST3, CACNA1A, KCNK6, SHANK1, GABRB2, CLIC5, CFTR, CLCN1, CACNA1B, CLIC2
GO:0032879	0.0001254	0.99993	70	2135	regulation of localization	BP	0.0354932	PTAFR, TNN, MYPN, CALY, LRRC55, CHRM1, CACNA1C, CLEC4E, STYK1, ARHGDIB, KCNJ8, ACVRL1, NCKAP1L, AVPR1A, BEST3, PLXNC1, CMKLR1, CABP1, FLT1, LCP1, RHOJ, IL16, PLA2G10, CORO1A, ITGAX, MARVELD3, JPH3, CLDN7, LGALS9, STAT5A, ITGB3, CD300LF, ATCAY, CACNA1A, FXYD3, KCNK6, RTN2, SHANK1, HCK, KCNK15, CD40, NTSR1, KCNJ15, RAC2, SLC6A1, GPR27, PF4, LEF1, TRPC3, CCL28, AIF1, GPSM3, CLIC5, CNR1, NR2E1, FYN, …
GO:0048731	0.000128823	0.999922	107	3637	system development	BP	0.0359884	TCHH, BCAN, SLAMF6, ILDR2, TNN, BRINP3, KIF26B, MYPN, COL13A1, MPPED2, LMO2, LRRC55, CHRM1, KRTAP5-9, ST14, CACNA1C, CLEC4E, KCNJ8, VDR, COL2A1, WNT10B, ACVRL1, NCKAP1L, PDE1B, KIF5A, AVPR1A, IRAK3, PTPRB, PLXNC1, CMKLR1, GJB2, FLT1, KL, LCP1, CPNE6, SSTR1, RHOJ, NRXN3, SPINT1, HAPLN3, PPL, PLA2G10, ITGAX, ALOXE3, LGALS9, STAT5A, ITGB3, TMEM100, SEPT4, ATCAY, LRG1, LSR, NTF4, SLC17A7, LRRC4B, SHA…
GO:0098797	0.000142077	0.999949	22	424	plasma membrane protein complex	CC	0.0391636	COL13A1, LRRC55, CD6, CACNA1C, KCNJ8, GJB2, ATP12A, ITGAX, GJD3, ITGB3, CACNA1A, KCNK6, SHANK1, CD40, GNAZ, CSF2RB, HLA-DRB1, GJC3, TFR2, SYK, ENG, CACNA1B
GO:0050890	0.00014383	0.999962	14	204	cognition	BP	0.0391636	CHRM1, CCND2, PDE1B, NRXN3, JPH3, NTF4, SLC17A7, SHANK1, NTSR1, SLC6A1, TTBK1, CNR1, FYN, NTRK2
GO:0045597	0.000151061	0.999934	32	744	positive regulation of cell differentiation	BP	0.0406185	CD53, BRINP3, VDR, WNT10B, ACVRL1, NCKAP1L, PLXNC1, CMKLR1, CPNE6, SPINT1, PLA2G10, LGALS9, TMEM100, NTF4, SHANK1, PROC, OVOL2, EOMES, SHOX2, PF4, LEF1, IL12B, TTBK1, CNR1, FYN, CAMK2B, PAX4, PLXNA4, FAM150A, NTRK2, SYK, ENG
GO:0051239	0.000154419	0.999912	73	2265	regulation of multicellular organismal process	BP	0.0410087	PTAFR, CYP2J2, SLAMF6, SLAMF1, TNN, BRINP3, LMO2, SERPING1, CD6, CHRM1, CACNA1C, CLEC4E, ARHGDIB, VDR, WNT10B, ACVRL1, NCKAP1L, AVPR1A, IRAK3, PLXNC1, CMKLR1, FLT1, KL, CPNE6, RHOJ, SPINT1, KREMEN2, MARVELD3, LGALS9, STAT5A, ITGB3, TMEM100, LRG1, FXYD3, KCNK6, NTF4, LRRC4B, SHANK1, NLRP4, PROC, OVOL2, KCNK15, CD40, NTSR1, NFAM1, EOMES, SHOX2, CRMP1, PF4, HPSE, LEF1, TRPC3, MEGF10, IL12B, BTN1A1, …
GO:0007611	0.00016629	0.999958	13	181	learning or memory	BP	0.0431443	CCND2, PDE1B, NRXN3, JPH3, NTF4, SLC17A7, SHANK1, NTSR1, SLC6A1, TTBK1, CNR1, FYN, NTRK2
GO:0002682	0.000166472	0.999919	42	1105	regulation of immune system process	BP	0.0431443	SMPDL3B, PTAFR, SLAMF6, SUSD4, LMO2, SERPING1, CD6, CLEC4E, STYK1, COL2A1, NCKAP1L, IRAK3, CMKLR1, PLA2G10, CORO1A, LGALS9, CD300C, CD300LF, CD33, NLRP4, HCK, CD40, RAC2, NFAM1, MUC4, PF4, LEF1, CCL28, IL12B, LCP2, BTN1A1, AIF1, GPSM3, HLA-DRB1, PGC, TTBK1, CNR1, FYN, DLL1, MUC3A, PAX5, SYK
GO:0090237	0.000169879	0.999997	3	6	regulation of arachidonic acid secretion	BP	0.0435033	PLA2G10, NTSR1, SYK
GO:0043374	0.000184443	0.999997	3	6	CD8-positive, alpha-beta T cell differentiation	BP	0.0466771	NCKAP1L, SATB1, EOMES
GO:0002443	0.000190434	0.999922	27	599	leukocyte mediated immunity	BP	0.0476329	PTAFR, CD53, SLAMF6, SUSD4, SERPING1, STYK1, LRMP, BIN2, NCKAP1L, ARHGAP9, PTPRB, CORO1A, ITGAX, LGALS9, LRG1, C19orf59, CD33, CD40, CECR1, RAC2, NFAM1, HPSE, IL12B, CRISP3, AOC1, SYK, RAB9B
GO:0030595	0.000199672	0.999956	11	143	leukocyte chemotaxis	BP	0.0493695	NCKAP1L, CMKLR1, FLT1, IL16, CORO1A, LGALS9, RAC2, PF4, AIF1, GPSM3, SYK
