# Supplementary material for: The ETS transcription factor ELF1 regulates a broadly antiviral program distinct from the type I interferon response
Source: PLoS Pathog. 2019 Nov 4;15(11):e1007634. doi: 10.1371/journal.ppat.1007634 (PMC6932815; doi:10.1371/journal.ppat.1007634)
Supplement: S7 Table — (XLSX) [file ppat.1007634.s017.xlsx]

## Sheet: Sheet1
Chr	Start	End	Annotation	Distance to TSS	Gene Name
chr4	166128504	166129089	promoter-TSS (NM_001331024)	26	KLHL2
chr16	2587541	2588005	promoter-TSS (NM_031268)	-192	PDPK1
chr21	45759012	45759541	promoter-TSS (NM_001271441)	9	C21orf2
chr6	109804153	109804556	promoter-TSS (NM_001164313)	86	ZBTB24
chr16	2723305	2723784	promoter-TSS (NR_040023)	-104	ERVK13-1
chr13	79233054	79233419	promoter-TSS (NM_024546)	78	RNF219
chr6	36953633	36954248	exon (NM_014341, exon 1 of 12)	387	MTCH1
chr4	10118214	10118746	promoter-TSS (NM_005112)	93	WDR1
chr19	14800671	14800986	promoter-TSS (NM_032433)	-24	ZNF333
chr1	1167250	1167697	promoter-TSS (NM_016547)	-26	SDF4
chr6	3068966	3069384	intron (NM_001354934, intron 1 of 11)	224	RIPK1
chr15	37392392	37392774	promoter-TSS (NR_051953)	-242	MEIS2
chr3	129118055	129118703	promoter-TSS (NR_003111)	-97	RPL32P3
chr2	243030664	243031096	promoter-TSS (NR_130699)	96	LINC01881
chr19	9250864	9251191	promoter-TSS (NR_102435)	-29	ZNF317
chrX	64754635	64755034	promoter-TSS (NM_001170649)	-148	LAS1L
chr13	99229319	99229652	promoter-TSS (NR_046542)	-24	STK24-AS1
chrX	47518251	47518723	promoter-TSS (NM_004182)	92	UXT
chr1	63249388	63249910	promoter-TSS (NM_178221)	-128	ATG4C
chr1	59281988	59282269	intron (NR_108106, intron 1 of 1)	31305	LINC01135
chr22	19165724	19166267	promoter-TSS (NM_001256534)	23	SLC25A1
chr19	19626679	19627253	promoter-TSS (NM_015965)	-53	NDUFA13
chr19	4723575	4724079	promoter-TSS (NM_139159)	28	DPP9
chr18	11908171	11908663	non-coding (NR_040241, exon 1 of 12)	379	MPPE1
chr19	1174068	1174450	promoter-TSS (NM_014963)	23	SBNO2
chr4	140003926	140004407	intron (NM_201999, intron 3 of 8)	1402	ELF2
chr22	30988049	30988331	promoter-TSS (NM_014303)	-263	PES1
chr5	1633880	1634267	promoter-TSS (NR_003713)	47	LOC728613
chr16	58231893	58232191	promoter-TSS (NM_001896)	-218	CSNK2A2
chr16	69795999	69796654	intron (NM_001270455, intron 1 of 8)	139	WWP2
chr21	34100157	34100512	promoter-TSS (NM_003895)	17	SYNJ1
chr6	45345697	45346010	promoter-TSS (NM_001350324)	-65	SUPT3H
chr13	50069916	50070233	promoter-TSS (NR_135323)	328	PHF11
chr18	77439049	77439924	promoter-TSS (NM_048368)	259	LOC284241
chr4	190861752	190862189	promoter-TSS (NM_004477)	-4	FRG1
chr1	24127289	24127608	promoter-TSS (NM_001008216)	-154	GALE
chr4	84031622	84031878	promoter-TSS (NM_001130716)	-738	PLAC8
chr15	43477460	43477763	TTS (NM_001347017)	145	CCNDBP1
chr6	84569173	84569671	promoter-TSS (NM_016230)	52	CYB5R4
chr9	132586271	132586646	promoter-TSS (NM_000113)	-17	TOR1A
chr3	52321707	52322207	TTS (NR_046719)	121	GLYCTK
chr19	13858556	13858940	promoter-TSS (NM_001320569)	71	CCDC130
chr11	130786053	130786513	promoter-TSS (NR_144939)	99	SNX19
chr22	24093217	24093505	promoter-TSS (NM_021916)	-82	ZNF70
chr22	41487441	41487816	promoter-TSS (NM_001429)	-889	MIR1281
chr9	130548066	130548504	promoter-TSS (NM_001261)	-20	CDK9
chr3	193310759	193311204	promoter-TSS (NM_130831)	48	OPA1
chr6	108395698	108396140	promoter-TSS (NM_014028)	22	OSTM1
chr1	111506405	111506945	promoter-TSS (NM_018372)	-109	LRIF1
chr5	1344992	1345444	promoter-TSS (NM_030782)	-33	CLPTM1L
chr3	45635499	45635859	promoter-TSS (NM_014240)	-644	LIMD1
chr2	241500346	241500864	promoter-TSS (NM_001308375)	-78	ANKMY1
chr19	17186347	17186763	promoter-TSS (NM_004145)	-36	MYO9B
chr16	87425613	87426160	promoter-TSS (NM_022818)	85	MAP1LC3B
chr9	32552143	32552723	exon (NM_005802, exon 1 of 3)	193	TOPORS
chr4	6576722	6577099	promoter-TSS (NM_015274)	9	MAN2B2
chr2	131100203	131100770	promoter-TSS (NM_001321119)	-232	CCDC115
chr22	41985895	41986254	promoter-TSS (NM_002676)	-203	PMM1
chr1	25558793	25559178	promoter-TSS (NM_015484)	28	SYF2
chr1	100435332	100435816	promoter-TSS (NM_001271685)	229	SLC35A3
chr19	8942821	8943300	promoter-TSS (NM_144693)	-80	ZNF558
chr19	19256894	19257113	intron (NR_027308, intron 11 of 11)	-7693	TMEM161A
chr3	53164275	53164575	promoter-TSS (NM_052859)	45	RFT1
chr11	1968420	1968857	intron (NM_021134, intron 1 of 4)	136	MRPL23
chr19	17325978	17326535	exon (NM_018467, exon 1 of 8)	101	USE1
chr2	201374525	201374952	promoter-TSS (NM_001321548)	79	KCTD18
chr3	133380428	133380956	promoter-TSS (NM_001354703)	45	TOPBP1
chr4	140004718	140005834	intron (NM_201999, intron 3 of 8)	292	ELF2
chr2	128848499	128848944	promoter-TSS (NR_027671)	-33	UGGT1
chr6	31926646	31927100	promoter-TSS (NM_002904).2	-9	NELFE
chr18	21083008	21083779	promoter-TSS (NM_013326)	-41	RMC1
chr19	16295928	16296329	promoter-TSS (NM_014077)	-84	FAM32A
chr13	32889305	32889873	promoter-TSS (NM_000059)	-28	BRCA2
chr4	41936986	41937444	promoter-TSS (NM_018126)	78	TMEM33
chr18	11851248	11851560	promoter-TSS (NM_020412)	15	CHMP1B
chr17	38974972	38975459	promoter-TSS (NM_001195386)	-129	TMEM99
chr14	75894435	75894837	promoter-TSS (NM_130469)	127	JDP2
chr4	110736507	110736984	promoter-TSS (NM_018983)	79	GAR1
chr21	47706065	47706387	promoter-TSS (NM_001314024)	-18	YBEY
chr19	19030073	19030676	promoter-TSS (NM_019070)	-110	DDX49
chr13	24463366	24463758	promoter-TSS (NM_005932)	-16	PCOTH
chr3	52443966	52444168	promoter-TSS (NM_001321127)	54	BAP1
chr15	80987147	80987765	promoter-TSS (NM_021214)	-196	ABHD17C
chr10	135333725	135334105	Intergenic	-6952	CYP2E1
chr6	136571114	136571685	promoter-TSS (NM_138419)	74	MTFR2
chr4	2470570	2471183	promoter-TSS (NM_001185010)	81	RNF4
chr4	1714286	1714862	promoter-TSS (NM_006527)	-106	SLBP
chr1	52499261	52499695	promoter-TSS (NM_138417)	-6	KTI12
chr1	38273637	38273996	promoter-TSS (NM_024640)	49	YRDC
chr22	20861673	20862148	promoter-TSS (NM_015889)	81	MED15
chr1	28969443	28969785	promoter-TSS (NR_146731)	-10	TAF12
chr6	27099622	27099859	TTS (NM_021058)	835	HIST1H2BJ
chr18	55288924	55289301	promoter-TSS (NM_004539)	65	NARS
chr10	124133911	124134265	promoter-TSS (NM_001330178)	-6	PLEKHA1
chr6	15663045	15663398	promoter-TSS (NM_183040)	68	DTNBP1
chr22	19466616	19467304	promoter-TSS (NM_003504)	-222	UFD1
chr11	46368842	46369266	promoter-TSS (NM_001199267)	98	DGKZ
chr21	37692314	37692609	promoter-TSS (NM_001320446)	-26	MORC3
chr2	8821937	8822235	promoter-TSS (NM_002166)	-27	ID2
chr1	29063117	29063525	promoter-TSS (NM_001172828)	-131	YTHDF2
chr6	88411942	88412289	promoter-TSS (NM_018064)	-130	AKIRIN2
chr1	100315508	100315851	promoter-TSS (NM_000646)	39	AGL
chr1	24117393	24117770	promoter-TSS (NM_007260)	-65	LYPLA2
chr4	83812264	83812583	promoter-TSS (NM_001191049)	10	SEC31A
chr8	42911200	42911903	non-coding (NR_033698, exon 1 of 8)	109	FNTA
chr19	8578630	8579002	intron (NM_032370, intron 1 of 5)	232	ZNF414
chr10	11653464	11653817	non-coding (NR_125732, exon 1 of 3)	148	USP6NL
chr19	16683243	16683521	promoter-TSS (NM_024881)	-189	SLC35E1
chr21	45527059	45527394	promoter-TSS (NM_005049)	18	PWP2
chrX	77165938	77166253	promoter-TSS (NR_104109)	-58	ATP7A
chr13	103497979	103498471	promoter-TSS (NM_000123)	34	ERCC5
chr2	131850566	131851171	promoter-TSS (NM_001321747)	165	FAM168B
chrX	15872959	15873430	promoter-TSS (NM_001272071)	-57	AP1S2
chr16	74700633	74700986	promoter-TSS (NM_018124)	-30	RFWD3
chr8	61429286	61430159	5' UTR (NM_001242644, exon 1 of 7)	253	RAB2A
chr21	45432014	45432426	promoter-TSS (NM_003274)	14	TRAPPC10
chr19	2427472	2427734	TTS (NM_032737)	311	TIMM13
chr11	61197197	61197773	promoter-TSS (NM_017841)	-21	CPSF7
chr18	55297372	55297723	promoter-TSS (NM_001242804)	13	LOC100505549
chr1	62190688	62190952	non-coding (NR_135162, exon 1 of 8)	275	TM2D1
chr16	88600558	88601023	exon (NM_153813, exon 10 of 10)	-3329	LOC100128882
chr15	36871453	36871896	promoter-TSS (NM_001321756)	-130	C15orf41
chr1	93811249	93811637	promoter-TSS (NR_034089)	-35	DR1
chr19	7701769	7702215	promoter-TSS (NM_006949)	5	STXBP2
chr3	50606754	50607059	5' UTR (NM_016173, exon 1 of 11)	323	HEMK1
chr6	30034705	30035165	promoter-TSS (NM_021959).8	3	PPP1R11
chr11	45826281	45826805	promoter-TSS (NM_018389)	-98	SLC35C1
chr6	37786484	37786937	promoter-TSS (NM_021943)	-597	ZFAND3
chr6	144416636	144417165	promoter-TSS (NM_031287)	-146	SF3B5
chr15	41836363	41836628	promoter-TSS (NM_015540)	-20	RPAP1
chr22	20008225	20008821	promoter-TSS (NM_001322173)	-69	TANGO2
chr6	33244724	33245094	promoter-TSS (NM_003782)	-8	B3GALT4
chr6	41755184	41755498	TTS (NM_013397)	160	TOMM6
chrX	70585505	70586237	promoter-TSS (NM_138923)	-218	TAF1
chr7	152160966	152161680	non-coding (NR_027387, exon 1 of 1)	114	LINC01003
chr5	81147728	81147996	Intergenic	-100790	SSBP2
chr5	153825250	153825635	promoter-TSS (NM_001131063)	-60	SAP30L-AS1
chr19	1275339	1275948	TTS (NM_001300815)	123	C19orf24
chr3	194304544	194304976	promoter-TSS (NR_047573)	-237	TMEM44-AS1
chr22	26908235	26908591	promoter-TSS (NM_001346862)	59	TFIP11
chr1	37939941	37940274	promoter-TSS (NM_001323551)	-12	ZC3H12A
chr3	170626350	170626713	promoter-TSS (NM_020390)	-105	EIF5A2
chr12	105629886	105630176	promoter-TSS (NM_001251904)	-23	APPL2
chr10	23003346	23003745	promoter-TSS (NM_001330062)	-42	PIP4K2A
chr8	67525595	67526004	promoter-TSS (NM_001144755)	-315	MYBL1
chr10	104503097	104503862	promoter-TSS (NM_001083913)	-248	WBP1L
chr16	3507652	3508209	promoter-TSS (NM_001317094)	-55	NAA60
chr6	8435530	8435929	promoter-TSS (NM_001142541)	71	SLC35B3
chr7	130692277	130692615	intron (NR_109850, intron 3 of 5)	94223	LINC00513
chr19	16308449	16308834	promoter-TSS (NM_001130524)	-24	AP1M1
chr19	2236219	2236464	promoter-TSS (NM_018049)	11	PLEKHJ1
chr8	21966579	21967256	promoter-TSS (NM_024815)	15	NUDT18
chr3	156272885	156273245	promoter-TSS (NM_001308197)	-76	SSR3
chr16	83932497	83932998	promoter-TSS (NM_012213)	17	MLYCD
chr22	32145976	32146341	promoter-TSS (NM_173566)	-38	PRR14L
chr22	30233964	30234481	promoter-TSS (NM_032204)	71	ASCC2
chr8	124428594	124429091	promoter-TSS (NM_001283027)	-123	WDYHV1
chr13	114103159	114104070	promoter-TSS (NM_199162)	-157	ADPRHL1
chr1	27648507	27648946	promoter-TSS (NR_037576)	90	TMEM222
chr19	1875975	1876324	TTS (NM_001130111)	9369	ABHD17A
chr12	64797949	64798325	promoter-TSS (NM_007235)	9	XPOT
chr22	50765475	50765915	promoter-TSS (NM_001001794)	-206	DENND6B
chr6	28317577	28317852	promoter-TSS (NM_001242894)	23	ZKSCAN3
chr9	128023784	128024232	promoter-TSS (NM_001354293)	-65	GAPVD1
chr7	140178856	140179368	exon (NM_001145125, exon 1 of 5)	257	MKRN1
chr16	67225883	67226257	promoter-TSS (NM_001950)	2	E2F4
chr3	12882953	12883453	promoter-TSS (NM_001007073)	-122	RPL32
chr9	139009949	139010841	promoter-TSS (NM_001256526)	-118	TMEM250
chr2	162164764	162165258	5' UTR (NM_005805, exon 1 of 12)	225	PSMD14
chr8	356785	357258	5' UTR (NM_183420, exon 1 of 10)	213	FBXO25
chr19	48672825	48673143	promoter-TSS (NM_199341)	876	LIG1
chr12	112856470	112856902	promoter-TSS (NM_001320141)	-16	PTPN11
chr10	100206433	100206861	promoter-TSS (NM_001311345)	73	HPS1
chr7	6120930	6121309	Intergenic	-22259	EIF2AK1
chr5	93447157	93447660	promoter-TSS (NM_001163418)	-4	FAM172A
chr19	2273636	2274048	TTS (NM_001301020)	4357	OAZ1
chr15	74284487	74284817	promoter-TSS (NM_001324230)	37	STOML1
chr21	37432463	37432892	promoter-TSS (NM_001007261)	-15	SETD4
chr3	57541649	57542087	promoter-TSS (NM_001322177)	-106	PDE12
chr3	183853013	183853313	5' UTR (NM_003907, exon 1 of 16)	353	EIF2B5
chr7	102984971	102985402	5' UTR (NM_001129887, exon 1 of 15)	134	DNAJC2
chr6	43149712	43150023	promoter-TSS (NM_015089)	-55	CUL9
chr16	12009769	12010194	promoter-TSS (NM_001130006)	-156	GSPT1
chr5	140998481	140998869	promoter-TSS (NM_001314007)	-53	DIAPH1
chr12	133463702	133464687	promoter-TSS (NR_110919)	10	CHFR
chr3	196668995	196669637	promoter-TSS (NM_001308036)	-5	NCBP2
chr2	105946067	105946398	promoter-TSS (NR_137328)	-61	TGFBRAP1
chrX	152989759	152990024	promoter-TSS (NM_001139441)	-53	BCAP31
chr3	49203673	49203917	promoter-TSS (NM_022903)	-10	CCDC71
chr11	109817005	109817280	Intergenic	-146945	ZC3H12C
chr18	21166377	21167033	promoter-TSS (NM_000271)	-124	NPC1
chr8	124553135	124553797	promoter-TSS (NM_001242463)	27	FBXO32
chr3	130745426	130745801	promoter-TSS (NM_001353030)	-81	NEK11
chr19	53898241	53898607	promoter-TSS (NM_001350496)	38	ZNF765
chr18	43753855	43754117	promoter-TSS (NM_145055)	-2	C18orf25
chr6	158980941	158981238	intron (NM_020823, intron 1 of 16)	23621	TMEM181
chr8	101734509	101735052	promoter-TSS (NM_002568)	-465	PABPC1
chr12	51632465	51633112	intron (NM_001136267, intron 1 of 3)	280	DAZAP2
chr15	74907922	74908338	exon (NM_001130028, exon 1 of 13)	795	CLK3
chr1	110036568	110037066	exon (NM_182580, exon 1 of 3)	116	CYB561D1
chr1	65886264	65886567	promoter-TSS (NM_001198681)	16	LEPROT
chr2	202096942	202097235	Intergenic	-1078	CASP8
chr19	15947588	15948028	TTS (NR_015379)	8051	UCA1
chr1	1334707	1335039	promoter-TSS (NR_135154)	-37	LOC148413
chr20	60813249	60813700	promoter-TSS (NM_144498)	-67	OSBPL2
chr1	20834553	20834806	promoter-TSS (NM_024544)	-5	MUL1
chr2	178977004	178977319	promoter-TSS (NM_152945)	10	RBM45
chr13	111805877	111806136	promoter-TSS (NM_001320851)	12	ARHGEF7
chr16	717942	718270	promoter-TSS (NM_001352278)	23	RHOT2
chr11	69489922	69490284	promoter-TSS (NM_153451)	62	ORAOV1
chr1	114471863	114472341	promoter-TSS (NR_110725)	45	HIPK1-AS1
chr13	27998613	27998979	5' UTR (NM_002097, exon 1 of 9)	115	GTF3A
chr11	8710324	8710747	3' UTR (NM_000990, exon 5 of 5)	3549	SNORA3B
chr8	30585085	30585521	exon (NM_001195103, exon 1 of 12)	213	GSR
chr2	228189795	228190061	promoter-TSS (NR_102266)	-48	LOC654841
chr6	28192900	28193216	promoter-TSS (NM_006299)	29	ZSCAN9
chr19	21203264	21203751	promoter-TSS (NM_025189)	81	ZNF430
chrX	48432542	48432910	promoter-TSS (NM_006743)	-15	RBM3
chr5	131892363	131892807	promoter-TSS (NM_005732)	-31	RAD50
chr20	31053426	31053719	intron (NM_080616, intron 2 of 7)	17815	NOL4L
chr17	80408336	80408915	promoter-TSS (NM_001193654)	82	CYBC1
chr1	32254022	32254319	Intergenic	-24506	ADGRB2
chr8	131028411	131028976	5' UTR (NM_001353242, exon 1 of 15)	250	FAM49B
chr7	92076574	92076889	promoter-TSS (NM_021167)	-31	GATAD1
chr1	222885810	222886261	promoter-TSS (NM_001288580)	140	BROX
chr9	139257935	139258453	promoter-TSS (NM_001080849)	69	DNLZ
chr19	12902065	12902478	promoter-TSS (NM_002229)	-39	JUNB
chr4	174089231	174089910	promoter-TSS (NM_017423)	-334	GALNT7
chr1	172412921	172413379	promoter-TSS (NM_002642)	80	PIGC
chr2	10829925	10830278	promoter-TSS (NM_001261392)	12	NOL10
chr10	116697826	116698091	promoter-TSS (NM_139169)	6	TRUB1
chr3	180319736	180320087	promoter-TSS (NM_001288582)	-7	TTC14
chr19	7069301	7069831	promoter-TSS (NM_001044388)	95	ZNF557
chr16	77224723	77225288	5' UTR (NM_001286639, exon 1 of 5)	189	MON1B
chrX	47696023	47696415	promoter-TSS (NM_007137)	-82	ZNF81
chr22	38577709	38578124	promoter-TSS (NM_003560)	0	PLA2G6
chr20	1373649	1373975	promoter-TSS (NM_054014)	4	FKBP1A
chr12	54582594	54583083	promoter-TSS (NM_001351250)	-60	SMUG1
chr10	27530788	27531273	promoter-TSS (NM_001301251)	38	ACBD5
chr1	40506040	40506588	promoter-TSS (NM_001350477)	59	CAP1
chr1	154530703	154531571	promoter-TSS (NM_017582)	-17	UBE2Q1
chr2	172290921	172291313	promoter-TSS (NM_001321155)	196	METTL8
chr7	44240402	44240754	promoter-TSS (NM_006555)	0	YKT6
chr12	132413677	132413924	promoter-TSS (NM_025215)	2	PUS1
chr5	60627920	60628227	promoter-TSS (NM_020928)	-27	ZSWIM6
chr7	97601417	97601818	promoter-TSS (NR_147989)	53	CCZ1P-OR7E38P
chr13	37573370	37573636	promoter-TSS (NM_013338)	1	ALG5
chr3	10067892	10068415	promoter-TSS (NM_033084)	1	FANCD2
chr2	139259139	139259524	promoter-TSS (NM_001001664)	-19	SPOPL
chr13	114145084	114145433	promoter-TSS (NM_001014283)	205	TMCO3
chr9	97021423	97021862	promoter-TSS (NM_001301275)	94	ZNF169
chr16	31519414	31519922	promoter-TSS (NM_022744)	72	C16orf58
chr11	94227006	94227464	promoter-TSS (NM_017704)	82	ANKRD49
chr2	113341855	113342268	promoter-TSS (NM_032309)	47	CHCHD5
chr2	230785930	230786516	promoter-TSS (NM_001348318)	-119	TRIP12
chr2	153031895	153032696	5' UTR (NM_005843, exon 1 of 14)	211	STAM2
chr9	4741029	4741402	promoter-TSS (NM_001199852)	94	AK3
chr5	162932413	162932899	5' UTR (NM_013283, exon 1 of 7)	122	MAT2B
chr2	196933449	196933801	promoter-TSS (NM_018897)	-89	DNAH7
chr11	60928676	60929201	promoter-TSS (NM_017966)	-22	VPS37C
chr11	61891161	61891574	promoter-TSS (NM_020238)	-78	INCENP
chr22	32149701	32150186	promoter-TSS (NM_001242897)	6	DEPDC5
chr1	19812231	19812612	promoter-TSS (NM_001206540)	-286	CAPZB
chr20	61569140	61569447	promoter-TSS (NM_017896)	11	DIDO1
chr6	28092230	28092461	promoter-TSS (NM_001320558)	11	ZSCAN16
chr12	122750888	122751272	promoter-TSS (NM_001351019)	-204	VPS33A
chr1	169862999	169863507	promoter-TSS (NM_020423)	-153	SCYL3
chr4	56719653	56720016	promoter-TSS (NM_018261)	18	EXOC1
chr13	96705482	96705781	5' UTR (NM_020121, exon 1 of 39)	105	UGGT2
chr1	174998852	174999108	Intergenic	-6389	MRPS14
chr1	33592784	33593304	Intergenic	45265	AZIN2
chr1	23694735	23695030	promoter-TSS (NR_033690)	-3	ZNF436
chr9	35096175	35096743	promoter-TSS (NM_001201484)	87	PIGO
chr12	66563343	66563919	intron (NM_001282606, intron 1 of 7)	221	TMBIM4
chr2	242626195	242626555	promoter-TSS (NM_001165031)	8	DTYMK
chr8	680991	681404	promoter-TSS (NM_001303100)	42	ERICH1
chr9	19380029	19380429	promoter-TSS (NM_001010)	6	RPS6
chr16	14723802	14724392	promoter-TSS (NM_001134477)	31	PARN
chr6	43543649	43543987	promoter-TSS (NM_020750)	-6	XPO5
chr2	198317813	198318288	promoter-TSS (NM_001320819)	-97	COQ10B
chr15	43663029	43663461	promoter-TSS (NM_014444)	-12	TUBGCP4
chr6	158481462	158481735	intron (NM_001178088, intron 6 of 25)	43518	SYNJ2
chr1	55680962	55681361	promoter-TSS (NR_038320)	80	LOC100507634
chr2	191273267	191273632	intron (NM_017694, intron 1 of 7)	368	MFSD6
chr8	53626934	53627220	promoter-TSS (NM_014781)	-51	RB1CC1
chr1	100598443	100598797	promoter-TSS (NR_135078)	31	SASS6
chr8	133787438	133787716	promoter-TSS (NM_198513)	-27	PHF20L1
chr9	131644090	131644487	promoter-TSS (NM_001352994)	66	KYAT1
chr16	1401695	1402131	promoter-TSS (NM_032520)	13	GNPTG
chr16	4524516	4524827	promoter-TSS (NM_001351995)	-20	NMRAL1
chr10	97849868	97850237	promoter-TSS (NR_038444)	-60	ENTPD1-AS1
chr8	48872526	48872935	promoter-TSS (NM_005914)	13	PRKDC
chr10	104401879	104402250	Intergenic	-2188	TRIM8
chr6	84937255	84937920	promoter-TSS (NM_014895)	-234	CEP162
chr20	33865387	33865927	TTS (NM_006690)	324	MMP24OS
chrX	153775260	153776106	promoter-TSS (NM_001360016)	118	G6PD
chr15	43425747	43426176	non-coding (NR_144542, exon 1 of 13)	239	TMEM62
chr19	19774354	19774807	promoter-TSS (NM_020410)	-77	ATP13A1
chr5	74532692	74532948	promoter-TSS (NM_001164443)	-117	ANKRD31
chr9	68726305	68726557	promoter-TSS (NR_136306)	-35	LOC102725126
chr1	183441013	183441518	promoter-TSS (NM_173156)	-148	SMG7-AS1
chr4	25378722	25379176	5' UTR (NM_001286756, exon 1 of 29)	101	ANAPC4
chr1	115259219	115259509	TTS (NM_001242893)	151	NRAS
chr2	96931429	96932136	promoter-TSS (NM_004804)	-31	TMEM127
chr8	144349436	144349755	promoter-TSS (NM_138465)	-12	GLI4
chr20	37678589	37679025	Intergenic	87826	DHX35
chr13	51484059	51484661	intron (NM_024570, intron 1 of 10)	488	RNASEH2B-AS1
chr5	147763229	147763704	promoter-TSS (NM_001271723)	-32	FBXO38
chr9	140095319	140095753	promoter-TSS (NM_001128228)	-373	TPRN
chr2	114514135	114514454	promoter-TSS (NM_001330317)	-24	SLC35F5
chr19	21324690	21325039	promoter-TSS (NM_001319126)	51	ZNF431
chr16	31884984	31885517	non-coding (NR_049749, exon 1 of 5)	171	ZNF267
chr9	34458223	34458784	promoter-TSS (NM_001184940)	65	FAM219A
chr2	224821943	224822331	promoter-TSS (NM_022915)	16	MRPL44
chr2	109065447	109065729	promoter-TSS (NM_181453)	11	GCC2
chr1	197170226	197170570	promoter-TSS (NR_135153)	-194	CRB1
chr11	3078544	3078836	promoter-TSS (NR_036542)	-9	CARS
chr14	69262676	69263047	promoter-TSS (NM_001244701)	99	ZFP36L1
chr4	8442332	8442587	promoter-TSS (NM_152544)	-7	ACOX3
chr9	129376046	129376275	promoter-TSS (NM_002316)	-562	LMX1B
chr13	76111786	76112104	promoter-TSS (NM_203497)	63	COMMD6
chr15	40074888	40075228	promoter-TSS (NR_135665)	-19	FSIP1
chr22	21921823	21922075	promoter-TSS (NR_046082)	-70	UBE2L3
chr3	128879830	128880389	promoter-TSS (NM_001199469)	-36	ISY1
chr10	126432868	126433309	promoter-TSS (NM_014661)	-158	FAM53B
chr1	39456757	39457023	promoter-TSS (NM_024595)	-26	AKIRIN1
chr2	48667734	48668288	non-coding (NR_024188, exon 1 of 22)	103	PPP1R21
chr3	56717247	56717503	promoter-TSS (NM_001112736)	-240	FAM208A
chr19	18111809	18112194	promoter-TSS (NM_001025604)	60	ARRDC2
chr22	46692435	46692757	promoter-TSS (NM_016426)	-39	GTSE1-DT
chr6	8064582	8064937	promoter-TSS (NM_001199322)	-112	BLOC1S5
chr13	52158370	52158670	promoter-TSS (NM_052950)	36	WDFY2
chr8	54755726	54756201	promoter-TSS (NM_213620)	-92	ATP6V1H
chr19	4815682	4815949	TTS (NM_182919)	15939	TICAM1
chr16	30406558	30406919	promoter-TSS (NM_152652)	-2	ZNF48
chrX	69353539	69353884	5' UTR (NM_001551, exon 2 of 7)	393	IGBP1
chr18	48494191	48494570	promoter-TSS (NM_018696)	-7	ELAC1
chr9	140149622	140149932	promoter-TSS (NM_015456)	25	NELFB
chr7	32534999	32535551	promoter-TSS (NM_001130710)	237	AVL9
chr2	234160049	234160447	promoter-TSS (NM_001190266)	31	ATG16L1
chr6	71377347	71377696	promoter-TSS (NM_001281439)	47	SMAP1
chr2	136499067	136499332	promoter-TSS (NM_014607)	10	UBXN4
chr11	70244272	70244950	promoter-TSS (NM_001184740)	-1	CTTN
chr6	157801579	157802171	promoter-TSS (NM_024630)	-682	ZDHHC14
chr16	31724421	31724926	5' UTR (NM_001130913, exon 1 of 5)	123	ZNF720
chr20	30865274	30865633	promoter-TSS (NM_004798)	-1	KIF3B
chrX	49042694	49042967	promoter-TSS (NM_006150)	23	PRICKLE3
chr13	45492025	45492304	Intergenic	71449	NUFIP1
chrY	7141611	7141849	promoter-TSS (NR_028062)	-283	PRKY
chr3	184529781	184530063	promoter-TSS (NR_146116)	-9	VPS8
chr10	122610673	122611071	promoter-TSS (NR_033850)	-181	WDR11-AS1
chr2	67624273	67624517	promoter-TSS (NM_019002)	-47	ETAA1
chr2	68479631	68480100	promoter-TSS (NM_000945)	-214	PPP3R1
chr9	135282028	135282388	promoter-TSS (NM_001205296)	30	TTF1
chr7	1609519	1609844	promoter-TSS (NM_032302)	-13	PSMG3
chr14	55518119	55518508	promoter-TSS (NM_144578)	-49	MAPK1IP1L
chr4	159644456	159644704	promoter-TSS (NM_005038)	-28	PPID
chr6	24721327	24721737	Intergenic	-2129	C6orf62
chr17	79935162	79935876	promoter-TSS (NM_001251888)	93	ASPSCR1
chrX	47092217	47092646	exon (NM_004651, exon 1 of 21)	117	USP11
chr4	925852	926342	promoter-TSS (NM_001318134)	-78	TMEM175
chr4	156874698	156875171	exon (NM_001334, exon 1 of 8)	114	CTSO
chr1	155829080	155829321	promoter-TSS (NM_152280)	-9	GON4L
chr1	47780003	47780273	promoter-TSS (NM_003035)	-319	STIL
chr3	197463530	197463902	promoter-TSS (NM_014687)	81	RUBCN
chr21	38738531	38738738	promoter-TSS (NM_001347721)	449	DYRK1A
chrX	53254536	53254857	promoter-TSS (NM_001146702)	-92	KDM5C
chr7	111846420	111846820	promoter-TSS (NM_021994)	-23	ZNF277
chr6	160211278	160211627	promoter-TSS (NM_001318817)	-26	MRPL18
chr19	19496317	19496874	promoter-TSS (NM_017660)	-17	GATAD2A
chr19	52772629	52773225	intron (NM_001010851, intron 1 of 3)	103	ZNF766
chr20	43594851	43595290	promoter-TSS (NR_147974)	29	STK4-AS1
chr2	66662087	66662429	promoter-TSS (NM_002398)	-274	MEIS1
chr1	231376663	231377086	promoter-TSS (NM_014236)	-45	GNPAT
chr11	67030219	67030563	Intergenic	-3480	GRK2
chr22	23096067	23096336	Intergenic	-69069	MIR650
chr7	98923295	98923717	promoter-TSS (NM_006409)	10	ARPC1A
chr20	33734915	33735340	promoter-TSS (NM_018217)	34	EDEM2
chr3	3168415	3168866	promoter-TSS (NM_001302946)	40	TRNT1
chr7	1570222	1570563	promoter-TSS (NM_002360)	24	MAFK
chr6	147523519	147523780	intron (NR_034115, intron 1 of 10)	-1845	STXBP5
chr19	44716544	44716799	promoter-TSS (NM_001289166)	-10	ZNF227
chr11	85376053	85376290	promoter-TSS (NR_028027)	11	CREBZF
chr16	790862	791425	promoter-TSS (NM_022493)	-105	NARFL
chr19	18633014	18633362	promoter-TSS (NM_006532)	-251	ELL
chr11	117186943	117187176	promoter-TSS (NM_012104)	-87	BACE1
chr20	3767275	3767620	promoter-TSS (NM_001287516)	28	CDC25B
chr6	150740262	150740545	Intergenic	50375	IYD
chr18	61089462	61090012	promoter-TSS (NM_004869)	15	VPS4B
chr1	247373673	247374381	Intergenic	-8665	MIR3916
chr2	69870754	69871220	promoter-TSS (NM_014911)	-10	AAK1
chr22	32870609	32871361	promoter-TSS (NM_001257990)	-239	FBXO7
chr19	2042179	2042506	intron (NM_199054, intron 10 of 13)	8901	MKNK2
chr20	54967271	54967696	promoter-TSS (NM_198433)	56	CSTF1
chr12	112123598	112123964	promoter-TSS (NM_006768)	19	BRAP
chr1	153931029	153931344	promoter-TSS (NM_181715)	-54	CRTC2
chr11	6633288	6633753	promoter-TSS (NM_006284)	-45	TAF10
chr1	168195084	168195466	promoter-TSS (NM_199344)	20	SFT2D2
chr3	128968349	128968719	promoter-TSS (NM_016128)	81	COPG1
chr2	210867134	210867403	promoter-TSS (NM_001318927)	-21	RPE
chr6	49430925	49431229	promoter-TSS (NM_018132)	-19	CENPQ
chr3	42003554	42003918	non-coding (NR_136342, exon 1 of 35)	196	ULK4
chr19	13261027	13261306	promoter-TSS (NM_001271611)	22	STX10
chr12	57984652	57985211	promoter-TSS (NM_001146260)	-11	PIP4K2C
chr16	68278997	68279293	promoter-TSS (NM_012320)	-102	PLA2G15
chr2	99797334	99797679	promoter-TSS (NM_145212)	18	MITD1
chr19	13275328	13275669	Intergenic	14216	IER2
chrX	48768799	48769083	5' UTR (NM_001042498, exon 1 of 4)	294	SLC35A2
chr11	117014880	117015123	promoter-TSS (NM_001184746)	1	PAFAH1B2
chr13	53226367	53226641	promoter-TSS (NM_006704)	-322	SUGT1
chr1	26827446	26827869	Intergenic	-28592	RPS6KA1
chr11	18034399	18034805	non-coding (NR_104040, exon 1 of 12)	107	SERGEF
chr8	87520621	87521097	5' UTR (NM_001286719, exon 1 of 9)	150	RMDN1
chr9	99329071	99329499	promoter-TSS (NM_001351570)	-27	CDC14B
chr1	222763162	222763543	promoter-TSS (NR_110613)	51	TAF1A-AS1
chr16	81069263	81069534	promoter-TSS (NM_015251)	-60	ATMIN
chr6	170151526	170151873	promoter-TSS (NM_018341)	-19	ERMARD
chr16	734280	734583	promoter-TSS (NM_001323922)	8	JMJD8
chr8	71314558	71315333	intron (NM_001321703, intron 1 of 22)	545	NCOA2
chr4	56814842	56815403	5' UTR (NM_025009, exon 1 of 26)	148	CEP135
chr16	80574448	80574988	promoter-TSS (NR_130942)	87	DYNLRB2
chr9	135545207	135545573	promoter-TSS (NM_012204)	-32	GTF3C4
chr5	6378379	6378823	promoter-TSS (NM_032286)	38	MED10
chr15	40615569	40615900	promoter-TSS (NM_001301268)	-523	INAFM2
chr8	8860226	8860639	promoter-TSS (NM_001354635)	118	ERI1
chr13	95953561	95953861	promoter-TSS (NM_005845)	-11	ABCC4
chr3	121264796	121265021	promoter-TSS (NM_199420)	-55	POLQ
chr5	115177068	115177632	promoter-TSS (NM_001318091)	47	AP3S1
chr20	48429270	48429881	intron (NM_001260491, intron 1 of 15)	325	SLC9A8
chr6	33756654	33757083	promoter-TSS (NM_181336)	38	LEMD2
chr16	2021797	2022136	promoter-TSS (NM_006453)	-98	TBL3
chr2	204103491	204103829	5' UTR (NM_177538, exon 1 of 13)	496	CYP20A1
chr19	58361080	58361495	5' UTR (NM_001204817, exon 1 of 3)	106	ZNF587
chr8	10873911	10874255	intron (NM_173683, intron 1 of 2)	18729	MIR598
chr11	124492609	124492987	promoter-TSS (NR_016021)	56	TBRG1
chr13	44453140	44453792	promoter-TSS (NM_153218)	31	CCDC122
chr7	6098547	6098943	5' UTR (NM_014413, exon 1 of 15)	115	EIF2AK1
chr1	955009	955250	promoter-TSS (NM_001305275)	-374	AGRN
chr21	43299358	43299576	exon (NM_001282934, exon 1 of 25)	124	PRDM15
chr5	126409048	126409332	promoter-TSS (NM_001164479)	-6	C5orf63
chr7	148823237	148823579	promoter-TSS (NM_020781)	30	ZNF425
chr9	132597419	132597811	promoter-TSS (NM_016520)	-43	C9orf78
chr3	57112768	57113173	intron (NM_001128615, intron 1 of 12)	366	ARHGEF3
chr3	75834514	75834905	promoter-TSS (NM_001324027)	25	ZNF717
chr3	10028333	10028669	promoter-TSS (NR_103821)	-76	EMC3-AS1
chr11	64037352	64037965	TTS (NM_001316314)	-14153	GPR137
chr10	131909374	131909877	promoter-TSS (NM_001355042)	-540	C10orf143
chr12	118814021	118814587	promoter-TSS (NM_022491)	-54	SUDS3
chr7	128577862	128578197	promoter-TSS (NM_001242452)	38	IRF5
chr15	41186492	41186767	promoter-TSS (NM_020857)	1	VPS18
chr11	47736782	47737104	promoter-TSS (NM_024783)	-15	AGBL2
chr2	242674657	242675054	exon (NM_152783, exon 2 of 10)	861	D2HGDH
chr8	104427074	104427754	non-coding (NR_102337, exon 1 of 6)	149	SLC25A32
chr9	127703187	127703535	promoter-TSS (NM_002077)	25	GOLGA1
chr12	7592792	7593081	intron (NM_174941, intron 2 of 19)	3845	CD163L1
chr16	2205345	2205906	promoter-TSS (NR_132114)	-174	TRAF7
chr3	45730469	45730965	promoter-TSS (NM_014016)	-16	SACM1L
chr17	56065430	56065770	promoter-TSS (NM_007146)	15	VEZF1
chr19	16653128	16653458	promoter-TSS (NM_006387)	-30	CHERP
chr9	131486199	131486542	promoter-TSS (NM_032799)	38	ZDHHC12
chr15	74833233	74833667	promoter-TSS (NM_006465)	-68	ARID3B
chr11	126350672	126350912	intron (NM_032531, intron 4 of 16)	74715	ST3GAL4
chr10	35415467	35415760	promoter-TSS (NM_001352467)	-156	CREM
chr19	1438204	1438442	promoter-TSS (NM_001308226)	-40	RPS15
chr7	44924991	44925492	promoter-TSS (NM_033224)	-257	PURB
chr16	3661569	3661895	promoter-TSS (NM_032444)	-125	SLX4
chr11	9635657	9635932	Intergenic	39560	WEE1
chr3	33839968	33840248	promoter-TSS (NM_013374)	45	PDCD6IP
chr9	136223254	136223499	promoter-TSS (NM_017503)	-15	SURF1
chr10	114206628	114207174	promoter-TSS (NM_001351086)	155	VTI1A
chrX	69654263	69654506	Intergenic	-10321	DLG3
chr14	57046148	57046822	promoter-TSS (NM_017799)	-26	TMEM260
chr3	113666459	113666925	promoter-TSS (NM_173570)	-56	ZDHHC23
chr9	38437445	38437759	Intergenic	-13158	IGFBPL1
chr20	55043461	55043873	promoter-TSS (NM_001283037)	26	RTF2
chr16	89723858	89724264	promoter-TSS (NM_001271908)	-91	SPATA33
chr7	99613045	99613318	promoter-TSS (NM_003439)	6	ZKSCAN1
chr13	31735987	31736314	promoter-TSS (NM_001286503)	8	HSPH1
chr2	128458785	128459205	5' UTR (NM_032740, exon 1 of 1)	398	SFT2D3
chr12	9102041	9102402	promoter-TSS (NR_137427)	136	M6PR
chr19	58891986	58892848	promoter-TSS (NM_138466)	-28	ZNF837
chr2	70417649	70418255	promoter-TSS (NM_001348764)	106	C2orf42
chr1	230202673	230203087	promoter-TSS (NR_120373)	-62	GALNT2
chr5	43603168	43603458	promoter-TSS (NR_073113)	19	NNT-AS1
chr5	148724807	148725117	promoter-TSS (NM_152407)	-15	GRPEL2
chr18	33077798	33078078	promoter-TSS (NM_001098817)	17	INO80C
chr22	30752787	30753131	promoter-TSS (NM_005877)	-23	SF3A1
chr22	22020168	22020679	intron (NM_014337, intron 1 of 19)	150	PPIL2
chr6	170893313	170893945	exon (NM_001199461, exon 1 of 4)	113	PDCD2
chr3	51975985	51976251	promoter-TSS (NM_005485)	-161	RRP9
chr7	139024839	139025173	promoter-TSS (NM_001244585)	-99	LUC7L2
chr5	443138	443509	promoter-TSS (NM_007277)	-11	EXOC3
chr3	142297416	142297983	promoter-TSS (NM_001184)	-31	ATR
chr1	16302244	16302725	5' UTR (NM_001242884, exon 1 of 15)	143	ZBTB17
chr7	72722681	72723012	promoter-TSS (NM_001168347)	18	NSUN5
chr22	31365057	31365463	promoter-TSS (NM_001303256)	63	TUG1
chr9	102861142	102861535	promoter-TSS (NM_015051)	-4	ERP44
chr6	34393729	34394012	promoter-TSS (NM_001203245)	32	RPS10
chr4	176986790	176987058	promoter-TSS (NM_170710)	-61	WDR17
chr18	3261713	3262239	promoter-TSS (NR_130143)	-128	LOC104968399
chr6	36853514	36853893	promoter-TSS (NM_001286635)	63	C6orf89
chr5	90676013	90676262	promoter-TSS (NR_138071)	-23	ARRDC3
chr10	31040835	31041066	Intergenic	28802	LOC105376480
chr1	43637811	43638107	promoter-TSS (NR_106791)	27	EBNA1BP2
chr12	64845723	64846175	5' UTR (NM_013254, exon 1 of 21)	109	TBK1
chr10	72575545	72575918	promoter-TSS (NM_003901)	27	SGPL1
chr15	74753386	74753703	promoter-TSS (NM_001286740)	-15	UBL7
chrX	100306620	100307001	5' UTR (NM_001167972, exon 1 of 13)	295	TRMT2B
chr15	65281924	65282460	promoter-TSS (NM_001127889)	92	SPG21
chr17	40687949	40688348	5' UTR (NM_000263, exon 1 of 6)	197	NAGLU
chr4	331455	331686	promoter-TSS (NM_001348278)	2	ZNF141
chr1	110163557	110163785	exon (NM_001257360, exon 2 of 19)	135	AMPD2
chrX	48931644	48931967	promoter-TSS (NM_007213)	-101	PRAF2
chr7	128694857	128695388	promoter-TSS (NR_002187)	105	TNPO3
chr7	107384390	107384689	promoter-TSS (NR_144540)	-36	LOC101927974
chr6	41935229	41935490	intron (NM_001136017, intron 1 of 4)	-25773	CCND3
chr4	153457222	153457551	promoter-TSS (NM_001257069)	-30	MIR4453HG
chr21	30365056	30365390	promoter-TSS (NM_015565)	54	LTN1
chr14	23298917	23299268	promoter-TSS (NM_001318870)	0	MRPL52
chr14	104387744	104388085	promoter-TSS (NM_004894)	-11	ATP5MPL
chr19	16770756	16771111	promoter-TSS (NM_024104)	35	SMIM7
chr12	124118069	124118438	promoter-TSS (NM_001414)	-33	GTF2H3
chr16	29937330	29937672	promoter-TSS (NR_110933)	52	KCTD13
chr1	161123523	161124083	exon (NM_016406, exon 1 of 6)	269	UFC1
chr7	66385848	66386436	promoter-TSS (NM_017994)	-61	TMEM248
chr11	22647015	22647544	exon (NM_022725, exon 1 of 1)	108	FANCF
chrX	77359266	77359874	promoter-TSS (NM_000291)	-96	PGK1
chr8	6263917	6264321	promoter-TSS (NR_136159)	6	MCPH1
chr19	13056500	13056793	promoter-TSS (NM_001270362)	18	RAD23A
chr3	50264886	50265152	TTS (NR_106714)	151	MIR5787
chr2	219081691	219081967	promoter-TSS (NM_152862)	12	ARPC2
chr12	12966126	12966385	promoter-TSS (NM_201224)	-25	DDX47
chr15	80352078	80352582	promoter-TSS (NM_001242914)	58	ZFAND6
chr7	75157354	75157653	promoter-TSS (NR_028059)	-50	PMS2P3
chr17	79875653	79876159	TTS (NM_032711)	152	SIRT7
chr10	119806048	119806616	promoter-TSS (NM_014904)	0	CASC2
chr6	170615718	170616059	promoter-TSS (NM_032448)	78	FAM120B
chr16	67514985	67515344	promoter-TSS (NM_004691)	-75	ATP6V0D1
chr12	66524319	66524712	promoter-TSS (NR_125724)	-16	LLPH-DT
chr17	79829009	79829420	promoter-TSS (NM_001301242)	68	ARHGDIA
chr19	21511966	21512372	promoter-TSS (NM_001297560)	43	ZNF708
chr22	41864955	41865183	promoter-TSS (NM_032758)	-60	ACO2
chr2	231280818	231281030	promoter-TSS (NM_001206704)	53	SP100
chr6	160941235	160941831	Intergenic	-9377	LPAL2
chr9	95432300	95432732	promoter-TSS (NM_022755)	31	IPPK
chr11	66313221	66313722	promoter-TSS (NR_047663)	238	ZDHHC24
chr1	59012327	59012567	promoter-TSS (NM_145243)	24	OMA1
chr10	70715706	70716164	promoter-TSS (NM_004728)	56	DDX21
chr9	123555569	123555961	promoter-TSS (NM_012164)	-9	B3GNT10
chr5	77590365	77590793	promoter-TSS (NM_003664)	0	AP3B1
chrX	70288248	70288498	promoter-TSS (NM_013346)	-75	SNX12
chr7	64466752	64467281	non-coding (NR_145414, exon 1 of 2)	108	ERV3-1
chr14	31028226	31028479	promoter-TSS (NM_001308097)	23	G2E3
chr18	32820839	32821175	promoter-TSS (NM_001135178)	13	ZNF397
chr16	57496433	57496717	promoter-TSS (NM_032940)	24	POLR2C
chr22	24236094	24236531	promoter-TSS (NM_002415)	-253	MIF
chr12	110318140	110318449	promoter-TSS (NM_016433)	-1	GLTP
chr2	114341531	114341774	promoter-TSS (NR_031632)	422	WASH2P
chr19	45458159	45458638	promoter-TSS (NM_001294)	-83	CLPTM1
chr14	69864984	69865554	promoter-TSS (NM_001252150)	-116	SLC39A9
chr6	36409213	36409487	intron (NM_152990, intron 1 of 4)	-1194	KCTD20
chr8	22526199	22526786	intron (NM_018688, intron 1 of 8)	169	BIN3
chr13	107222764	107223051	Intergenic	-2393	ARGLU1
chr7	97881393	97881938	promoter-TSS (NM_015395)	-102	TECPR1
chr12	56223240	56223623	promoter-TSS (NR_036476)	-11	DNAJC14
chr14	59950951	59951314	promoter-TSS (NM_001331158)	-29	JKAMP
chr12	125473465	125473835	promoter-TSS (NM_032656)	17	DHX37
chr3	39424714	39425109	promoter-TSS (NM_017875)	96	SLC25A38
chr2	242447938	242448252	promoter-TSS (NM_001271979)	15	STK25
chr20	62339175	62339759	promoter-TSS (NM_001267544)	87	ZGPAT
chr15	78832538	78832847	promoter-TSS (NM_001102667)	-55	PSMA4
chr20	34638757	34639053	promoter-TSS (NR_027451)	-23	NORAD
chrX	54556328	54557007	promoter-TSS (NM_019067)	23	GNL3L
chr1	17380528	17380761	promoter-TSS (NM_003000)	21	SDHB
chr19	19475714	19475995	Intergenic	-20758	GATAD2A
chr1	8938635	8938958	promoter-TSS (NR_038351)	-51	ENO1
chr17	45078567	45078827	Intergenic	-22083	RPRML
chr1	3712955	3713241	promoter-TSS (NM_020710)	-30	LRRC47
chr2	73964368	73964783	promoter-TSS (NM_001330386)	-42	TPRKB
chr19	56186375	56186692	promoter-TSS (NM_001130072)	-28	EPN1
chr6	153323755	153324083	promoter-TSS (NM_001301870)	31	MTRF1L
chr11	560563	560938	promoter-TSS (NM_001143994)	29	LMNTD2
chr19	18668365	18668874	promoter-TSS (NM_001171948)	47	KXD1
chr7	30634174	30634570	promoter-TSS (NM_001316772)	21	GARS
chr5	61601588	61602034	promoter-TSS (NM_001243953)	-178	KIF2A
chr3	47323972	47324431	promoter-TSS (NM_025010)	-129	KLHL18
chr19	53238103	53238437	promoter-TSS (NM_001161500)	27	ZNF611
chr9	86571436	86571984	promoter-TSS (NM_032307)	-53	C9orf64
chr5	40835144	40835539	promoter-TSS (NM_000997)	46	RPL37
chr11	116643641	116643880	promoter-TSS (NM_032725)	-46	BUD13
chr8	100025142	100025694	promoter-TSS (NM_017890)	-76	VPS13B
chr1	231114596	231114934	promoter-TSS (NR_144538)	-30	ARV1
chr16	699188	699887	promoter-TSS (NR_135177)	174	WDR90
chr5	85913539	85913966	promoter-TSS (NM_001867)	-32	COX7C
chr4	152020574	152020939	promoter-TSS (NM_001267699)	31	RPS3A
chr11	45939218	45939777	5' UTR (NM_004813, exon 1 of 11)	177	PEX16
chr18	13726501	13726817	promoter-TSS (NM_152352)	0	RNMT
chr6	142468225	142468544	promoter-TSS (NM_001324307)	85	VTA1
chr11	111472852	111473084	promoter-TSS (NM_015191)	-147	SIK2
chr5	78908186	78908574	5' UTR (NM_001349549, exon 1 of 15)	140	TENT2
chr2	9695775	9696188	promoter-TSS (NM_003183)	-32	ADAM17
chr11	73490660	73490921	Intergenic	-8127	MRPL48
chr11	71164123	71164535	5' UTR (NM_018161, exon 1 of 21)	112	NADSYN1
chr3	16306362	16306642	promoter-TSS (NM_001352981)	-6	DPH3
chr13	28024109	28024656	promoter-TSS (NM_001166262)	-48	MTIF3
chr15	50716190	50716730	promoter-TSS (NM_001283049)	-114	USP8
chr20	32398835	32399175	promoter-TSS (NR_110623)	-100	ZNF341-AS1
chr9	100395481	100396198	5' UTR (NM_001351504, exon 1 of 23)	123	TSTD2
chr3	119217149	119217472	promoter-TSS (NM_016589)	-58	TIMMDC1
chr11	126138640	126138948	promoter-TSS (NM_001177842)	83	SRPRA
chr6	34856906	34857248	promoter-TSS (NM_015245)	39	ANKS1A
chr14	39901329	39901790	5' UTR (NM_203301, exon 1 of 4)	145	FBXO33
chr17	36886341	36886658	promoter-TSS (NM_001136498)	-11	CISD3
chr6	149867158	149867394	promoter-TSS (NM_139126)	-38	PPIL4
chr6	42858373	42858684	promoter-TSS (NM_001008739)	26	C6orf226
chr2	110371609	110371967	promoter-TSS (NM_001321498)	-5	2019-09-10
chr6	42897096	42897444	non-coding (NR_134888, exon 1 of 4)	402	CNPY3
chr20	43514069	43514485	promoter-TSS (NM_003404)	37	YWHAB
chr7	134855166	134855732	promoter-TSS (NM_001243752)	129	CYREN
chr9	135905707	135906000	promoter-TSS (NM_001286709)	-44	LOC105376306
chr9	140099995	140100410	promoter-TSS (NM_053045)	83	NDOR1
chr17	40306829	40307234	promoter-TSS (NM_201434)	31	RAB5C
chr7	75623837	75624108	promoter-TSS (NM_001317803)	20	TMEM120A
chr1	235324274	235324792	exon (NM_001346738, exon 1 of 11)	398	RBM34
chr7	5862611	5862880	promoter-TSS (NR_023382)	-46	ZNF815P
chr19	45393755	45394082	promoter-TSS (NM_001128916)	-559	TOMM40
chr19	6863539	6863810	Intergenic	-23886	ADGRE1
chr14	21924165	21924568	Intergenic	-18909	CHD8
chr10	43892620	43892995	promoter-TSS (NM_001098208)	-13	HNRNPF
chr11	117198407	117198789	promoter-TSS (NM_014956)	27	CEP164
chr21	15352425	15352689	non-coding (NR_027270, exon 1 of 6)	208	ANKRD20A11P
chr2	162016753	162017008	promoter-TSS (NM_001199135)	-59	TANK
chr3	93781598	93782151	promoter-TSS (NM_176815)	-43	DHFR2
chr8	117767960	117768223	promoter-TSS (NM_003756)	-29	EIF3H
chr2	55496245	55496530	promoter-TSS (NM_001321004)	-3	MTIF2
chr1	161015656	161015917	promoter-TSS (NM_007122)	-17	USF1
chr2	45686375	45686610	intron (NM_018079, intron 16 of 20)	151941	SRBD1
chr19	56632551	56633108	promoter-TSS (NM_001351682)	-87	ZNF787
chr13	46038793	46039393	promoter-TSS (NM_031431)	63	COG3
chr12	113796204	113796521	promoter-TSS (NM_001159727)	-9	PLBD2
chrX	38186490	38186931	promoter-TSS (NM_001034853)	78	RPGR
chr9	36190566	36191020	promoter-TSS (NR_132349)	-60	CLTA
chr11	66610395	66610984	promoter-TSS (NM_005133)	-194	RCE1
chr6	88299595	88299836	promoter-TSS (NR_146749)	35	RARS2
chr1	53662290	53662644	5' UTR (NM_001330589, exon 1 of 5)	366	CPT2
chr12	110869459	110869743	Intergenic	18615	ARPC3
chr11	70049152	70049474	promoter-TSS (NM_003824)	44	FADD
chr17	65989786	65990139	promoter-TSS (NM_181656)	-197	C17orf58
chr16	69166335	69166692	promoter-TSS (NM_032830)	14	UTP4
chr9	127631268	127631536	5' UTR (NM_030978, exon 3 of 6)	7005	ARPC5L
chr8	33342490	33342808	promoter-TSS (NM_032509)	-36	MAK16
chr1	200589770	200590071	promoter-TSS (NM_014875)	-58	KIF14
chr16	30366375	30366944	promoter-TSS (NM_006110)	23	CD2BP2
chr17	79212548	79213222	promoter-TSS (NM_001086521)	6	TEPSIN
chr14	45366168	45366410	promoter-TSS (NM_001017923)	-218	C14orf28
chr6	106773381	106773740	promoter-TSS (NM_001286106)	135	ATG5
chr5	176778552	176779042	promoter-TSS (NM_006816)	88	LMAN2
chr6	89673226	89673508	promoter-TSS (NM_003800)	-19	RNGTT
chr11	20385178	20385528	promoter-TSS (NM_001098522)	-50	HTATIP2
chr16	28961855	28962266	promoter-TSS (NM_032815)	-258	NFATC2IP
chr4	177116696	177116984	promoter-TSS (NM_144644)	-18	SPATA4
chr11	3400075	3400599	non-coding (NR_040083, exon 1 of 6)	115	ZNF195
chr10	15902337	15902733	promoter-TSS (NM_001318330)	-3	MINDY3
chr11	9336231	9336548	promoter-TSS (NR_028491)	-74	TMEM41B
chr19	1605455	1605681	promoter-TSS (NM_006830)	-85	UQCR11
chr19	3762549	3762840	promoter-TSS (NM_172251)	29	MRPL54
chr9	130700007	130700283	5' UTR (NM_003863, exon 1 of 4)	618	DPM2
chr20	24973315	24973681	promoter-TSS (NM_020531)	-73	APMAP
chr7	766160	766422	promoter-TSS (NR_075098)	-47	DNAAF5
chr12	58329825	58330117	promoter-TSS (NR_038269)	-24	LOC100506844
chr15	23810630	23810906	5' UTR (NM_005664, exon 1 of 1)	314	MKRN3
chr14	24682478	24682842	TTS (NM_001199823)	376	CHMP4A
chr16	66968116	66968500	promoter-TSS (NM_003869)	18	FAM96B
chr12	123011496	123011960	promoter-TSS (NM_014708)	-65	KNTC1
chr3	187871969	187872340	promoter-TSS (NR_036497)	-278	LPP-AS2
chrX	24711644	24712092	promoter-TSS (NM_016937)	-82	POLA1
chr10	85899073	85899439	promoter-TSS (NM_014394)	71	GHITM
chr12	53645835	53646245	5' UTR (NM_032889, exon 1 of 2)	164	MFSD5
chr10	126150089	126150478	promoter-TSS (NM_001318332)	-58	LHPP
chr12	57914304	57914639	promoter-TSS (NM_001195053)	-171	DDIT3
chr1	33937957	33938363	promoter-TSS (NM_145238)	-72	ZSCAN20
chr19	56116701	56117131	Intergenic	5210	ZNF524
chr11	65819521	65819988	promoter-TSS (NM_006842)	-62	SF3B2
chr1	206643630	206643956	5' UTR (NM_001193322, exon 1 of 21)	207	IKBKE
chr12	57824666	57825067	promoter-TSS (NM_014925)	-78	R3HDM2
chr7	127225372	127225777	promoter-TSS (NM_024523)	80	GCC1
chr1	16693428	16693768	promoter-TSS (NR_073500)	73	SZRD1
chr12	110887885	110888320	5' UTR (NM_001278556, exon 1 of 7)	114	ARPC3
chr10	16859564	16859921	promoter-TSS (NM_012425)	-289	RSU1
chr2	201676184	201676713	promoter-TSS (NM_001321691)	136	BZW1
chr16	28936221	28936953	promoter-TSS (NM_024816)	-55	RABEP2
chr5	133984184	133984624	promoter-TSS (NM_021982)	-71	SEC24A
chr9	130213602	130213834	promoter-TSS (NM_138361)	-7	RPL12
chr11	65655738	65656171	promoter-TSS (NM_198897)	56	FIBP
chr11	65729009	65729522	exon (NM_005146, exon 1 of 20)	105	SART1
chr19	7459824	7460134	promoter-TSS (NM_015318)	-20	ARHGEF18
chr7	66119135	66119567	promoter-TSS (NR_110037)	-155	LOC100996437
chr14	81687373	81687847	promoter-TSS (NM_015859)	-35	GTF2A1
chr9	36401115	36401381	promoter-TSS (NM_194332)	-53	RNF38
chr1	36554301	36554598	promoter-TSS (NM_017825)	-4	ADPRHL2
chr19	24269787	24270342	5' UTR (NM_001278678, exon 1 of 2)	102	ZNF254
chr16	84220512	84220818	promoter-TSS (NM_005679)	11	TAF1C
chrX	40506778	40507027	promoter-TSS (NM_001330455)	33	CXorf38
chr15	63449439	63450044	promoter-TSS (NM_015920)	0	RPS27L
chr14	105282319	105282757	Intergenic	-5000	LINC00638
chr13	111566560	111567135	intron (NM_001286721, intron 1 of 4)	607	ANKRD10
chr9	135230167	135230724	promoter-TSS (NM_001351528)	-72	SETX
chr4	44680329	44680678	promoter-TSS (NM_021927)	70	GUF1
chr3	14692859	14693401	promoter-TSS (NM_016474)	-123	CCDC174
chr12	3067908	3068181	promoter-TSS (NM_003213)	-434	TEAD4
chr12	6798012	6799009	promoter-TSS (NM_133476)	31	ZNF384
chr6	692942	693255	promoter-TSS (NM_018303)	43	EXOC2
chr2	70369764	70370140	Intergenic	-17504	LINC01816
chr19	53606439	53606978	promoter-TSS (NM_198893)	-21	ZNF160
chr11	2923325	2923774	promoter-TSS (NM_002555)	37	SLC22A18
chr5	79703447	79703843	promoter-TSS (NM_001284237)	-187	ZFYVE16
chrX	150565520	150565774	promoter-TSS (NM_001017980)	-10	VMA21
chr19	58427867	58428118	promoter-TSS (NM_152475)	-8	ZNF417
chr12	76741968	76742405	promoter-TSS (NM_024685)	36	BBS10
chr3	50388180	50388634	promoter-TSS (NM_006545)	79	NPRL2
chr19	13885075	13885346	promoter-TSS (NM_014047)	-47	C19orf53
chr7	91874924	91875616	promoter-TSS (NM_019004)	144	KRIT1
chr16	67193470	67193996	promoter-TSS (NM_003789)	79	TRADD
chr14	24664497	24665254	promoter-TSS (NM_006405)	67	TM9SF1
chr11	114271104	114271505	promoter-TSS (NM_001286045)	-32	C11orf71
chr3	15140525	15140842	promoter-TSS (NM_022340)	-19	RBSN
chr12	62860392	62860783	promoter-TSS (NM_001278471)	-10	MON2
chr5	55008044	55008427	promoter-TSS (NM_001349385)	-72	SLC38A9
chr13	111358424	111358684	promoter-TSS (NR_147942)	-27	CARS2
chr11	46638593	46638923	promoter-TSS (NM_001346338)	19	HARBI1
chr1	151431873	151432088	promoter-TSS (NM_001194937)	-39	POGZ
chr12	64615761	64616222	promoter-TSS (NM_001300941)	85	C12orf66
chr3	141087007	141087290	intron (NM_001080412, intron 1 of 7)	-18140	ZBTB38
chr19	1479011	1479340	promoter-TSS (NM_152482)	53	C19orf25
chr16	30087151	30087464	promoter-TSS (NM_001303503)	10	PPP4C
chr8	29952742	29953178	promoter-TSS (NM_001128208)	38	LEPROTL1
chr17	40925325	40925610	promoter-TSS (NM_032353)	13	VPS25
chr12	104359465	104359801	promoter-TSS (NM_003211)	40	TDG
chr7	39772947	39773315	promoter-TSS (NR_026999)	-36	LINC00265
chr16	770933	771499	promoter-TSS (NM_001271285)	74	FAM173A
chr11	62559205	62559601	promoter-TSS (NM_001080501)	83	TMEM223
chr1	228353349	228353933	promoter-TSS (NR_103540)	132	IBA57
chrX	118110585	118110814	5' UTR (NM_001289109, exon 1 of 12)	404	LONRF3
chr9	130565195	130565671	promoter-TSS (NM_001018078)	-27	FPGS
chr4	165877965	165878264	promoter-TSS (NM_153027)	14	FAM218A
chr4	6911064	6911526	promoter-TSS (NM_020773)	124	TBC1D14
chr22	22337055	22337349	promoter-TSS (NM_001349847)	38	TOP3B
chr3	62304565	62304849	promoter-TSS (NM_001291942)	-11	C3orf14
chr3	15468901	15469293	promoter-TSS (NM_001330662)	33	EAF1
chr12	44199803	44200463	promoter-TSS (NR_073472)	45	TWF1
chr22	46546188	46546473	promoter-TSS (NM_005036)	-169	PPARA
chr11	120894694	120894961	promoter-TSS (NM_001130047)	46	TBCEL
chr16	67260813	67261174	promoter-TSS (NR_134524)	-23	TMEM208
chr1	156571112	156571401	promoter-TSS (NM_015590)	23	GPATCH4
chr9	94877552	94877807	promoter-TSS (NM_001281303)	77	SPTLC1
chr10	14995797	14996511	non-coding (NR_146960, exon 1 of 14)	277	DCLRE1C
chr2	220159576	220159824	promoter-TSS (NR_029688)	-778	MIR153-1
chr11	108093667	108093911	promoter-TSS (NM_001351836)	230	ATM
chr7	948549	948768	intron (NM_006869, intron 4 of 10)	11868	ADAP1
chr14	105864659	105864985	promoter-TSS (NM_001195082)	-98	TEX22
chr11	75525723	75526001	promoter-TSS (NM_003369)	-20	LOC100506113
chr17	11900568	11900957	promoter-TSS (NM_001303282)	65	ZNF18
chr5	157285937	157286299	promoter-TSS (NM_001195555)	65	CLINT1
chr14	70721293	70721602	Intergenic	-6929	ADAM21P1
chr11	65430158	65430601	promoter-TSS (NM_001243985)	64	RELA
chr11	6624658	6625012	promoter-TSS (NM_004517)	45	RRP8
chr7	35293521	35293928	promoter-TSS (NM_001166220)	-13	TBX20
chr7	99102682	99102982	promoter-TSS (NM_001318084)	259	ZKSCAN5
chr2	64836481	64836750	intron (NR_034023, intron 1 of 3)	2169	LINC02579
chr12	56617920	56618255	promoter-TSS (NM_024068)	-38	NABP2
chr17	12921279	12921661	promoter-TSS (NM_001165962)	-89	ELAC2
chr5	179125538	179125989	promoter-TSS (NM_001746)	-167	CANX
chr14	57735352	57735967	promoter-TSS (NR_026895)	-42	EXOC5
chr16	28503293	28503710	promoter-TSS (NM_001286110)	-98	CLN3
chr1	42922136	42922823	promoter-TSS (NM_001146192)	314	PPCS
chr14	53619966	53620208	promoter-TSS (NR_110062)	15	LOC101927620
chr20	5931010	5931407	promoter-TSS (NM_001281467)	-4	TRMT6
chr3	23847367	23847647	5' UTR (NM_003341, exon 1 of 6)	123	UBE2E1
chr11	66112399	66112744	promoter-TSS (NM_015399)	11	BRMS1
chr4	159593239	159593553	promoter-TSS (NR_077234)	11	C4orf46
chr12	42719828	42720075	promoter-TSS (NM_201515)	4	PPHLN1
chr2	174830032	174830317	5' UTR (NM_001172712, exon 1 of 7)	256	SP3
chr8	144360792	144361141	Intergenic	2904	MINCR
chr3	196594633	196594899	promoter-TSS (NM_001308045)	39	SENP5
chr8	125551225	125551462	promoter-TSS (NM_001317889)	0	NDUFB9
chr16	57481219	57481499	promoter-TSS (NM_001308347)	22	COQ9
chr19	44506892	44507341	promoter-TSS (NM_006300)	39	ZNF230
chr15	63340358	63340820	promoter-TSS (NM_001330346)	-47	TPM1
chr10	118764380	118764926	5' UTR (NM_001258298, exon 1 of 16)	435	SHTN1
chr11	62446413	62446734	promoter-TSS (NM_001286077)	16	UBXN1
chr12	102224485	102224826	promoter-TSS (NM_024312)	-10	GNPTAB
chr11	64085424	64085709	promoter-TSS (NM_001358516)	6	PRDX5
chr21	27107094	27107446	promoter-TSS (NM_002040)	12	GABPA
chrX	16854607	16854837	intron (NM_018360, intron 7 of 9)	33256	RBBP7
chr16	48278039	48278376	5' UTR (NM_031490, exon 1 of 15)	129	LONP2
chr17	42147892	42148184	promoter-TSS (NM_138387)	-60	G6PC3
chr17	73452405	73452814	promoter-TSS (NM_014738)	64	TMEM94
chr1	3566558	3566803	promoter-TSS (NM_017818)	-9	WRAP73
chr15	51200547	51201155	promoter-TSS (NM_001252127)	-18	AP4E1
chr1	20987732	20988114	5' UTR (NM_005216, exon 1 of 11)	114	DDOST
chr1	114354870	114355213	promoter-TSS (NR_130896)	57	RSBN1
chr2	11295053	11295267	promoter-TSS (NR_104231)	-338	PQLC3
chr4	74124759	74125091	promoter-TSS (NM_032217)	-410	ANKRD17
chr19	19431493	19431775	promoter-TSS (NM_015329)	4	MAU2
chr6	42946821	42947093	promoter-TSS (NM_001316313)	24	PEX6
chr10	74870106	74870339	promoter-TSS (NR_104264)	89	NUDT13
chr9	101017837	101018464	promoter-TSS (NM_001267571)	-147	TBC1D2
chr22	18560452	18560771	promoter-TSS (NM_001199319)	-75	PEX26
chr1	47069737	47070092	promoter-TSS (NM_001135553)	52	MKNK1
chr1	151254573	151254943	promoter-TSS (NR_135595)	-30	ZNF687
chr17	33446571	33447111	promoter-TSS (NM_002878)	47	RAD51D
chr1	249153166	249153403	promoter-TSS (NM_001136036)	31	ZNF692
chr8	11141749	11142401	promoter-TSS (NM_015458)	75	MTMR9
chr16	83841415	83841715	promoter-TSS (NM_001537)	57	HSBP1
chr16	88877683	88878285	exon (NM_001030018, exon 2 of 5)	358	APRT
chr16	70834870	70835241	promoter-TSS (NM_018052)	24	VAC14
chr12	53574303	53574582	promoter-TSS (NM_015989)	-12	CSAD
chr1	204380428	204381199	5' UTR (NM_032833, exon 1 of 2)	132	PPP1R15B
chr2	21022655	21023016	promoter-TSS (NR_104233)	55	LDAH
chr17	38375326	38375797	promoter-TSS (NM_133264)	-13	WIPF2
chr3	32612226	32612489	promoter-TSS (NM_001329135)	9	DYNC1LI1
chr11	71791558	71791980	promoter-TSS (NR_104476)	-30	NUMA1
chr12	58120366	58120944	intron (NM_001122772, intron 18 of 18)	632	AGAP2-AS1
chr17	57696895	57697401	promoter-TSS (NM_004859)	98	CLTC
chr7	98972753	98973156	intron (NM_005720, intron 1 of 9)	656	ARPC1B
chr11	95657146	95657363	5' UTR (NM_201278, exon 1 of 17)	117	MTMR2
chr17	26684496	26684806	promoter-TSS (NM_001290145)	-39	POLDIP2
chr12	21590450	21590968	promoter-TSS (NM_001350912)	-140	PYROXD1
chr22	38714326	38714551	promoter-TSS (NM_001894)	-349	CSNK1E
chr19	44645617	44645880	promoter-TSS (NM_006630)	38	ZNF234
chr17	79650670	79651421	promoter-TSS (NM_001329609)	83	HGS
chr5	149737085	149737428	promoter-TSS (NM_001135245)	54	TCOF1
chr12	100594323	100594667	promoter-TSS (NR_048568)	-60	ACTR6
chr7	4814999	4815431	promoter-TSS (NM_014855)	-47	AP5Z1
chr1	1310490	1311075	promoter-TSS (NM_017900)	36	AURKAIP1
chr12	1799942	1800257	promoter-TSS (NM_024551)	-148	ADIPOR2
chr7	89975873	89976319	intron (NM_001042717, intron 1 of 7)	117	GTPBP10
chr2	122494260	122494615	promoter-TSS (NM_032390)	66	NIFK
chr16	88636628	88636920	promoter-TSS (NM_001294340)	-15	ZC3H18
chr10	12085136	12085484	promoter-TSS (NM_015542)	-141	UPF2
chr7	75507983	75508454	promoter-TSS (NM_001346189)	-92	RHBDD2
chr13	77566068	77566437	exon (NM_006493, exon 1 of 4)	193	CLN5
chr19	12807342	12807575	promoter-TSS (NM_032301)	-3	FBXW9
chr18	39534970	39535340	promoter-TSS (NM_002647)	-8	PIK3C3
chr3	141030457	141030885	Intergenic	-12384	ZBTB38
chr1	54953948	54954276	Intergenic	-59695	ACOT11
chr10	121356457	121356786	promoter-TSS (NM_001323967)	-80	TIAL1
chr19	44711435	44711753	Intergenic	-5087	ZNF227
chr19	3505931	3506211	promoter-TSS (NM_016263)	-224	FZR1
chr1	23886028	23886317	5' UTR (NM_002167, exon 1 of 3)	113	ID3
chr10	1102460	1102909	promoter-TSS (NR_134300)	-28	IDI1
chr1	26946868	26947473	Intergenic	66137	MIR1976
chr5	180288129	180288820	promoter-TSS (NM_152283)	-188	ZFP62
chr3	32726555	32726995	non-coding (NR_046352, exon 1 of 17)	138	CNOT10
chr1	22755125	22755394	Intergenic	-23085	ZBTB40
chr22	36924985	36925492	promoter-TSS (NM_003753)	39	EIF3D
chr4	103422859	103423158	promoter-TSS (NM_001319226)	-47	NFKB1
chr6	41040140	41040400	promoter-TSS (NM_001329696)	83	OARD1
chr15	63796582	63796891	promoter-TSS (NM_006537)	26	USP3
chr8	27168850	27169292	promoter-TSS (NM_173174)	72	PTK2B
chr7	54826848	54827156	promoter-TSS (NM_014302)	-4	LOC100996654
chr7	6144156	6144645	promoter-TSS (NM_032172)	-150	USP42
chr3	130612540	130612941	promoter-TSS (NM_014382)	-95	ATP2C1
chr14	90722769	90722991	promoter-TSS (NM_002802)	-14	PSMC1
chr21	46975981	46976215	intron (NM_001352511, intron 1 of 5)	6931	SLC19A1
chr17	48075660	48075985	Intergenic	-3234	DLX3
chr7	45039676	45039957	promoter-TSS (NM_001167934)	29	CCM2
chr7	38948496	38948948	promoter-TSS (NM_080631)	78	VPS41
chr12	122710539	122711192	promoter-TSS (NR_103497)	-124	LOC101593348
chr2	65357060	65357485	5' UTR (NM_015543, exon 1 of 4)	163	RAB1A
chr10	127408130	127408461	promoter-TSS (NR_033847)	211	EDRF1
chrX	107334770	107335061	promoter-TSS (NM_170750)	18	ATG4A
chr12	53845667	53845929	promoter-TSS (NM_031989)	-88	PCBP2
chr18	32923732	32924070	intron (NM_001308123, intron 1 of 3)	530	ZNF24
chr13	39611779	39612291	promoter-TSS (NR_073109)	178	PROSER1
chr19	57998814	57999230	promoter-TSS (NM_001098492)	-57	ZNF419
chr2	136742600	136743098	non-coding (NR_110200, exon 1 of 4)	103	DARS-AS1
chr19	57078671	57079011	promoter-TSS (NM_001001668)	-49	ZNF470
chr6	143832264	143832554	intron (NM_032020, intron 1 of 6)	611	FUCA2
chr12	49110425	49110751	5' UTR (NM_001277842, exon 1 of 8)	193	CCNT1
chr17	76374528	76374956	promoter-TSS (NR_110601)	43	PGS1
chr18	33709718	33709992	promoter-TSS (NM_001099406)	18	ELP2
chr7	100076719	100076996	promoter-TSS (NR_130118)	45	TSC22D4
chr19	4246853	4247363	promoter-TSS (NM_018074)	41	YJU2
chr1	156698141	156698856	promoter-TSS (NM_001303095)	235	RRNAD1
chr2	170681243	170681555	promoter-TSS (NM_001293187)	42	METTL5
chr11	62389268	62389796	non-coding (NR_109991, exon 1 of 5)	115	B3GAT3
chr2	216973943	216974361	5' UTR (NM_021141, exon 1 of 21)	132	XRCC5
chr2	220462360	220463002	intron (NM_052902, intron 1 of 24)	108	STK11IP
chr11	64863482	64863791	promoter-TSS (NR_073519)	49	VPS51
chr7	129588706	129589030	intron (NM_001202498, intron 1 of 6)	3915	UBE2H
chrX	47863254	47863572	promoter-TSS (NM_205856)	-19	ZNF182
chr11	18343635	18344244	promoter-TSS (NM_007216)	123	GTF2H1
chr11	57434795	57435287	promoter-TSS (NM_015457)	-433	ZDHHC5
chr11	62554693	62555037	promoter-TSS (NM_199337)	-9	TMEM179B
chr16	2059748	2060009	promoter-TSS (NM_178167)	-56	ZNF598
chr12	56122825	56123164	promoter-TSS (NM_001257390)	-72	CD63
chr16	30886608	30886830	promoter-TSS (NR_039744)	-62	MIR762HG
chr5	892820	893074	promoter-TSS (NM_004237)	-8	BRD9
chr2	26987015	26987339	promoter-TSS (NM_017877)	35	SLC35F6
chr1	26146314	26146574	promoter-TSS (NM_019557)	47	MTFR1L
chr8	95731893	95732242	promoter-TSS (NM_181787)	-36	DPY19L4
chr15	64648290	64648714	promoter-TSS (NM_001329605)	-44	CSNK1G1
chrX	100075207	100075462	promoter-TSS (NM_001306209)	-14	CSTF2
chr12	6772213	6772670	promoter-TSS (NM_016162)	-133	ING4
chr8	146077969	146078569	5' UTR (NM_014066, exon 1 of 2)	183	COMMD5
chr15	73075826	73076348	promoter-TSS (NM_031284)	39	ADPGK
chr17	62207329	62207655	promoter-TSS (NM_001433)	10	ERN1
chr5	130971020	130971475	promoter-TSS (NM_001164388)	-318	RAPGEF6
chr19	22018894	22019119	promoter-TSS (NM_003423)	4	ZNF43
chr11	36531368	36531993	5' UTR (NM_004620, exon 1 of 7)	183	TRAF6
chr14	93260487	93260868	5' UTR (NM_005113, exon 1 of 13)	101	GOLGA5
chr15	78441391	78441695	promoter-TSS (NM_005530)	-176	IDH3A
chr12	124876943	124877237	intron (NM_001077261, intron 18 of 47)	-55302	MIR6880
chr17	7142768	7143297	promoter-TSS (NM_024297)	-207	PHF23
chr17	40428323	40428755	promoter-TSS (NM_012448)	-115	STAT5B
chr9	129622606	129623016	promoter-TSS (NM_001099270)	-133	ZBTB34
chr7	65580022	65580312	intron (NM_001040648, intron 1 of 2)	362	CRCP
chr14	93651195	93651533	promoter-TSS (NM_001098621)	-11	TMEM251
chr20	33680400	33681027	promoter-TSS (NM_015638)	-95	TRPC4AP
chr19	1853358	1853602	3' UTR (NM_031918, exon 2 of 2)	-5028	REXO1
chr11	535562	535808	promoter-TSS (NM_001130442)	-118	HRAS
chr10	977401	977791	promoter-TSS (NM_001351277)	49	LARP4B
chr7	45151007	45151459	intron (NM_199122, intron 1 of 8)	113	TBRG4
chr9	2843990	2844382	promoter-TSS (NM_014878)	-56	PUM3
chr7	75677152	75677636	promoter-TSS (NM_001317787)	57	MDH2
chr4	13629123	13629573	promoter-TSS (NM_148894)	-20	BOD1L1
chr9	130461530	130461859	Intergenic	-7577	CFAP157
chr14	99947999	99948498	intron (NM_001099402, intron 1 of 10)	509	CCNK
chr2	131129278	131129881	intron (NM_014369, intron 12 of 14)	15999	PTPN18
chr16	78133137	78133655	promoter-TSS (NM_001291997)	86	WWOX
chr2	233415251	233415490	promoter-TSS (NM_001276337)	-70	TIGD1
chr2	3622644	3622964	promoter-TSS (NM_001011)	-49	RPS7
chr19	46234007	46234367	promoter-TSS (NM_001080469)	-36	FBXO46
chr2	64067920	64068245	promoter-TSS (NM_006759)	-16	UGP2
chr10	12237794	12238308	promoter-TSS (NM_014142)	90	CDC123
chr1	184723857	184724321	promoter-TSS (NR_135118)	-48	EDEM3
chr16	31470386	31471333	exon (NM_001105247, exon 1 of 6)	542	ARMC5
chr17	36981335	36981743	promoter-TSS (NM_017748)	64	CWC25
chr12	106696185	106696395	promoter-TSS (NM_001286262)	-279	TCP11L2
chr9	104295947	104296236	promoter-TSS (NM_019592)	-40	RNF20
chr6	134274085	134274525	promoter-TSS (NM_004865)	4	TBPL1
chr4	492896	493248	promoter-TSS (NM_001345994)	83	PIGG
chr10	6317262	6317521	Intergenic	-51116	LOC399715
chr17	18218106	18218755	promoter-TSS (NM_144775)	-24	TOP3A
chr17	41150164	41150552	promoter-TSS (NR_146327)	-50	RPL27
chr13	22178046	22178501	promoter-TSS (NM_152726)	82	MICU2
chr2	157292377	157292919	promoter-TSS (NM_000408)	-252	GPD2
chr1	1590363	1590754	intron (NM_033490, intron 5 of 18)	22399	MMP23A
chr1	151042929	151043574	5' UTR (NM_001323913, exon 1 of 8)	171	GABPB2
chr21	44299549	44299776	promoter-TSS (NM_033661)	31	WDR4
chr20	3026520	3026835	promoter-TSS (NM_030811)	2	MRPS26
chr2	198364539	198364991	promoter-TSS (NM_002156)	44	HSPE1-MOB4
chr7	44530096	44530637	promoter-TSS (NM_015332)	19	NUDCD3
chr5	141404419	141404782	Intergenic	-11980	GNPDA1
chr10	99496728	99497051	promoter-TSS (NM_001174120)	11	ZFYVE27
chr3	150264212	150264640	promoter-TSS (NM_014445)	2	SERP1
chr9	132175936	132176201	Intergenic	-74871	LINC00963
chr19	58514096	58514365	promoter-TSS (NM_001348024)	-32	LOC100128398
chr17	77005679	77005974	promoter-TSS (NM_001159772)	73	CANT1
chr4	68566856	68567121	promoter-TSS (NM_018227)	-8	UBA6-AS1
chr19	46174122	46174394	intron (NM_001308418, intron 3 of 12)	2756	GIPR
chr16	67062662	67063272	promoter-TSS (NM_022845)	-83	CBFB
chr22	46731463	46731816	non-coding (NR_104240, exon 1 of 11)	341	TRMU
chr1	231473538	231473902	promoter-TSS (NM_032018)	38	SPRTN
chr11	76534780	76535016	Intergenic	32102	TSKU
chr4	95372935	95373243	promoter-TSS (NM_001256426)	81	PDLIM5
chr15	75165371	75165770	exon (NM_001320778, exon 1 of 10)	150	SCAMP2
chr2	241505224	241505484	Intergenic	-2650	RNPEPL1
chr8	94766929	94767164	promoter-TSS (NM_001142301)	-26	TMEM67
chr20	34542199	34542618	exon (NM_033630, exon 1 of 2)	140	SCAND1
chr9	98637733	98638411	non-coding (NR_023389, exon 1 of 3)	172	ERCC6L2
chr14	103577871	103578103	Intergenic	11259	LINC00677
chr12	133405376	133405814	promoter-TSS (NM_001172557)	-169	GOLGA3
chrX	13752648	13752973	promoter-TSS (NM_001330210)	-22	OFD1
chr7	127031737	127031989	intron (NM_176814, intron 1 of 5)	915	ZNF800
chr17	55977227	55977556	intron (NM_001271875, intron 1 of 10)	3359	CUEDC1
chr1	235292051	235292343	promoter-TSS (NM_014765)	59	TOMM20
chr6	33358975	33359514	promoter-TSS (NM_002263)	-69	KIFC1
chr11	8985607	8986163	promoter-TSS (NR_073431)	-337	TMEM9B-AS1
chr5	172483034	172483631	promoter-TSS (NM_001168393)	-23	CREBRF
chr2	220041613	220042054	promoter-TSS (NM_001321391)	80	CNPPD1
chr17	65362492	65362829	promoter-TSS (NM_002816)	83	PSMD12
chr2	38152412	38152864	promoter-TSS (NM_001322211)	-36	RMDN2
chr9	91933204	91933721	promoter-TSS (NM_001282688)	74	SECISBP2
chr9	77567711	77568018	promoter-TSS (NM_017998)	-17	C9orf41-AS1
chr7	25219812	25220080	promoter-TSS (NM_138811)	-129	C7orf31
chr17	48045798	48046082	promoter-TSS (NM_138281)	-622	DLX4
chr6	43603408	43603838	promoter-TSS (NM_014628)	46	MAD2L1BP
chr15	79603357	79603631	promoter-TSS (NR_125394)	90	TMED3
chr6	146349472	146349716	promoter-TSS (NM_001278067)	676	GRM1
chr10	91043772	91043996	Intergenic	-17822	IFIT2
chr7	99698064	99698534	promoter-TSS (NM_004722)	104	MCM7
chr18	59854419	59854656	promoter-TSS (NM_001346232)	13	KIAA1468
chr20	388770	389069	non-coding (NR_136659, exon 1 of 12)	225	RBCK1
chr7	150725235	150725481	promoter-TSS (NM_001282293)	-151	ABCB8
chr9	33473782	33474204	promoter-TSS (NM_139235)	-52	NOL6
chr7	1543854	1544188	promoter-TSS (NM_001080453)	-3	INTS1
chr7	65579681	65579912	promoter-TSS (NM_001142414)	-9	CRCP
chr1	173793472	173794092	promoter-TSS (NM_033319)	-5	CENPL
chr2	20850768	20851107	promoter-TSS (NM_022460)	-73	HS1BP3
chr6	31703953	31704260	5' UTR (NM_001287593, exon 2 of 7)	216	CLIC1
chr15	83735787	83736158	promoter-TSS (NR_039740)	-115	MIR4515
chr17	45973197	45974034	promoter-TSS (NR_135480)	99	SP2
chr20	33872439	33872740	promoter-TSS (NM_002212)	30	EIF6
chr7	6413910	6414242	promoter-TSS (NM_018890)	-50	RAC1
chr11	95522745	95523156	promoter-TSS (NM_001330357)	4	FAM76B
chr18	47807756	47808035	TTS (NM_001101654)	242	MBD1
chr20	36007671	36007965	intron (NM_198291, intron 2 of 13)	33287	SRC
chr6	151773098	151773609	promoter-TSS (NM_017909)	-37	RMND1
chr14	55493779	55494255	promoter-TSS (NM_007086)	173	SOCS4
chr8	145137398	145137773	promoter-TSS (NM_003801)	61	GPAA1
chr13	108867787	108867993	promoter-TSS (NM_001330595)	-8	LIG4
chr17	8286349	8286698	promoter-TSS (NM_001315531)	-41	RPL26
chr20	1098993	1099338	promoter-TSS (NM_001323408)	-71	PSMF1
chr13	31191846	31192177	promoter-TSS (NM_001313893)	181	USPL1
chr5	110074546	110075295	non-coding (NR_138151, exon 1 of 9)	247	SLC25A46
chr2	70314024	70314297	promoter-TSS (NM_006196)	-13	PCBP1-AS1
chr12	133757841	133758125	promoter-TSS (NM_001165887)	-12	ZNF268
chr7	135347053	135347459	promoter-TSS (NM_001130929)	35	STMP1
chr19	59030961	59031458	promoter-TSS (NM_032792)	167	ZBTB45
chr1	118472169	118472455	promoter-TSS (NM_017686)	-10	GDAP2
chr17	37886541	37886949	promoter-TSS (NM_032339)	71	MIEN1
chr9	127962570	127962921	promoter-TSS (NM_001174153)	-70	LOC105376271
chr12	12509798	12510215	promoter-TSS (NM_001330356)	-5	LOH12CR2
chr5	271441	271994	promoter-TSS (NM_001267559)	-19	PDCD6
chr8	75262481	75262897	promoter-TSS (NM_018972)	71	GDAP1
chr20	44600776	44601320	promoter-TSS (NM_022095)	-215	ZNF335
chr20	60961938	60962228	promoter-TSS (NM_001024)	-38	RPS21
chr5	153570007	153570489	promoter-TSS (NM_198321)	-47	GALNT10
chr20	34252792	34253061	promoter-TSS (NM_152838)	-48	CPNE1
chr1	63833151	63833403	promoter-TSS (NM_013339)	16	ALG6
chr8	143484489	143484828	promoter-TSS (NM_145003)	-48	TSNARE1
chr8	59323716	59324095	promoter-TSS (NM_001330535)	82	UBXN2B
chr11	64052658	64053323	promoter-TSS (NM_001170880)	-592	GPR137
chr3	127771055	127771337	promoter-TSS (NM_013336)	-16	SEC61A1
chr19	52800162	52800757	promoter-TSS (NM_001297625)	37	ZNF480
chr4	171011225	171011563	promoter-TSS (NM_182662)	-22	AADAT
chr14	74353406	74353736	non-coding (NR_040251, exon 1 of 12)	253	ZNF410
chr12	7079763	7080289	promoter-TSS (NM_001144831)	82	EMG1
chr20	62612232	62612608	promoter-TSS (NM_012469)	-11	PRPF6
chr22	38453136	38453539	promoter-TSS (NM_012407)	75	PICK1
chr19	1259218	1259663	TTS (NM_177401)	-9825	CIRBP
chr16	56735975	56736176	Intergenic	19693	MT1X
chr20	2821013	2821469	promoter-TSS (NM_080413)	-102	VPS16
chr8	66556067	66556286	promoter-TSS (NM_001145839)	-712	MTFR1
chr12	56435513	56435776	promoter-TSS (NM_001029)	5	RPS26
chr16	857549	858011	intron (NM_001013638, intron 2 of 2)	2337	PRR25
chr6	44233053	44233501	exon (NM_004556, exon 1 of 6)	248	NFKBIE
chr8	144623565	144623930	promoter-TSS (NM_015117)	-127	ZC3H3
chr20	18268753	18269137	promoter-TSS (NM_001352462)	73	ZNF133
chr8	120844975	120845253	promoter-TSS (NM_003184)	-40	TAF2
chr20	30326864	30327106	promoter-TSS (NM_012112)	81	TPX2
chr1	161359632	161359860	Intergenic	-22073	CFAP126
chr1	54303940	54304431	promoter-TSS (NR_033142)	40	NDC1
chr16	23464232	23464634	promoter-TSS (NM_153603)	79	COG7
chr20	2082643	2083380	intron (NM_080836, intron 1 of 3)	483	STK35
chr13	25086545	25087069	intron (NM_006437, intron 1 of 33)	141	PARP4
chr2	27805746	27806026	promoter-TSS (NM_001271287)	50	ZNF512
chr6	170863253	170863558	promoter-TSS (NM_003194)	-16	TBP
chr17	6544182	6544485	promoter-TSS (NM_014804)	-86	KIAA0753
chr6	28565875	28566136	intron (NM_001329616, intron 1 of 5)	-10893	ZBED9
chr17	4851628	4851975	5' UTR (NM_005022, exon 1 of 3)	580	PFN1
chr14	78266327	78266717	promoter-TSS (NM_001142545)	96	ADCK1
chr19	10304980	10305457	intron (NM_001318731, intron 1 of 40)	512	DNMT1
chr1	151881993	151882416	5' UTR (NM_053055, exon 1 of 6)	157	THEM4
chr1	1655651	1656050	promoter-TSS (NM_033490)	9	CDK11B
chr19	17428305	17428501	intron (NM_024050, intron 4 of 4)	8066	DDA1
chr11	94801775	94802021	non-coding (NR_103726, exon 2 of 2)	1857	SRSF8
chr2	121886378	121886637	Intergenic	156271	TFCP2L1
chr11	506709	506980	promoter-TSS (NM_002939)	-23	RNH1
chr21	46359758	46360001	promoter-TSS (NM_001316985)	-33	FAM207A
chr12	66696060	66696405	promoter-TSS (NR_135080)	-93	HELB
chr8	145703245	145703567	promoter-TSS (NM_032902)	41	PPP1R16A
chr9	33264818	33265101	promoter-TSS (NM_016410)	82	CHMP5
chr5	60457886	60458516	promoter-TSS (NR_109908)	58	SMIM15-AS1
chr12	124196740	124196994	promoter-TSS (NM_012463)	2	ATP6V0A2
chr11	62606952	62607192	promoter-TSS (NM_001307977)	59	WDR74
chr15	34635262	34635500	promoter-TSS (NM_018648)	-19	NOP10
chr9	123963841	123964387	5' UTR (NM_016322, exon 1 of 8)	251	RAB14
chr16	126232	126490	promoter-TSS (NM_001015054)	-657	MPG
chr15	67546788	67547369	promoter-TSS (NM_001284347)	-4	AAGAB
chr22	32072838	32073067	Intergenic	-14402	PISD
chr5	82373070	82373636	promoter-TSS (NM_174909)	-81	TMEM167A
chr19	5687048	5687296	intron (NM_198704, intron 3 of 5)	-3100	RPL36
chr4	185458586	185458872	promoter-TSS (NR_147158)	8	LINC02427
chr8	22461982	22462550	promoter-TSS (NM_021174)	121	CCAR2
chr21	35987499	35987854	promoter-TSS (NM_004414)	-235	RCAN1
chr13	41363402	41363670	promoter-TSS (NM_014252)	-11	SLC25A15
chr1	2574598	2574842	intron (NM_001242672, intron 6 of 6)	-10239	MMEL1
chr22	29949649	29949887	promoter-TSS (NM_003678)	-32	THOC5
chr1	47184680	47185071	promoter-TSS (NM_014774)	-139	EFCAB14
chr1	110950280	110950535	promoter-TSS (NR_102697)	-24	LAMTOR5-AS1
chr17	62502749	62503160	promoter-TSS (NM_001316990)	100	CEP95
chr12	123237178	123237432	promoter-TSS (NM_003677)	-63	DENR
chr19	18228593	18228840	intron (NM_015016, intron 2 of 26)	-19090	IL12RB1
chr3	72897383	72897755	promoter-TSS (NM_018130)	29	SHQ1
chr17	9478972	9479287	promoter-TSS (NM_001080556)	146	STX8
chr8	37593980	37594250	promoter-TSS (NM_007175)	18	ERLIN2
chr12	132434304	132434610	promoter-TSS (NM_015409)	-8	EP400
chr7	102715302	102715693	promoter-TSS (NM_001287150)	169	ARMC10
chr3	40350943	40351332	promoter-TSS (NR_033965)	-36	EIF1B
chr16	30759196	30759635	promoter-TSS (NM_001172432)	-205	PHKG2
chr3	156392200	156392493	promoter-TSS (NM_001184717)	141	TIPARP
chr2	20189810	20190038	promoter-TSS (NM_020779)	-40	WDR35
chr1	151162454	151162825	promoter-TSS (NM_001271088)	50	VPS72
chr17	73031271	73031536	non-coding (NR_110835, exon 3 of 8)	2741	KCTD2
chr17	73127531	73128005	exon (NM_014595, exon 1 of 5)	122	NT5C
chr15	69706417	69706688	promoter-TSS (NM_138555)	-33	KIF23
chr12	108908753	108909134	promoter-TSS (NM_007076)	-108	FICD
chr9	130477846	130478330	promoter-TSS (NM_001317037)	-133	PTRH1
chr16	15149887	15150228	promoter-TSS (NM_001270766)	-121	NTAN1
chr5	140079717	140079994	promoter-TSS (NM_144723)	-90	ZMAT2
chr11	64851480	64851870	promoter-TSS (NM_080668)	-19	ZFPL1
chr2	32581698	32582374	promoter-TSS (NM_016252)	-60	BIRC6
chr19	56146190	56146480	Intergenic	-6057	ZNF580
chr2	241075614	241075859	promoter-TSS (NM_001163424)	11	COPS9
chr11	63993537	63993893	promoter-TSS (NM_001271831)	11	TRPT1
chr4	153700828	153701307	promoter-TSS (NM_001287433)	-22	ARFIP1
chr1	40264882	40265151	Intergenic	10368	LOC101929536
chr3	128399520	128399800	Intergenic	-29941	RPN1
chr3	139108387	139108621	promoter-TSS (NR_023350)	18	COPB2
chr20	33460536	33460828	promoter-TSS (NM_001351702)	-21	GGT7
chr1	20125968	20126304	promoter-TSS (NM_001349115)	-294	TMCO4
chr17	62493108	62493375	promoter-TSS (NM_007215)	-57	POLG2
chr11	8704105	8704386	5' UTR (NM_000990, exon 1 of 5)	250	RPL27A
chr22	41682374	41682621	promoter-TSS (NM_001278651)	-242	RANGAP1
chr5	16465722	16466085	promoter-TSS (NM_033414)	-9	ZNF622
chr19	54023927	54024289	promoter-TSS (NM_001317120)	-69	ZNF331
chr7	23636805	23637118	promoter-TSS (NM_138771)	-37	CCDC126
chr10	31892408	31892648	Intergenic	281978	ZEB1
chr3	48701485	48701746	intron (NR_111921, intron 1 of 2)	414	LINC02585
chr8	145980537	145981124	5' UTR (NM_138367, exon 1 of 5)	140	ZNF251
chr1	71546902	71547141	promoter-TSS (NR_046217)	14	ZRANB2-AS2
chr16	577413	577797	promoter-TSS (NM_005632)	-198	LINC00235
chr19	12780171	12780634	promoter-TSS (NM_016145)	63	WDR83OS
chr7	7680050	7680659	promoter-TSS (NM_001302350)	87	UMAD1
chr12	56511852	56512166	promoter-TSS (NM_001303124)	5	ZC3H10
chr17	73975519	73975944	promoter-TSS (NM_007292)	-216	ACOX1
chr9	68455180	68455671	promoter-TSS (NR_033907)	-57	FRG1JP
chr16	19535064	19535335	promoter-TSS (NM_001323577)	20	CCP110
chr1	100715239	100715522	promoter-TSS (NM_001918)	29	DBT
chr6	99395549	99395900	non-coding (NR_103837, exon 1 of 5)	158	FBXL4
chr3	9834029	9835359	promoter-TSS (NM_133480)	1	TADA3
chr11	63753732	63754077	non-coding (NR_003089, exon 1 of 6)	579	OTUB1
chr14	75179699	75179987	promoter-TSS (NM_001318508)	-7	FCF1
chr13	100150770	100151046	intron (NR_110731, intron 1 of 4)	652	LINC01232
chr17	80606142	80606457	5' UTR (NM_019613, exon 1 of 10)	112	WDR45B
chr11	118230084	118230415	promoter-TSS (NM_004788)	-47	UBE4A
chr14	61788168	61788477	5' UTR (NM_006255, exon 1 of 14)	161	PRKCH
chr2	85839090	85839324	promoter-TSS (NM_001256728)	-19	USP39
chr4	170678943	170679204	promoter-TSS (NM_017867)	20	HPF1
chr16	70557335	70557550	promoter-TSS (NM_001195139)	15	COG4
chr3	48481465	48481836	promoter-TSS (NM_015933)	2	TMA7
chr10	95326148	95326558	promoter-TSS (NM_181745)	-69	FFAR4
chr16	70332969	70333235	promoter-TSS (NM_007242)	40	DDX19B
chrX	153193557	153194012	Intergenic	-2070	ARHGAP4
chr16	69220797	69221167	promoter-TSS (NM_006750)	-68	SNTB2
chr12	50236771	50237019	promoter-TSS (NM_181708)	17	BCDIN3D
chr1	222886551	222886999	promoter-TSS (NM_022831)	112	BROX
chr8	27192121	27192376	intron (NM_173176, intron 1 of 30)	9167	PTK2B
chr20	10573655	10573855	intron (NM_001009608, intron 4 of 7)	56588	MIR6870
chr3	88108083	88108456	promoter-TSS (NM_001350135)	-123	CGGBP1
chr3	148847314	148847696	5' UTR (NM_032383, exon 1 of 17)	134	HPS3
chr1	1509900	1510387	5' UTR (NM_014188, exon 1 of 5)	119	SSU72
chr14	103995416	103995692	promoter-TSS (NM_152307)	45	TRMT61A
chr2	74734680	74734959	promoter-TSS (NM_032673)	2	PCGF1
chr11	18610085	18610403	5' UTR (NM_001261386, exon 1 of 7)	141	UEVLD
chr19	45926940	45927286	promoter-TSS (NM_001983)	64	ERCC1
chr10	49864345	49864656	promoter-TSS (NM_001347736)	-190	ARHGAP22
chr1	230778033	230778363	promoter-TSS (NM_001145036)	-4	COG2
chr17	61627736	61628209	non-coding (NR_073585, exon 1 of 8)	176	DCAF7
chr17	73512319	73512650	promoter-TSS (NM_207346)	-125	TSEN54
chr6	42420007	42420236	promoter-TSS (NM_001297573)	-332	TRERF1
chr17	35969255	35969673	promoter-TSS (NM_001163545)	22	SYNRG
chr19	58873753	58874060	promoter-TSS (NR_136527)	-86	LOC105372483
chr12	50505461	50506009	promoter-TSS (NM_001257134)	-29	COX14
chr20	32890738	32891426	promoter-TSS (NM_001322086)	235	AHCY
chr17	37009956	37010197	promoter-TSS (NR_002576)	-23	RPL23
chr3	52188732	52189022	promoter-TSS (NM_001161581)	-171	POC1A
chr7	55063745	55063972	Intergenic	-22856	EGFR
chr18	14178906	14179197	promoter-TSS (NR_040113)	-45	ANKRD20A5P
chr3	10636740	10637019	intron (NM_001353564, intron 1 of 20)	24767	ATP2B2
chr14	104028874	104029581	promoter-TSS (NR_126431)	-67	APOPT1
chr11	65548209	65548548	promoter-TSS (NM_138368)	-316	AP5B1
chr18	12883836	12884128	intron (NM_080422, intron 1 of 9)	352	PTPN2
chr9	86237731	86238169	promoter-TSS (NM_001256915)	-14	IDNK
chr3	137893635	137893872	promoter-TSS (NM_016216)	38	DBR1
chr19	6801570	6801784	intron (NM_005428, intron 1 of 26)	28998	VAV1
chr16	15736896	15737138	promoter-TSS (NM_001143979)	6	MARF1
chr6	33290633	33290916	promoter-TSS (NM_001254717).2	19	DAXX
chrX	49605364	49605600	Intergenic	11576	PAGE4
chr21	30445862	30446139	5' UTR (NM_001282907, exon 1 of 16)	118	CCT8
chr1	86173978	86174230	promoter-TSS (NM_001170670)	12	ZNHIT6
chr2	85822337	85822884	promoter-TSS (NM_016494)	-227	RNF181
chr17	37356167	37356394	promoter-TSS (NM_001330200)	-256	RPL19
chr8	17942371	17942598	promoter-TSS (NM_001127505)	23	ASAH1
chr5	36151892	36152226	promoter-TSS (NM_001243120)	-44	LMBRD2
chr19	58144332	58144627	promoter-TSS (NM_006385)	-56	ZNF211
chr1	151227033	151227277	promoter-TSS (NM_002810)	-21	PSMD4
chr19	18132960	18133249	Intergenic	14127	ARRDC2
chr9	33001477	33001763	promoter-TSS (NM_001195249)	-10	APTX
chr3	171527616	171527988	intron (NM_002662, intron 1 of 26)	482	PLD1
chr1	156426948	156427181	Intergenic	-27724	C1orf61
chr6	31509668	31509942	promoter-TSS (NR_003065)	-276	DDX39B-AS1
chr17	41132454	41132881	promoter-TSS (NM_001321381)	88	RUNDC1
chr1	180992001	180992347	promoter-TSS (NM_001286210)	83	STX6
chr7	5085317	5085593	promoter-TSS (NM_001204456)	3	RBAK
chr19	58666447	58666688	Intergenic	-4419	ZNF329
chr11	568635	568900	promoter-TSS (NR_029623)	-310	MIR210HG
chr12	109125240	109125531	promoter-TSS (NM_014325)	-59	CORO1C
chr9	37079789	37080204	non-coding (NR_036592, exon 1 of 2)	103	EBLN3P
chr19	57702712	57702967	promoter-TSS (NM_003417)	-29	ZNF264
chr20	18774548	18774830	promoter-TSS (NR_026884)	-4	LOC100270804
chr17	3571222	3571540	promoter-TSS (NM_031298)	592	TAX1BP3
chr10	32218005	32218602	promoter-TSS (NM_001270698)	-499	ARHGAP12
chr16	47494950	47495265	promoter-TSS (NM_001305002)	78	ITFG1
chr7	44613473	44613771	5' UTR (NM_019082, exon 1 of 14)	515	DDX56
chr7	44084103	44084423	promoter-TSS (NM_001284313)	24	DBNL
chr3	52029805	52030113	promoter-TSS (NM_000992)	-1	RPL29
chr17	1389246	1389582	promoter-TSS (NM_001080950)	-363	MYO1C
chr20	16710336	16710894	promoter-TSS (NM_003092)	6	SNRPB2
chr17	34891090	34891476	promoter-TSS (NM_001163735)	22	MYO19
chr8	17779936	17780322	promoter-TSS (NM_001352660)	-237	PCM1
chr12	54762496	54762733	TTS (NM_001290002)	-4344	GPR84
chr12	133287064	133287513	promoter-TSS (NM_001170544)	-105	PGAM5
chr16	3174450	3174919	TTS (NR_110900)	-9085	ZNF205-AS1
chr3	196230357	196230824	promoter-TSS (NM_152617)	49	RNF168
chr2	85554978	85555216	5' UTR (NM_001206844, exon 1 of 5)	322	TGOLN2
chrX	153200358	153200623	TTS (NM_002910)	117	NAA10
chr1	192702027	192702222	Intergenic	16666	MIR4426
chr15	102192447	102192785	promoter-TSS (NM_078474)	-22	TM2D3
chr16	1755810	1756258	promoter-TSS (NM_015133)	-150	MAPK8IP3
chr15	99791328	99791641	promoter-TSS (NM_001321678)	-44	TTC23
chr1	45097335	45097977	intron (NM_018150, intron 5 of 14)	39072	SNORD145
chr2	17935070	17935499	promoter-TSS (NM_024624)	-143	GEN1
chr11	809308	810014	promoter-TSS (NM_001004)	-275	RPLP2
chr12	88429144	88429352	promoter-TSS (NM_001009894)	-20	C12orf29
chr4	1283371	1283712	promoter-TSS (NM_001297430)	-98	MAEA
chr22	43539323	43539559	promoter-TSS (NM_014507)	-38	MCAT
chr4	26859114	26859364	Intergenic	2627	LOC105374546
chr19	1864123	1864382	promoter-TSS (NM_031918)	-688	KLF16
chr7	27213085	27213534	exon (NM_018951, exon 1 of 2)	646	HOXA10
chr11	82904491	82904871	promoter-TSS (NM_001300977)	30	LOC100506282
chr1	246729460	246729827	promoter-TSS (NM_022366)	4	CNST
chr22	51221966	51222173	promoter-TSS (NM_001350003)	41	RABL2B
chr3	112280458	112280985	promoter-TSS (NM_017945)	89	ATG3
chr18	21033026	21033331	promoter-TSS (NM_001348193)	-7	RIOK3
chr19	59066258	59066646	promoter-TSS (NM_014453)	39	CHMP2A
chr2	24299158	24299477	promoter-TSS (NM_001291328)	-3	SF3B6
chr1	201924295	201924694	promoter-TSS (NM_006335)	-125	TIMM17A
chr17	8093457	8093763	promoter-TSS (NM_017622)	-46	BORCS6
chr5	172234148	172234435	Intergenic	-26932	ERGIC1
chr9	21335087	21335592	promoter-TSS (NM_018847)	92	KLHL9
chr19	44439304	44439630	promoter-TSS (NM_003425)	-56	ZNF45
chr16	4475452	4475943	promoter-TSS (NM_001286516)	-109	DNAJA3
chr4	2757709	2758137	promoter-TSS (NM_001161527)	-171	TNIP2
chr16	89557125	89557656	promoter-TSS (NM_001256182)	-421	ANKRD11
chr8	126103708	126104143	promoter-TSS (NM_001349486)	136	WASHC5
chr16	2317640	2318244	promoter-TSS (NM_001286625)	-55	RNPS1
chr16	740306	740581	promoter-TSS (NM_032259)	-19	WDR24
chr16	2301599	2301870	promoter-TSS (NM_001178029)	-132	ECI1
chr14	78082741	78083157	5' UTR (NM_004863, exon 1 of 12)	161	SPTLC2
chr16	19729390	19729671	promoter-TSS (NM_001348533)	-38	KNOP1
chr8	18067485	18067724	promoter-TSS (NM_001160173)	-8	NAT1
chr11	71814100	71814561	5' UTR (NM_017907, exon 1 of 5)	103	LAMTOR1
chr7	56174023	56174491	promoter-TSS (NM_016139)	66	CHCHD2
chr17	18684361	18684681	promoter-TSS (NM_001316919)	-106	TVP23B
chr12	1913750	1914009	intron (NM_172364, intron 29 of 37)	-15554	LRTM2
chr12	50222258	50222527	promoter-TSS (NR_027499)	66	BCDIN3D-AS1
chr3	154042171	154042388	promoter-TSS (NM_020865)	7	DHX36
chr2	232538156	232538373	Intergenic	-34971	PTMA
chr3	50396886	50397172	promoter-TSS (NM_007024)	-90	TMEM115
chr14	104544377	104544629	Intergenic	-7520	ASPG
chr16	69419642	69420025	promoter-TSS (NM_005652)	58	TERF2
chr20	44044577	44045009	promoter-TSS (NR_047693)	86	PIGT
chr1	154192948	154193432	promoter-TSS (NM_001287816)	83	C1orf43
chr5	140044202	140044646	promoter-TSS (NM_017706)	40	WDR55
chr1	38455634	38456051	promoter-TSS (NM_001320830)	-60	SF3A3
chr17	33905447	33905774	promoter-TSS (NM_000286)	46	PEX12
chr15	100273723	100273932	promoter-TSS (NM_001284419)	-178	LYSMD4
chr6	160389835	160390174	promoter-TSS (NM_000876)	-127	IGF2R
chr2	114647391	114647882	promoter-TSS (NM_001277140)	125	ACTR3
chr9	139304917	139305170	promoter-TSS (NM_006643)	11	SDCCAG3
chr13	41837559	41837846	5' UTR (NM_004294, exon 1 of 10)	115	MTRF1
chr15	101817503	101817823	promoter-TSS (NM_203472)	62	SELENOS
chr11	66247646	66248191	promoter-TSS (NR_120586)	-198	LOC101928069
chr17	76836865	76837417	promoter-TSS (NM_001321291)	-532	USP36
chr9	137029905	137030214	promoter-TSS (NR_023344)	-373	RNU6ATAC
chr16	87799473	87799794	promoter-TSS (NM_001184854)	-35	KLHDC4
chr4	37827875	37828349	promoter-TSS (NM_018290)	-170	PGM2
chr16	30798332	30798649	promoter-TSS (NM_001080417)	50	ZNF629
chr15	64679762	64680224	promoter-TSS (NR_109934)	-10	TRIP4
chr20	44420360	44420717	promoter-TSS (NM_080614)	9	WFDC3
chr2	74681977	74682306	promoter-TSS (NM_031288)	-9	INO80B
chrX	108779972	108780515	promoter-TSS (NM_001242618)	-104	NXT2
chr3	150480912	150481252	promoter-TSS (NM_005067)	-147	SIAH2
chr1	47903306	47903673	promoter-TSS (NR_126355)	-500	LINC01389
chr14	105957060	105957476	promoter-TSS (NM_001134876)	-318	TEDC1
chr14	67826435	67826780	promoter-TSS (NM_004094)	113	ATP6V1D
chr17	73267264	73267598	promoter-TSS (NM_001242498)	51	LOC100287042
chr19	18589732	18590040	intron (NM_006532, intron 1 of 11)	-40775	ISYNA1
chr10	75545113	75545434	promoter-TSS (NM_001242487)	-109	ZSWIM8
chr20	49126697	49126991	promoter-TSS (NM_001278618)	-14	PTPN1
chr17	38518969	38519401	exon (NM_152219, exon 1 of 1)	1760	GJD3
chr14	64010020	64010481	promoter-TSS (NM_001354926)	-137	PPP2R5E
chr10	101491758	101492014	promoter-TSS (NM_015960)	-72	CUTC
chr18	61603366	61603603	TTS (NM_005024)	-13104	HMSD
chr12	94070986	94071213	promoter-TSS (NM_001320101)	-48	CRADD
chr11	66726063	66726316	promoter-TSS (NM_001040716)	-342	PC
chr2	201390652	201390959	promoter-TSS (NM_001160033)	-60	SGO2
chr1	43855328	43855860	promoter-TSS (NM_052877)	38	SZT2
chr11	72953398	72953909	TTS (NM_002564)	-21897	P2RY6
chr11	20408710	20409246	promoter-TSS (NM_001145166)	-98	PRMT3
chr19	44488208	44488547	promoter-TSS (NM_001260488)	55	ZNF155
chr6	28109499	28109740	promoter-TSS (NM_006298)	-69	ZKSCAN8
chr15	51057577	51058046	promoter-TSS (NM_032802)	99	SPPL2A
chr14	102983346	102983832	Intergenic	-7446	ANKRD9
chr10	73136912	73137360	Intergenic	-19555	CDH23
chr11	576089	576677	promoter-TSS (NR_026967)	-63	PHRF1
chr13	41345232	41345475	promoter-TSS (NM_005830)	-6	MRPS31
chr19	56165047	56165362	promoter-TSS (NM_007279)	-212	U2AF2
chr3	40566242	40566561	promoter-TSS (NM_001287245)	32	ZNF621
chr20	3140355	3140739	promoter-TSS (NM_021826)	9	UBOX5
chr16	20817556	20817902	promoter-TSS (NM_001199053)	-38	REXO5
chr8	42128716	42129150	promoter-TSS (NR_125823)	113	IKBKB
chr17	43138304	43138720	promoter-TSS (NM_001321326)	-15	DCAKD
chr16	1823012	1823289	promoter-TSS (NM_023936)	-10	MRPS34
chr9	103173951	103174185	Intergenic	-15427	MSANTD3
chr11	18548116	18548666	5' UTR (NM_006292, exon 1 of 10)	112	TSG101
chr13	100153503	100153832	promoter-TSS (NR_133664)	39	TM9SF2
chr1	32687795	32688081	promoter-TSS (NR_133635)	34	TMEM234
chr17	1627806	1628358	promoter-TSS (NM_001163809)	-43	WDR81
chr20	30697224	30697599	5' UTR (NM_014742, exon 1 of 18)	102	TM9SF4
chr7	129142166	129142425	promoter-TSS (NM_001195243)	-25	SMKR1
chr19	9938335	9938660	promoter-TSS (NM_024292)	-59	UBL5
chr12	93835633	93835995	5' UTR (NM_003348, exon 1 of 4)	212	UBE2N
chr22	29601677	29601943	promoter-TSS (NM_001267895)	-91	EMID1
chr5	159845992	159846252	promoter-TSS (NM_006425)	46	SLU7
chr19	47759593	47759908	promoter-TSS (NM_015603)	19	CCDC9
chr7	99647286	99647527	promoter-TSS (NM_145914)	-11	ZSCAN21
chr2	20423171	20423518	intron (NM_001006946, intron 2 of 5)	1583	SDC1
chr12	32908126	32908428	exon (NM_001040436, exon 1 of 5)	610	YARS2
chr20	43238591	43238868	intron (NM_001281444, intron 4 of 5)	27539	PKIG
chr17	34957760	34958276	promoter-TSS (NM_024864)	-7	MRM1
chr20	2451327	2451647	promoter-TSS (NM_198216)	12	SNRPB
chr19	44668899	44669384	promoter-TSS (NM_016444)	-74	ZNF226
chr10	95256195	95256577	promoter-TSS (NM_018131)	-3	CEP55
chr19	3971091	3971488	promoter-TSS (NM_001348)	-168	DAPK3
chr9	90589431	90589882	promoter-TSS (NM_001170640)	39	CDK20
chr1	27986563	27986771	TTS (NR_151722)	2566	LINC02574
chr19	44331269	44331595	promoter-TSS (NM_001297752)	-12	ZNF283
chr7	1199698	1200112	promoter-TSS (NM_182491)	-50	ZFAND2A
chr5	14664671	14665091	5' UTR (NM_138348, exon 1 of 7)	127	OTULIN
chr3	157827747	157828152	5' UTR (NM_001271834, exon 1 of 9)	108	RSRC1
chr19	5680443	5680676	promoter-TSS (NM_001267868)	-217	HSD11B1L
chr12	121124532	121124916	promoter-TSS (NM_014730)	-203	MLEC
chr19	58816472	58816958	promoter-TSS (NR_144445)	-25	ERVK3-1
chr9	136242779	136243048	promoter-TSS (NM_153710)	124	SURF4
chr1	85741865	85742526	non-coding (NR_045484, exon 1 of 2)	154	LOC646626
chr22	38077619	38077855	Intergenic	-4607	NOL12
chr20	62496243	62496748	promoter-TSS (NM_001243895)	-86	TPD52L2
chr11	45825634	45826019	promoter-TSS (NM_018389)	203	SLC35C1
chr1	40839266	40839489	promoter-TSS (NM_022733)	-1	SMAP2
chr1	43833531	43833929	promoter-TSS (NM_022821)	15	ELOVL1
chr7	102105254	102105578	promoter-TSS (NM_152892)	86	LRWD1
chr9	131218161	131218533	promoter-TSS (NM_001351578)	62	ODF2
chr19	44617400	44617709	promoter-TSS (NR_033341)	39	ZNF225
chr2	220363485	220363738	promoter-TSS (NM_013335)	-6	GMPPA
chr14	69619793	69620123	promoter-TSS (NM_001284207)	-44	DCAF5
chr5	36876663	36876927	promoter-TSS (NM_015384)	1	NIPBL-DT
chr5	65222150	65222552	promoter-TSS (NM_001253697)	-31	ERBIN
chr1	236767695	236767967	promoter-TSS (NM_018072)	10	HEATR1
chr5	59055481	59055729	intron (NM_001349241, intron 4 of 17)	8833	PDE4D
chr7	100271305	100271847	intron (NM_005273, intron 1 of 9)	213	GNB2
chr4	141445172	141445603	promoter-TSS (NM_153702)	75	ELMOD2
chr12	109915035	109915535	promoter-TSS (NM_031954)	64	KCTD10
chr3	28390088	28390700	promoter-TSS (NR_136708)	224	AZI2
chr19	52074353	52074769	promoter-TSS (NR_136208)	71	ZNF175
chr1	33647529	33647751	promoter-TSS (NM_018207)	31	TRIM62
chr19	30205894	30206488	promoter-TSS (NM_001282929)	-228	C19orf12
chr9	100684720	100684921	promoter-TSS (NM_016481)	32	TRMO
chr13	110790806	110791050	Intergenic	16879	LOC105370361
chr13	48669185	48669436	promoter-TSS (NM_001270629)	-33	MED4
chr6	28219968	28220173	promoter-TSS (NM_019110)	4	ZKSCAN4
chr13	52768472	52768715	promoter-TSS (NR_002816)	9	MRPS31P5
chr7	86781578	86782149	promoter-TSS (NR_136252)	-7	DMTF1
chr10	106014494	106014962	intron (NM_004832, intron 1 of 5)	260	GSTO1
chr9	95087500	95087780	promoter-TSS (NM_001286969)	-110	CENPP
chr17	7589851	7590251	promoter-TSS (NM_001143991)	662	WRAP53
chr19	17493716	17493913	Intergenic	-5656	PLVAP
chr9	97488825	97489113	promoter-TSS (NM_001193331)	18	C9orf3
chr10	15063066	15063258	intron (NR_144471, intron 4 of 7)	14262	DCLRE1CP1
chr16	10837549	10838052	promoter-TSS (NM_001323595)	74	NUBP1
chr17	5372220	5372529	promoter-TSS (NR_135644)	6	DHX33
chr17	45144690	45145032	Intergenic	-18143	ARL17A
chr15	59949518	59949897	promoter-TSS (NM_004492)	30	GTF2A2
chr1	161171902	161172313	5' UTR (NM_004550, exon 2 of 15)	170	NDUFS2
chr17	61919889	61920345	promoter-TSS (NM_001330439)	234	SMARCD2
chr15	57998714	57999078	5' UTR (NM_015532, exon 1 of 4)	177	POLR2M
chr1	153508554	153508768	promoter-TSS (NM_014624)	56	S100A6
chr11	64578049	64578349	promoter-TSS (NM_130802)	-11	MEN1
chr13	34116516	34117214	intron (NM_001243476, intron 3 of 17)	134107	STARD13
chr12	118498882	118499082	promoter-TSS (NM_018639)	34	WSB2
chr4	166033413	166033842	intron (NM_001100389, intron 1 of 5)	397	TMEM192
chr7	108210039	108210331	promoter-TSS (NM_012328)	-4	DNAJB9
chr2	70314439	70314654	promoter-TSS (NM_006196)	-39	PCBP1
chr18	32924173	32924532	promoter-TSS (NM_001308123)	79	ZNF24
chr14	68066871	68067209	promoter-TSS (NM_004569)	-23	PIGH
chr5	32585554	32585830	promoter-TSS (NM_006713)	87	SUB1
chr22	38245239	38245611	promoter-TSS (NM_001349853)	46	EIF3L
chr3	52739990	52740214	promoter-TSS (NM_018446)	-3	GLT8D1
chr12	53764925	53765330	Intergenic	-8852	SP1
chr5	68530529	68530807	promoter-TSS (NM_001799)	46	CDK7
chr7	39989567	39990033	promoter-TSS (NM_031267)	-159	CDK13
chr20	39969426	39969726	promoter-TSS (NM_001301860)	83	LPIN3
chr9	14693227	14693514	non-coding (NR_148714, exon 1 of 11)	174	ZDHHC21
chr12	93323150	93323430	promoter-TSS (NM_003566)	-183	EEA1
chr17	48229410	48229919	Intergenic	-1786	PPP1R9B
chr7	157129512	157129757	promoter-TSS (NM_005494)	-76	DNAJB6
chr3	5229245	5229464	promoter-TSS (NM_014674)	-5	EDEM1
chrX	46306573	46306799	promoter-TSS (NM_017776)	62	KRBOX4
chr16	4818693	4818979	Intergenic	-1617	ZNF500
chr12	21654386	21654923	promoter-TSS (NM_002907)	-45	GOLT1B
chr9	69065393	69065591	promoter-TSS (NR_034006).2	-74	FRG1HP
chr16	30816793	30817061	Intergenic	-18387	ZNF629
chr9	4662164	4662477	promoter-TSS (NM_203453)	26	PLPP6
chr17	617798	618303	promoter-TSS (NM_018289)	46	VPS53
chr19	45681521	45682336	promoter-TSS (NM_024108)	-75	BLOC1S3
chr1	151138305	151138707	promoter-TSS (NR_037937)	8	SCNM1
chr6	108582229	108582650	promoter-TSS (NM_152827)	25	SNX3
chr22	46314945	46315182	Intergenic	57945	WNT7B
chr12	108154652	108155201	promoter-TSS (NM_012406)	-12	PRDM4
chr10	33227444	33227704	intron (NM_002211, intron 1 of 15)	-3088	ITGB1
chr15	63795308	63795673	Intergenic	-1220	USP3
chrX	48397742	48398015	promoter-TSS (NM_002536)	-129	TBC1D25
chr14	50234683	50234920	promoter-TSS (NM_014315)	14	KLHDC2
chr13	20207450	20207786	promoter-TSS (NM_017520)	-170	MPHOSPH8
chr3	48754625	48754893	promoter-TSS (NR_027438)	-48	IP6K2
chr10	97889371	97890309	promoter-TSS (NM_001278525)	27	ZNF518A
chr2	178417318	178417868	promoter-TSS (NM_152517)	-69	TTC30B
chr10	44101739	44101959	promoter-TSS (NM_001318143)	-6	ZNF485
chr1	38019762	38020028	promoter-TSS (NM_024700)	50	SNIP1
chr7	129845140	129845429	promoter-TSS (NM_032842)	54	TMEM209
chr22	29168511	29168786	promoter-TSS (NM_173510)	-14	CCDC117
chr6	31628398	31628657	promoter-TSS (NM_021184).7	22	C6orf47
chr9	37592470	37592725	promoter-TSS (NM_001134484)	39	TOMM5
chr17	2295989	2296264	intron (NM_020310, intron 4 of 5)	8132	MNT
chr19	19779595	19779947	5' UTR (NM_033204, exon 1 of 4)	174	ZNF101
chr15	83349188	83349396	exon (NM_001278511, exon 7 of 25)	-17865	AP3B2
chr1	154976538	154976776	intron (NM_001256455, intron 1 of 2)	1551	ZBTB7B
chr15	100105816	100106249	promoter-TSS (NM_001171894)	-101	MEF2A
chr19	54959537	54959870	promoter-TSS (NM_052925)	513	LENG8-AS1
chr17	46985505	46986160	5' UTR (NM_023079, exon 1 of 7)	101	UBE2Z
chr19	53836857	53837252	promoter-TSS (NM_001321523)	82	ZNF845
chr1	154155590	154155808	promoter-TSS (NR_103461)	26	TPM3
chr19	46295827	46296206	promoter-TSS (NM_004943)	44	DMWD
chr19	44529365	44529571	promoter-TSS (NM_013360)	-26	ZNF222
chr17	5342258	5342631	promoter-TSS (NM_001212)	27	C1QBP
chr20	35724412	35724820	promoter-TSS (NM_183404)	2	RBL1
chr9	131266862	131267254	promoter-TSS (NM_001499)	87	GLE1
chr19	55791357	55791655	promoter-TSS (NM_001297600)	245	HSPBP1
chr15	85259262	85259807	non-coding (NR_073518, exon 1 of 7)	157	SEC11A
chr14	51706761	51707121	promoter-TSS (NM_030755)	55	TMX1
chr3	20082293	20082520	intron (NM_003884, intron 1 of 17)	882	KAT2B
chr11	63606025	63606562	promoter-TSS (NM_004954)	-107	MARK2
chr8	99306309	99306636	non-coding (NR_135745, exon 1 of 12)	149	NIPAL2
chr3	57583094	57583601	promoter-TSS (NM_001660)	-132	ARF4
chr5	157158296	157158787	promoter-TSS (NM_001317826)	144	THG1L
chr1	208136821	208137194	Intergenic	-52324	CD34
chr7	36429156	36429401	promoter-TSS (NM_001284302)	-134	ANLN
chr17	19880804	19881305	5' UTR (NM_007202, exon 1 of 15)	115	AKAP10
chr19	48825096	48825474	Intergenic	-1953	CCDC114
chr5	79551942	79552170	promoter-TSS (NR_126060)	-155	SERINC5
chr16	84682017	84682295	promoter-TSS (NM_001303451)	39	KLHL36
chr9	128469329	128469635	promoter-TSS (NM_024117)	31	MAPKAP1
chr1	197744443	197744739	promoter-TSS (NM_001300858)	32	DENND1B
chr5	151138088	151138317	promoter-TSS (NM_004045)	8	ATOX1
chr1	3541271	3541511	promoter-TSS (NM_182752)	-165	TPRG1L
chr7	102119286	102119479	promoter-TSS (NM_006234)	-1	POLR2J
chr7	99214440	99214687	promoter-TSS (NM_001350979)	-8	ZSCAN25
chr1	33116053	33116281	promoter-TSS (NM_001308135)	24	ZBTB8OS
chr10	27793011	27793263	promoter-TSS (NM_001256410)	34	RAB18
chr3	178978899	178979314	intron (NM_171828, intron 1 of 3)	-1427	KCNMB3
chr11	67210838	67211071	promoter-TSS (NM_020441)	29	CORO1B
chr11	93861887	93862189	promoter-TSS (NM_015368)	-56	PANX1
chr11	73587822	73588151	promoter-TSS (NM_016565)	-28	PAAF1
chrX	52949998	52950381	Intergenic	22104	FAM156B
chr11	61559983	61560215	promoter-TSS (NM_014206)	-10	FEN1
chr15	91473237	91473689	promoter-TSS (NM_001039675)	53	UNC45A
chr11	75110409	75110700	promoter-TSS (NR_000005)	19	RPS3
chr8	124253482	124253746	promoter-TSS (NM_032847)	24	C8orf76
chr19	44455175	44455454	promoter-TSS (NM_001297589)	-61	ZNF221
chr12	498312	498904	promoter-TSS (NM_001130148)	13	KDM5A
chr1	54355343	54355612	promoter-TSS (NR_036639)	10	YIPF1
chr1	205600554	205600803	intron (NM_001973, intron 1 of 4)	1322	ELK4
chr16	1993006	1993486	promoter-TSS (NM_016332)	81	MSRB1
chr2	55746616	55746843	promoter-TSS (NM_001282761)	-2	CFAP36
chr2	26944191	26944510	intron (NM_002246, intron 1 of 1)	28769	KCNK3
chr7	5436700	5437154	intron (NM_001080495, intron 2 of 29)	26250	TNRC18
chr16	25042782	25043092	promoter-TSS (NR_038379)	-125	LOC554206
chr8	144363703	144364010	promoter-TSS (NR_120683)	14	MINCR
chr12	123380543	123380846	promoter-TSS (NM_024667)	18	VPS37B
chr3	49711277	49711544	promoter-TSS (NM_001640)	-25	APEH
chr19	30335258	30335690	Intergenic	32573	CCNE1
chr13	111267763	111268074	promoter-TSS (NM_001242881)	-13	NAXD
chr1	150241306	150241685	non-coding (NR_045035, exon 1 of 5)	114	APH1A
chr8	57124712	57125037	intron (NM_001011670, intron 1 of 3)	677	CHCHD7
chr17	36858436	36858810	promoter-TSS (NR_039887)	-39	MIR4734
chr16	8891388	8891906	promoter-TSS (NM_015421)	-23	PMM2
chr17	79268789	79269401	promoter-TSS (NM_138570)	44	SLC38A10
chr5	132112840	132113219	promoter-TSS (NM_001300799)	38	2019-09-08
chr17	7338490	7338786	promoter-TSS (NM_001320444)	-124	TMEM102
chr21	36628697	36628915	Intergenic	-207211	RUNX1
chr6	31633467	31633786	promoter-TSS (NM_033177)	13	GPANK1
chr11	65153978	65154230	promoter-TSS (NM_031904)	63	FRMD8
chr22	24951218	24951463	promoter-TSS (NM_004175)	-65	GUCD1
chr8	37619916	37620298	promoter-TSS (NM_001349346)	6	PLPBP
chr22	47732986	47733373	Intergenic	-8142	LOC339685
chr20	32843481	32843667	Intergenic	-4597	ASIP
chr10	112289868	112290074	Intergenic	32346	DUSP5
chr11	704897	705241	TTS (NM_001276274)	-1051	EPS8L2
chr2	43822917	43823312	promoter-TSS (NM_001271643)	-1	THADA
chr6	28367454	28367676	promoter-TSS (NR_028077)	-21	ZSCAN12
chr17	80415873	80416173	promoter-TSS (NM_012336)	-37	NARF
chr19	49122372	49122927	promoter-TSS (NM_001270490)	26	RPL18
chr10	134260312	134260532	intron (NR_149317, intron 2 of 2)	1729	C10orf91
chr17	45000356	45000713	promoter-TSS (NM_001321134)	51	GOSR2
chr16	30107600	30107828	promoter-TSS (NM_001145524)	-37	LOC101928595
chr7	150780420	150780686	promoter-TSS (NM_001136044)	67	TMUB1
chr19	14016957	14017241	promoter-TSS (NM_024323)	-121	C19orf57
chr18	47013385	47013828	promoter-TSS (NM_001199346)	38	C18orf32
chr9	100174739	100174997	intron (NM_001302884, intron 1 of 15)	566	TDRD7
chr7	32930853	32931455	5' UTR (NM_015483, exon 1 of 4)	314	KBTBD2
chr8	30013606	30013929	promoter-TSS (NM_006571)	-46	DCTN6
chr3	100428018	100428277	promoter-TSS (NM_001195478)	13	TFG
chr8	27950478	27950783	promoter-TSS (NM_001284225)	46	ELP3
chr2	55844680	55845087	promoter-TSS (NM_001282850)	-23	PPP4R3B
chr1	24528464	24528699	intron (NR_027087, intron 1 of 2)	1851	LOC284632
chr1	36851470	36851848	promoter-TSS (NM_032017)	-131	STK40
chr14	71067314	71067536	promoter-TSS (NM_001284211)	-18	MED6
chr11	46722071	46722667	promoter-TSS (NM_024741)	52	ZNF408
chr3	19988410	19988825	promoter-TSS (NM_001292048)	45	RAB5A
chr16	2770989	2771243	promoter-TSS (NM_001318395)	-564	PRSS27
chr5	133968438	133968648	promoter-TSS (NM_016103)	-10	SAR1B
chr12	31226737	31227197	promoter-TSS (NR_038927)	-186	DDX11-AS1
chr19	41283940	41284413	promoter-TSS (NM_016154)	52	RAB4B-EGLN2
chr5	173315059	173315448	promoter-TSS (NM_030627)	-78	CPEB4
chr10	95462163	95462491	promoter-TSS (NR_144635)	2	FRA10AC1
chr22	41940380	41940626	promoter-TSS (NM_001282885)	-10	POLR3H
chr18	21035021	21035220	intron (NM_003831, intron 1 of 12)	1935	RIOK3
chr16	1660607	1660834	TTS (NR_135176)	1389	IFT140
chr7	2281752	2282012	promoter-TSS (NM_013393)	-14	NUDT1
chrX	14047922	14048266	promoter-TSS (NM_017856)	-59	GEMIN8
chr16	53469396	53469614	promoter-TSS (NM_001323611)	-26	RBL2
chr14	65381069	65381636	intron (NM_145165, intron 1 of 3)	273	CHURC1
chr17	71088654	71088981	promoter-TSS (NM_001159770)	36	SLC39A11
chr10	121651788	121652380	promoter-TSS (NR_037771)	-1	SEC23IP
chr17	73900999	73901407	promoter-TSS (NM_032478)	-22	MRPL38
chr7	55639213	55639465	intron (NM_001321244, intron 1 of 5)	222	VOPP1
chr3	11313939	11314247	promoter-TSS (NM_001349232)	83	ATG7
chr19	50879485	50879866	promoter-TSS (NM_001256647)	-5	NR1H2
chr14	100659106	100659639	Intergenic	-33360	DEGS2
chr19	17875991	17876196	intron (NM_001161357, intron 6 of 28)	13807	FCHO1
chr20	32251448	32251731	exon (NM_080825, exon 2 of 2)	1497	C20orf144
chr19	48248718	48249126	exon (NM_015710, exon 1 of 13)	129	NOP53
chr3	66271273	66271727	promoter-TSS (NM_001350991)	72	SLC25A26
chr3	5163827	5164112	promoter-TSS (NM_018184)	39	ARL8B
chr3	53195142	53195488	promoter-TSS (NM_212539)	92	PRKCD
chr12	118810632	118811101	promoter-TSS (NM_001346492)	-116	TAOK3
chr4	185395763	185396012	promoter-TSS (NM_002199)	-161	IRF2
chr19	46456220	46456534	intron (NM_002516, intron 3 of 3)	20280	NOVA2
chr22	38082226	38082681	exon (NM_024313, exon 1 of 6)	109	NOL12
chr19	5720160	5720450	promoter-TSS (NM_152784)	-36	LONP1
chr1	156415740	156415960	Intergenic	-16510	C1orf61
chr1	213189130	213189323	promoter-TSS (NR_125333)	-9	ANGEL2
chr16	3450866	3451242	promoter-TSS (NM_001324341)	11	ZSCAN32
chr11	18655830	18656120	promoter-TSS (NM_194285)	45	SPTY2D1
chr22	46431718	46432106	Intergenic	8836	LINC00899
chr22	27070592	27070802	non-coding (NR_033320, exon 5 of 5)	1891	MIATNB
chr13	42845776	42846148	promoter-TSS (NM_016248)	-327	AKAP11
chr11	65479589	65479831	5' UTR (NM_001206833, exon 1 of 12)	237	KAT5
chr12	114404048	114404331	promoter-TSS (NM_001146699)	-13	RBM19
chr19	49954946	49955357	promoter-TSS (NM_017916)	-36	PIH1D1
chr9	115512777	115512982	promoter-TSS (NM_001012994)	-255	SNX30
chr21	43916291	43916598	promoter-TSS (NR_135518)	20	RSPH1
chr7	64838552	64839040	promoter-TSS (NM_152626)	84	ZNF92
chr11	73309541	73309784	promoter-TSS (NM_001286051)	-428	FAM168A
chr16	69599594	69599909	promoter-TSS (NM_006599)	20	MIR1538
chr11	62473625	62473875	promoter-TSS (NM_032667)	37	BSCL2
chr20	56884711	56885013	promoter-TSS (NR_003505)	91	RAB22A
chr1	26758645	26758933	promoter-TSS (NM_205861)	16	DHDDS
chr17	43568013	43568345	promoter-TSS (NM_014798)	-33	PLEKHM1
chr7	157179901	157180116	TTS (NM_005494)	50297	DNAJB6
chr6	30539121	30539357	promoter-TSS (NM_001090).3	69	ABCF1
chr9	102860442	102860712	promoter-TSS (NM_001318382)	757	ERP44
chr6	3209567	3209803	Intergenic	-13684	LINC02525
chr17	62833169	62833511	promoter-TSS (NR_024386)	-38	PLEKHM1P1
chr1	22379007	22379252	promoter-TSS (NM_044472)	9	CDC42
chr12	2113579	2113845	promoter-TSS (NM_152640)	-11	DCP1B
chr17	7218421	7218953	promoter-TSS (NM_004489)	-29	GPS2
chr8	117778533	117778916	promoter-TSS (NM_032334)	-18	UTP23
chr9	115480265	115480537	promoter-TSS (NM_001329590)	28	INIP
chr9	102581738	102582000	intron (NR_109802, intron 1 of 6)	302	LOC101928438
chr8	26240211	26240528	promoter-TSS (NM_004331)	100	SDAD1P1
chr9	37120371	37120769	promoter-TSS (NM_001289121)	-25	ZCCHC7
chr9	2017453	2017737	intron (NM_003070, intron 1 of 33)	2376	SMARCA2
chr14	62028686	62028938	non-coding (NR_110416, exon 4 of 5)	8100	LINC01303
chr15	40733004	40733227	promoter-TSS (NR_125372)	-235	BAHD1
chr1	179851690	179852044	exon (NM_001267578, exon 1 of 10)	690	TOR1AIP1
chr19	53970910	53971132	promoter-TSS (NM_001004301)	32	ZNF813
chr19	6392999	6393343	promoter-TSS (NR_106848)	120	GTF2F1
chr17	7358745	7359113	intron (NM_000747, intron 9 of 10)	10523	CHRNB1
chr16	85148950	85149175	Intergenic	-2948	FAM92B
chr15	66789967	66790280	promoter-TSS (NM_006049)	30	SNAPC5
chr17	65713714	65714081	promoter-TSS (NM_015462)	-52	NOL11
chr9	35603987	35604340	Intergenic	-1118	TESK1
chr3	13493263	13493488	Intergenic	28178	HDAC11-AS1
chr7	27779626	27779902	promoter-TSS (NM_006024)	50	TAX1BP1
chr9	25677439	25677642	3' UTR (NM_001004125, exon 1 of 1)	1316	TUSC1
chr18	47018751	47018985	promoter-TSS (NM_001199342)	-34	RPL17
chr5	168006562	168006889	promoter-TSS (NM_024594)	-111	PANK3
chr11	118938363	118938575	promoter-TSS (NM_021729)	6	VPS11
chr9	75093001	75093388	Intergenic	-43523	TMC1
chr1	159750456	159751116	promoter-TSS (NM_017823)	-7	DUSP23
chr1	156561382	156561607	promoter-TSS (NM_144772)	-64	NAXE
chr11	122933156	122933489	promoter-TSS (NM_153201)	-279	HSPA8
chr3	125093999	125094325	promoter-TSS (NM_001348426)	36	ZNF148
chr5	6632885	6633270	promoter-TSS (NM_001324322)	-358	SRD5A1
chr10	75503947	75504250	promoter-TSS (NM_004922)	-33	SEC24C
chr6	119256189	119256419	promoter-TSS (NM_153255)	23	MCM9
chr7	43288544	43288818	intron (NM_015052, intron 3 of 29)	98187	MIR3943
chr17	72772377	72772687	promoter-TSS (NM_001305088)	32	NAT9
chr17	6347039	6347251	promoter-TSS (NM_019013)	-590	PIMREG
chr1	227015682	227016041	Intergenic	-42412	PSEN2
chr8	145159505	145159953	promoter-TSS (NR_038270)	424	MAF1
chr17	48450420	48450689	promoter-TSS (NM_001166131)	8	MRPL27
chr12	108079358	108079593	promoter-TSS (NM_001317963)	-34	PWP1
chr19	58978230	58978516	promoter-TSS (NM_014347)	-39	ZNF324
chr19	44555833	44556325	promoter-TSS (NM_013361)	-85	ZNF223
chr2	44588882	44589175	promoter-TSS (NM_001171606)	-15	CAMKMT
chr5	34915561	34915890	promoter-TSS (NM_018321)	6	RAD1
chr2	3381386	3381815	5' UTR (NM_001330530, exon 1 of 10)	103	EIPR1
chr16	30007387	30007744	promoter-TSS (NM_003609)	35	INO80E
chr5	139936937	139937152	promoter-TSS (NM_001253764)	-3	SRA1
chr5	150827060	150827311	promoter-TSS (NM_078483)	28	SLC36A1
chr22	21983406	21984053	intron (NM_001017964, intron 2 of 4)	611	YDJC
chr16	31085475	31085886	promoter-TSS (NM_024706)	-39	ZNF668
chr1	160312944	160313317	promoter-TSS (NM_001290184)	67	NCSTN
chr20	5093641	5093899	promoter-TSS (NM_001330984)	-37	TMEM230
chr1	26496273	26496550	promoter-TSS (NM_015871)	23	ZNF593
chr9	5437842	5438078	promoter-TSS (NM_018465)	-23	PLGRKT
chr19	48948987	48949375	TTS (NM_000836)	151	GRWD1
chr19	47776787	47777233	promoter-TSS (NR_037675)	-649	INAFM1
chr7	72298828	72299068	promoter-TSS (NM_001145440)	-135	TYW1B
chr11	116658609	116658838	promoter-TSS (NM_001317086)	31	ZPR1
chr6	34855716	34855932	promoter-TSS (NM_001270488)	24	TAF11
chr16	21566227	21566475	Intergenic	-34586	SLC7A5P2
chr15	90931546	90931981	intron (NM_003870, intron 1 of 37)	290	IQGAP1
chr18	19192118	19192587	5' UTR (NM_006938, exon 1 of 4)	122	SNRPD1
chr8	56792208	56792487	promoter-TSS (NM_002350)	-39	LYN
chr2	101618598	101619145	intron (NM_000993, intron 1 of 4)	180	RPL31
chr17	61523619	61523906	promoter-TSS (NM_001915)	-40	CYB561
chr1	99127060	99127463	promoter-TSS (NM_152238)	25	SNX7
chr16	30546254	30546456	promoter-TSS (NM_001305020)	-64	ZNF747
chr7	127291892	127292218	promoter-TSS (NM_014390)	12	SND1
chr19	49925697	49925935	exon (NM_178449, exon 2 of 2)	882	PTH2
chr11	65382714	65383031	promoter-TSS (NM_032223)	-911	PCNX3
chr20	44992937	44993150	promoter-TSS (NM_001281460)	54	SLC35C2
chr7	144532945	144533312	promoter-TSS (NM_001350885)	18	TPK1
chr1	226891153	226891434	intron (NM_002221, intron 2 of 7)	-28524	ITPKB-IT1
chr19	51611443	51611851	promoter-TSS (NM_145232)	0	CTU1
chr2	54342898	54343211	intron (NM_001320589, intron 1 of 4)	644	ACYP2
chr3	33481770	33482204	promoter-TSS (NM_014517)	-90	UBP1
chr2	97304021	97304314	promoter-TSS (NR_047654)	-51	KANSL3
chr6	17707097	17707336	promoter-TSS (NM_001278210)	-58	LOC105374952
chr3	9438689	9438994	promoter-TSS (NM_001349451)	337	THUMPD3-AS1
chr6	170862283	170862502	promoter-TSS (NM_002793)	25	PSMB1
chr22	17565693	17566029	promoter-TSS (NM_001289905)	12	IL17RA
chr8	11720122	11720326	intron (NM_147783, intron 1 of 10)	5435	CTSB
chr11	123524717	123524934	5' UTR (NM_018400, exon 1 of 6)	490	SCN3B
chr11	59436253	59436698	promoter-TSS (NM_152716)	36	PATL1
chr14	93489434	93489708	intron (NM_014216, intron 3 of 10)	-44226	ITPK1-AS1
chr16	27561336	27561604	promoter-TSS (NM_015202)	2	KIAA0556
chr13	99097700	99097909	intron (NM_005766, intron 24 of 26)	76575	STK24
chr11	64084896	64085275	promoter-TSS (NM_001358516)	471	TRMT112
chr4	75023629	75023956	promoter-TSS (NM_001351329)	-33	MTHFD2L
chr19	797047	797496	promoter-TSS (NM_031991)	-121	PTBP1
chr16	4357557	4357989	Intergenic	-6989	GLIS2
chr12	30907871	30908205	promoter-TSS (NM_023925)	30	LOC645485
chr17	4850764	4851427	intron (NM_005022, intron 1 of 2)	1286	PFN1
chr1	23670737	23670958	promoter-TSS (NM_001297622)	10	HNRNPR
chr8	146126971	146127319	promoter-TSS (NM_021061)	-299	ZNF250
chr17	13972530	13972877	promoter-TSS (NR_049718)	-16	COX10
chr7	100895239	100895795	Intergenic	-7146	FIS1
chr15	42264799	42265179	promoter-TSS (NM_139265)	28	PLA2G4E-AS1
chr17	7387009	7387327	promoter-TSS (NM_000937)	400	ZBTB4
chr5	180650140	180650370	promoter-TSS (NM_033549)	-8	TRIM41
chr1	25573387	25573708	intron (NR_135788, intron 1 of 3)	463	RSRP1
chr13	26795940	26796901	promoter-TSS (NM_183045)	88	RNF6
chr16	69788772	69789036	promoter-TSS (NM_014062)	-33	NOB1
chr6	30585113	30585384	promoter-TSS (NM_002714).3	-164	PPP1R10
chr12	31881853	31882272	promoter-TSS (NR_103522)	46	AMN1
chr6	138725215	138725446	promoter-TSS (NM_001326381)	-6	HEBP2
chr1	28995151	28995349	promoter-TSS (NM_001319674)	10	GMEB1
chr9	123975468	123975751	intron (NM_001353053, intron 5 of 25)	-11244	RAB14
chr20	10015530	10015832	promoter-TSS (NM_198798)	34	ANKEF1
chr16	81130066	81130276	promoter-TSS (NM_004483)	-191	GCSH
chr16	15982445	15982647	promoter-TSS (NM_001304500)	-40	FOPNL
chr2	65454641	65455628	intron (NM_001005386, intron 1 of 9)	305	ACTR2
chr11	93474588	93474825	promoter-TSS (NM_001351988)	-3	TAF1D
chr17	7145669	7145870	promoter-TSS (NM_007278)	-16	GABARAP
chr7	64363468	64363877	promoter-TSS (NR_003099)	52	ZNF273
chr10	5931894	5932261	promoter-TSS (NM_019046)	-89	FBH1
chr15	55790490	55790736	non-coding (NR_037923, exon 1 of 16)	169	DNAAF4-CCPG1
chr13	46626797	46627008	promoter-TSS (NM_001076788)	11	ZC3H13
chr9	136202982	136203216	promoter-TSS (NM_006753)	-52	SURF6
chr17	4693232	4693493	exon (NM_001014985, exon 4 of 4)	1108	GLTPD2
chr2	232826289	232826694	intron (NM_001257282, intron 1 of 6)	198	DIS3L2
chr1	27816718	27816929	promoter-TSS (NM_001201404)	-125	WASF2
chr11	67168992	67169413	exon (NM_002708, exon 1 of 7)	174	PPP1CA
chr2	37458660	37458915	promoter-TSS (NR_146410)	13	NDUFAF7
chrX	119384831	119385059	intron (NM_006777, intron 1 of 1)	335	ZBTB33
chr3	49711663	49711888	5' UTR (NM_001640, exon 1 of 22)	340	APEH
chr12	102513794	102514040	promoter-TSS (NM_001319996)	-8	NUP37
chr19	44860566	44861030	promoter-TSS (NM_001348284)	58	ZNF112
chr5	149829194	149829719	promoter-TSS (NM_005617)	-137	RPS14
chr20	18547881	18548171	promoter-TSS (NM_001348958)	-38	SMIM26
chr17	41277233	41277712	promoter-TSS (NR_003108)	-4	BRCA1
chr21	44344107	44344344	intron (NM_001308491, intron 1 of 1)	1483	ERVH48-1
chr20	5730906	5731336	promoter-TSS (NM_001303479)	88	SHLD1
chr10	88854525	88854769	promoter-TSS (NM_001330112)	157	GLUD1
chr17	7589318	7589554	promoter-TSS (NM_001143990)	47	WRAP53
chr15	55611180	55611563	promoter-TSS (NM_001308423)	21	PIGBOS1
chr1	155904106	155904478	promoter-TSS (NM_014949)	-59	KHDC4
chr4	1857819	1858209	promoter-TSS (NM_012318)	-40	LETM1
chr3	48936271	48936501	promoter-TSS (NM_000387)	40	SLC25A20
chr9	131314466	131314778	promoter-TSS (NM_003127)	-215	SPTAN1
chr2	187350749	187351075	promoter-TSS (NM_018471)	27	ZC3H15
chr22	39916175	39916599	promoter-TSS (NM_001675)	-177	ATF4
chr1	179335000	179335260	promoter-TSS (NR_073544)	23	AXDND1
chr2	169658945	169659177	promoter-TSS (NM_001171632)	-39	NOSTRIN
chr12	111180528	111180781	5' UTR (NM_002710, exon 1 of 7)	129	PPP1CC
chr11	110300544	110300930	promoter-TSS (NM_004109)	76	FDX1
chr14	24740349	24740554	5' UTR (NM_004581, exon 1 of 16)	382	RABGGTA
chr5	140027261	140027491	promoter-TSS (NM_002488)	-6	NDUFA2
chr19	44576051	44576408	promoter-TSS (NM_001037813)	-68	ZNF284
chr11	65420400	65420625	TTS (NM_001243985)	3849	MIR4489
chr12	94853613	94853862	promoter-TSS (NM_001346460)	27	CEP83
chr8	146024067	146024350	promoter-TSS (NM_213605)	-53	ZNF517
chr6	90348132	90348582	promoter-TSS (NR_028493)	106	LOC101929057
chr19	16606835	16607208	promoter-TSS (NM_145046)	-18	CALR3
chr15	91565637	91565999	promoter-TSS (NM_001289149)	33	VPS33B
chr12	124086156	124086755	promoter-TSS (NR_135104)	-169	DDX55
chr1	63988837	63989355	promoter-TSS (NR_045147)	124	EFCAB7
chr22	38349537	38349773	promoter-TSS (NM_001207062)	-1	C22orf23
chr7	1014689	1014969	intron (NM_001031617, intron 1 of 2)	406	COX19
chr1	109969016	109969478	promoter-TSS (NM_001199773)	-139	PSMA5
chr17	40086518	40086972	promoter-TSS (NM_001350319)	-102	TTC25
chr5	172410686	172410912	promoter-TSS (NM_003945)	36	ATP6V0E1
chr16	1470676	1470974	promoter-TSS (NM_001272051)	-24	C16orf91
chr1	168148006	168148263	promoter-TSS (NM_152902)	51	TIPRL
chr2	170430299	170430535	promoter-TSS (NM_001322049)	14	FASTKD1
chr2	68289803	68290226	intron (NM_001190263, intron 1 of 5)	145	C1D
chr2	198569948	198570157	promoter-TSS (NM_138395)	24	MARS2
chr16	2097807	2098073	promoter-TSS (NM_001318194)	44	TSC2
chr7	92439098	92439316	intron (NM_001259, intron 2 of 7)	24057	CDK6
chr4	186064106	186064426	promoter-TSS (NM_001151)	-151	SLC25A4
chr3	194393148	194393397	promoter-TSS (NM_018385)	-66	LSG1
chr17	7487067	7487518	promoter-TSS (NM_001322800)	105	LOC100996842
chr18	12948046	12948535	intron (NM_001013437, intron 1 of 8)	307	SEH1L
chr8	67341101	67341337	promoter-TSS (NM_015169)	-7	RRS1-AS1
chr19	18682396	18682754	promoter-TSS (NM_001321018)	35	UBA52
chr1	150039704	150039901	promoter-TSS (NM_001279354)	77	VPS45
chr5	180673340	180673547	promoter-TSS (NR_109909)	-98	CTC-338M12.4
chr16	3355366	3356062	promoter-TSS (NM_033208)	230	ZNF75A
chr11	68039426	68039820	promoter-TSS (NM_022338)	-154	C11orf24
chr5	140070813	140071264	promoter-TSS (NM_001278731)	27	HARS2
chr1	108742835	108743168	promoter-TSS (NM_013386)	-21	SLC25A24
chr19	45004237	45004907	promoter-TSS (NM_001278508)	3	ZNF180
chr15	89787049	89787769	intron (NM_018193, intron 1 of 36)	215	FANCI
chr17	35305987	35306444	promoter-TSS (NM_012138)	40	AATF
chr5	180618349	180618799	intron (NR_108031, intron 1 of 1)	334	LINC01962
chr12	122124862	122125186	Intergenic	-17464	MORN3
chr5	171533964	171534216	intron (NM_005990, intron 5 of 18)	81256	STK10
chr1	109756385	109756597	promoter-TSS (NM_006513)	-24	SARS
chr8	22102442	22102931	promoter-TSS (NR_029714)	67	POLR3D
chr3	156534685	156534927	promoter-TSS (NR_038387)	45	LINC00886
chr13	98085249	98085826	promoter-TSS (NM_021033)	-938	RAP2A
chr17	47021919	47022342	promoter-TSS (NM_007241)	74	SNF8
chr16	53088706	53088930	promoter-TSS (NM_025134)	-87	CHD9
chr14	39572384	39572777	5' UTR (NM_006364, exon 1 of 20)	152	SEC23A
chr19	10028007	10028233	intron (NM_058164, intron 1 of 5)	-3739	OLFM2
chr12	56583834	56584205	promoter-TSS (NM_001130420)	-661	SMARCC2
chr15	101835383	101835671	promoter-TSS (NM_003090)	-40	SNRPA1
chr9	88968864	88969560	5' UTR (NM_024617, exon 1 of 27)	153	TUT7
chr11	46389252	46389447	intron (NM_001105540, intron 4 of 31)	6204	DGKZ
chr8	135844549	135844783	Intergenic	-5646	NCRNA00250
chr1	153963080	153963389	promoter-TSS (NM_001349947)	3	RPS27
chr7	6746479	6746747	promoter-TSS (NM_016265)	-47	ZNF12
chr14	76618058	76618348	promoter-TSS (NM_001322028)	-25	GPATCH2L
chr8	144717933	144718305	promoter-TSS (NM_001082480)	-64	ZNF623
chr17	40714027	40714305	promoter-TSS (NM_025233)	74	COASY
chr1	104068475	104068665	promoter-TSS (NM_001286997)	-8	RNPC3
chr17	80255787	80256291	Intergenic	-5349	LINC01970
chr20	36322228	36322501	promoter-TSS (NM_030877)	7	CTNNBL1
chr7	132937589	132937897	promoter-TSS (NM_021807)	-80	EXOC4
chr19	46088097	46088349	promoter-TSS (NM_025136)	-101	OPA3
chr6	3849407	3849679	promoter-TSS (NM_012135)	-57	FAM50B
chr2	118943933	118944156	promoter-TSS (NR_144530)	-82	LOC100506797
chr2	234330746	234330946	intron (NM_003648, intron 2 of 28)	34046	DGKD
chr1	173837281	173837910	promoter-TSS (NR_002579)	160	ZBTB37
chr22	50744374	50744584	intron (NM_012401, intron 1 of 36)	1522	PLXNB2
chr5	180258155	180258733	non-coding (NR_045680, exon 1 of 1)	174	HEIH
chr14	45722230	45722573	5' UTR (NM_018353, exon 1 of 17)	204	MIS18BP1
chr17	16438889	16439428	Intergenic	33368	ZNF287
chr3	178865707	178865975	promoter-TSS (NR_125401)	-80	LOC101928739
chr8	130951970	130952255	promoter-TSS (NM_001353314)	6	FAM49B
chr11	45376822	45377150	promoter-TSS (NR_120557)	64	LOC101928812
chr11	65383129	65383398	promoter-TSS (NM_032223)	-520	PCNX3
chr3	152879840	152880143	promoter-TSS (NM_002886)	-10	RAP2B
chr19	45542170	45542410	promoter-TSS (NM_001278439)	-8	CLASRP
chr2	148778306	148778614	promoter-TSS (NM_001190881)	3	ORC4
chr19	12721415	12721715	promoter-TSS (NM_020714)	58	ZNF490
chr13	73301641	73302143	promoter-TSS (NM_024808)	5	BORA
chr3	191047025	191047309	5' UTR (NM_174908, exon 1 of 11)	293	CCDC50
chr9	35732083	35732526	promoter-TSS (NM_006289)	-13	CREB3
chr19	56166604	56167038	intron (NM_001012478, intron 1 of 11)	1405	U2AF2
chr1	227730360	227730586	Intergenic	-20747	ZNF678
chrX	129473666	129474013	promoter-TSS (NM_001282198)	-23	SLC25A14
chr6	133135419	133135739	promoter-TSS (NR_002434)	-129	RPS12
chr1	226111734	226112245	promoter-TSS (NM_013328)	51	PYCR2
chr20	22666768	22667068	promoter-TSS (NR_146527)	-936	LINC01747
chr2	71295328	71295819	5' UTR (NM_001330425, exon 1 of 9)	165	NAGK
chr20	18568433	18568779	promoter-TSS (NM_001318043)	69	DTD1
chr7	91509894	91510158	promoter-TSS (NM_001301135)	8	MTERF1
chr16	29605973	29606154	intron (NR_135305, intron 1 of 13)	350	SMG1P2
chr19	50083733	50084025	promoter-TSS (NM_015953)	-50	NOSIP
chrX	25031084	25031336	exon (NM_139058, exon 2 of 5)	2855	ARX
chr11	207065	207678	promoter-TSS (NM_001286134)	51	BET1L
chr2	54198038	54198421	promoter-TSS (NM_001320586)	-11	ACYP2
chr15	89089795	89090037	promoter-TSS (NM_001321596)	18	DET1
chr8	48920807	48921110	promoter-TSS (NM_003350)	-37	UBE2V2
chr15	90744307	90744727	promoter-TSS (NM_198925)	-45	SEMA4B
chr8	144416653	144417004	intron (NM_001258447, intron 1 of 13)	233	TOP1MT
chr17	46184860	46185263	5' UTR (NM_013323, exon 1 of 7)	114	SNX11
chr17	73663166	73663500	promoter-TSS (NM_004259)	-64	RECQL5
chr12	53689169	53689401	promoter-TSS (NM_002624)	50	PFDN5
chr15	78423762	78424055	promoter-TSS (NR_125435)	-31	CIB2
chr5	167751960	167752154	intron (NM_001161661, intron 1 of 22)	32992	WWC1
chr19	39902867	39903308	promoter-TSS (NM_022835)	-663	PLEKHG2
chr14	24711527	24712062	promoter-TSS (NM_001099274)	86	TINF2
chrX	16737525	16737877	promoter-TSS (NR_033181)	-6	SYAP1
chr3	47844341	47844694	non-coding (NR_075079, exon 1 of 4)	118	DHX30
chr9	101569813	101570027	promoter-TSS (NM_024642)	-61	GALNT12
chr12	110437107	110437309	promoter-TSS (NM_033121)	-27	ANKRD13A
chr7	22862436	22862657	promoter-TSS (NM_019059)	-75	TOMM7
chr19	10216915	10217135	5' UTR (NM_020230, exon 1 of 12)	126
chr17	72869251	72869806	promoter-TSS (NR_047576)	-372	FDXR
chr1	156163657	156163957	promoter-TSS (NR_104408)	84	SLC25A44
chr2	9983467	9983892	exon (NM_005680, exon 1 of 15)	108	TAF1B
chr16	88923197	88923521	promoter-TSS (NM_001323544)	15	GALNS
chr13	88463143	88463380	promoter-TSS (NR_104059)	-486	LINC00397
chr8	145133314	145133683	promoter-TSS (NM_019037)	-24	EXOSC4
chr20	13619500	13619763	promoter-TSS (NM_001323604)	-48	TASP1
chr22	33698036	33698240	intron (NM_133642, intron 12 of 14)	134517	MIR4764
chr10	33247096	33247496	promoter-TSS (NM_002211)	-3	ITGB1
chr15	65477900	65478149	promoter-TSS (NR_133680)	-266	CLPX
chr12	4430048	4430494	promoter-TSS (NM_020375)	-88	TIGAR
chr8	62672755	62672984	Intergenic	45522	MIR4470
chr15	44119012	44119215	promoter-TSS (NM_024908)	1	WDR76
chr5	148930960	148931323	promoter-TSS (NM_001892)	-26	CSNK1A1
chr2	3605797	3606132	promoter-TSS (NR_148532)	-3	RNASEH1
chr1	109102499	109102750	promoter-TSS (NM_001010883)	-347	FAM102B
chr9	6681361	6681813	Intergenic	-35895	GLDC
chr1	29208599	29208816	Intergenic	-4896	EPB41
chr12	112563159	112563496	promoter-TSS (NM_001143906)	-22	TRAFD1
chr19	55727853	55728136	Intergenic	-7120	PTPRH
chr14	35590964	35591811	promoter-TSS (NM_001256681)	-140	KIAA0391
chr5	175299468	175299701	intron (NM_001008220, intron 1 of 3)	1083	CPLX2
chr14	23341721	23341968	intron (NM_014045, intron 1 of 6)	918	LRP10
chr1	227922898	227923142	promoter-TSS (NM_001161465)	92	JMJD4
chr19	6464086	6464319	promoter-TSS (NM_139161)	-47	CRB3
chr1	28879326	28879552	promoter-TSS (NR_003109)	-90	TRNAU1AP
chr11	47429591	47430127	promoter-TSS (NM_001330245)	-187	SLC39A13
chr7	99517009	99517371	promoter-TSS (NM_033091)	33	TRIM4
chr1	1093344	1093750	Intergenic	-8937	MIR200B
chr9	125693725	125693952	promoter-TSS (NM_020924)	-8	ZBTB26
chr17	18061502	18061702	intron (NM_016239, intron 50 of 64)	-25265	ALKBH5
chr13	76123804	76124005	promoter-TSS (NM_001287394)	18	UCHL3
chr17	80231100	80231600	non-coding (NR_110578, exon 1 of 9)	244	CSNK1D
chr2	26101358	26101689	promoter-TSS (NM_018263)	-138	ASXL2
chr10	35924484	35924704	Intergenic	5586	MIR4683
chr12	11801779	11802646	promoter-TSS (NM_001987)	-576	ETV6
chr4	47465475	47465774	exon (NM_001329668, exon 1 of 5)	123	COMMD8
chr8	23104054	23104266	promoter-TSS (NM_001317899)	55	CHMP7
chr19	46498231	46498705	promoter-TSS (NM_001267723)	-251	CCDC61
chr2	75185633	75186256	exon (NM_019896, exon 1 of 4)	174	POLE4
chr2	61404538	61404893	non-coding (NR_152210, exon 1 of 6)	162	AHSA2P
chr20	32580826	32581186	promoter-TSS (NM_007367)	-452	RALY
chr3	197807514	197807736	promoter-TSS (NR_003291)	-83	ANKRD18DP
chr4	41992403	41992640	promoter-TSS (NM_006345)	-2	SLC30A9
chr16	23652579	23652890	promoter-TSS (NM_024675)	47	DCTN5
chr14	34529533	34529849	Intergenic	-109407	EGLN3
chr5	158690132	158690445	5' UTR (NM_145049, exon 1 of 11)	213	UBLCP1
chr2	37311432	37311742	promoter-TSS (NM_001278505)	-7	GPATCH11
chr20	35917933	35918250	promoter-TSS (NM_022077)	40	MANBAL
chr4	76649672	76649936	promoter-TSS (NM_003715)	98	USO1
chr8	95565629	95565996	promoter-TSS (NM_015496)	-66	VIRMA
chr16	73685601	73685780	Intergenic	264986	LINC01568
chr8	103250951	103251190	promoter-TSS (NM_001172477)	-11	RRM2B
chr10	120101519	120101915	intron (NM_022063, intron 1 of 8)	122	FAM204A
chr1	150551748	150552400	5' UTR (NM_021960, exon 1 of 3)	140	MCL1
chr5	139944244	139944457	promoter-TSS (NM_133172)	-161	APBB3
chr17	29151586	29151969	promoter-TSS (NM_015986)	1	CRLF3
chr17	42580873	42581221	promoter-TSS (NM_001304942)	-77	GPATCH8
chr1	150185785	150186042	Intergenic	21113	ANP32E
chr15	85197313	85197642	promoter-TSS (NR_130945)	0	WDR73
chr1	227751125	227751665	non-coding (NR_033184, exon 1 of 4)	175	ZNF678
chr12	120105533	120106089	promoter-TSS (NM_006253)	50	PRKAB1
chr19	30433017	30433728	non-coding (NR_045557, exon 1 of 10)	226	URI1
chr11	19138572	19138849	promoter-TSS (NM_019028)	18	ZDHHC13
chr9	130830357	130830569	promoter-TSS (NM_197956)	-16	SLC25A25
chr21	38232544	38232758	intron (NM_000411, intron 7 of 11)	102007	HLCS
chr2	108888430	108888669	Intergenic	-16546	SULT1C2
chr5	125936483	125936686	promoter-TSS (NM_032177)	-23	PHAX
chr18	72163301	72163803	promoter-TSS (NM_018235)	52	CNDP2
chr16	85833120	85833500	promoter-TSS (NM_001318797)	6	COX4I1
chr15	45459068	45459342	TTS (NM_138356)	14200	SHF
chr8	99057715	99057939	promoter-TSS (NM_000989)	-9	RPL30
chr18	23670747	23670991	promoter-TSS (NM_005637)	-258	SS18
chr14	24025347	24025595	non-coding (NR_023314, exon 1 of 2)	280	THTPA
chr12	57881667	57881908	promoter-TSS (NM_004990)	51	MARS
chr1	173683942	173684179	promoter-TSS (NM_014458)	-20	KLHL20
chr1	183604643	183605055	promoter-TSS (NM_015149)	227	ARPC5
chr7	12726220	12726501	promoter-TSS (NM_212460)	-92	ARL4A
chr22	39898190	39898455	promoter-TSS (NM_019008)	87	MIEF1
chr16	2732262	2732593	promoter-TSS (NM_018992)	-68	KCTD5
chr16	15188031	15188312	promoter-TSS (NR_125434)	21	RRN3
chr8	86019330	86019705	5' UTR (NM_001349638, exon 1 of 17)	194	LRRCC1
chr9	130186555	130186757	promoter-TSS (NM_001322260)	3	ZNF79
chr8	145158457	145158824	promoter-TSS (NM_032272)	498	SHARPIN
chr10	102046285	102046532	promoter-TSS (NM_173809)	61	BLOC1S2
chr16	284362	284866	promoter-TSS (NR_104317)	69	FAM234A
chr10	1034191	1034628	promoter-TSS (NM_012341)	60	GTPBP4
chr1	226374332	226374569	promoter-TSS (NM_022735)	-27	ACBD3
chr19	7694438	7694782	promoter-TSS (NM_020196)	-61	PET100
chr3	9932183	9932472	promoter-TSS (NM_032492)	56	JAGN1
chr13	29292734	29293128	5' UTR (NM_001135919, exon 1 of 7)	219	SLC46A3
chr16	58035150	58035495	promoter-TSS (NM_024598)	45	USB1
chr6	28834400	28834660	Intergenic	-3076	LINC01623
chr19	1180457	1180838	Intergenic	-6365	SBNO2
chr10	101769611	101769860	promoter-TSS (NM_015221)	-25	DNMBP
chr21	43933833	43934066	promoter-TSS (NM_001320537)	-14	SLC37A1
chr13	50698418	50698708	intron (NR_109974, intron 2 of 6)	1114	DLEU2
chr1	31191484	31191928	promoter-TSS (NR_034182)	87	MATN1-AS1
chr7	90032636	90032895	5' UTR (NM_012129, exon 1 of 3)	117	CLDN12
chr18	74533887	74534216	promoter-TSS (NM_001306089)	200	ZNF236-DT
chr19	9879275	9879685	promoter-TSS (NM_001353799)	-66	ZNF846
chr9	130977194	130977512	intron (NM_001005336, intron 1 of 22)	-10691	CIZ1
chr7	25608539	25608755	Intergenic	-340542	NPVF
chr17	58469456	58469924	promoter-TSS (NM_032582)	-104	USP32
chr22	47158410	47158666	promoter-TSS (NM_001284304)	24	TBC1D22A
chr5	122758901	122759348	intron (NM_153223, intron 1 of 20)	162	CEP120
chr17	75084618	75084908	promoter-TSS (NR_027058)	38	SNHG20
chr2	43445809	43446118	Intergenic	7782	ZFP36L2
chr1	203830542	203830875	promoter-TSS (NM_001328638)	-5	SNRPE
chr2	119593616	119593859	Intergenic	12022	EN1
chr7	97736321	97736860	exon (NM_014916, exon 1 of 14)	393	LMTK2
chr9	116163417	116163753	promoter-TSS (NM_001317745)	33	ALAD
chr18	29523016	29523268	promoter-TSS (NM_014939)	-51	TRAPPC8
chr17	42092256	42092503	promoter-TSS (NM_032376)	18	TMEM101
chr1	44412119	44412429	promoter-TSS (NM_014652)	-204	IPO13
chr6	96969483	96969744	promoter-TSS (NM_015323)	-89	UFL1
chr3	196758557	196758754	Intergenic	-1968	MELTF
chr19	35167842	35168932	promoter-TSS (NM_018675)	-157	ZNF302
chr17	46048368	46048785	intron (NM_001278198, intron 1 of 12)	254	CDK5RAP3
chr20	2644778	2645001	promoter-TSS (NM_006899)	-20	IDH3B
chr15	44092675	44092894	promoter-TSS (NM_001258031)	165	HYPK
chr17	79633509	79633938	promoter-TSS (NM_001304995)	-38	CCDC137
chr5	180236763	180237323	promoter-TSS (NM_001114618)	94	MGAT1
chr11	65627054	65627262	promoter-TSS (NM_001350283)	-714	MUS81
chr20	34824249	34824514	promoter-TSS (NM_001271874)	42	AAR2
chr1	249120386	249120607	promoter-TSS (NR_036070)	-12	SH3BP5L
chr3	128444877	128445155	promoter-TSS (NM_004637)	37	RAB7A
chr1	42800658	42801079	promoter-TSS (NM_001198851)	18	FOXJ3
chr14	61447743	61448005	promoter-TSS (NR_033344)	42	SLC38A6
chr10	104182508	104182741	TTS (NM_024040)	-2933	PSD
chr3	14413370	14413620	Intergenic	-19427	LINC01267
chr19	36208421	36208797	promoter-TSS (NM_014727)	-312	KMT2B
chr19	56110797	56111094	promoter-TSS (NM_032836)	-52	FIZ1
chr15	42500396	42500612	promoter-TSS (NM_001301138)	20	VPS39
chr17	80009665	80009909	promoter-TSS (NM_212492)	46	GPS1
chr15	29861087	29861288	intron (NM_015307, intron 1 of 10)	1740	FAM189A1
chr1	40505606	40505898	promoter-TSS (NM_001350477)	15	CAP1
chr12	49628316	49628544	intron (NM_001303114, intron 1 of 3)	6721	TUBA1C
chr8	67579286	67579909	promoter-TSS (NM_019607)	-145	VCPIP1
chr12	106751369	106751608	promoter-TSS (NM_018082)	52	POLR3B
chr19	54663133	54663868	promoter-TSS (NM_024316)	-19	LENG1
[truncated: 10,465 more rows]
