# Supplementary material for: The ETS transcription factor ELF1 regulates a broadly antiviral program distinct from the type I interferon response
Source: PLoS Pathog. 2019 Nov 4;15(11):e1007634. doi: 10.1371/journal.ppat.1007634 (PMC6932815; doi:10.1371/journal.ppat.1007634)
Supplement: S9 Table — (XLSX) [file ppat.1007634.s019.xlsx]

## Sheet: Sheet1
REAGENT or RESOURCE	SOURCE	IDENTIFIER
Antibodies
mouse monoclonal anti-influenza nucleoprotein	BEI resources	Cat#NR-4282;
		RRID: AB_2713892
rabbit polyclonal anti-ELF1	Santa Cruz Biotechnology	Cat# sc-631; RRID: AB_631428;
		Clone: C-20
rabbit polyclonal anti-ELF1	Bethyl labs	Cat# A301-443;
		RRID:AB_960983
rabbit monoclonal anti-IRF1	Cell Signaling	Cat # 8487S
		RRID:AB_10949108
mouse monoclonal anti-beta-actin	Thermo Fisher Scientific	Cat# MA5-15739; RRID: AB_10979409;
		Clone: BA3R
mouse monoclonal anti-beta-actin-HRP	Thermo Fisher Scientific	Cat# MA5-15739-HRP; RRID: AB_2537667;
		Clone: BA3R
Alexa anti-mouse 488	Thermo Fisher Scientific	Cat# A-21202; RRID:AB_141607
goat anti-rabbit HRP	Thermo Fisher Scientific	Cat# G-21234; RRID: AB_2536530
goat anti-mouse HRP	Thermo Fisher Scientific	Cat# G-21040; RRID: AB_2536527
rabbit polyclonal anti-STAT1	Cell Signaling	Cat# 9172; RRID:AB_2198300
rabbit monoclonal anti-pSTAT3	Cell Signaling	Cat# 9145; RRID: AB_2491009
Virus Strains
influenza A/WSN/1933 (H1N1) virus	Laboratory of Adolfo Garcia-Sastre	(Fodor et al., 1999)
influenza A/PuertoRico/1934 (H1N1) virus	Laboratory of Adolfo Garcia-Sastre	(Schickli et al., 2001)
influenza A/PuertoRico/1934 (H1N1) NS1-EGFP virus	Laboratory of Adolfo Garcia-Sastre	(Perez et al., 2013)
influenza A/California/04/2009pdm (H1N1) virus	Laboratory of Peter Palese	BEI Cat # NR-13659
human parainfluenzavirus 3-GFP (HPIV3-GFP)	Laboratory of Peter Collins	(Zhang et al., 2005)
(based on strain JS)
Coxsackie B virus-GFP (CxB-GFP)	Laboratory of Lindsay Whitton	(Feuer et al., 2002)
(based on pMKS1-GFP)
yellow fever virus-Venus (YFV-Venus)	Laboratory of Charles M. Rice	(Jones et al., 2010)
(based on strain 17D)
Chikungunyavirus-ZsGreen (CHIKV-ZsGreen)	Laboratory of Kenneth Stapleford	This publication
(based on strain La Réunion 06-049)
herpes simplex virus 1-GFP (HSV-1-GFP)	Laboratory of Ian Mohr	(Benboudjema et al., 2003)
(based on strain Patton)
Adenovirus-GFP (AdV-GFP)	Laboratory of Patrick Hearing	This publication
(based on Adenovirus 5 pTG3602)
Vacciniavirus-GFP (VV-GFP)	Laboratory of Paula Traktman	(Schoggins et al., 2011)
(based on strain western reserve)
Sendai virus	ATCC	Cat # VR-907
(strain Cantell)
Chemicals, Peptides, and Recombinant Proteins
Puromycin	Sigma-Aldrich	Cat# P8833; CAS: 58-58-2
		(dihydrochloride) 53-79-2 (free base)
Ammonium Chloride	Sigma-Aldrich	Cat#: A9434
		Cas: 12125-02-9
Paraformaldehyde	Thermo Fisher Scientific	Cat#: 28906; CAS: 50-00-0
TPCK-trypsin	Sigma-Aldrich	Cat# T1426; CAS: 9002-07-05
Lenti-X-Concentrator	Clontech Laboratories	Cat# 631232
HEPES	Thermo Fisher Scientific	Cat# 15630080
polybrene	Americanbio Inc	Cat# AB0164300001; CAS: 28728-55-4
DAPI	Thermo Fisher Scientific	Cat# 62247; CAS #: 28718-90-3
Interferon-beta	Millipore Sigma	Cat# IF014
fraction V 30% BSA solution	Equitech-Bio	Cat# BL62
Diphyllin	ChemDiv	N038-0217
Ribavirin	Abcam	Cat# ab120660; CAS # 36791-04-5
Oseltamivir phosphate	Sigma-Aldrich	Cat# SML1606; Cas # 204255-11-8
Ruxolitinib	Invitrogen	Cat# TLRL-RUX; CAS # 1092939-17-7
Staurosporine	Sigma-Aldrich	Cat# S6942; Cas#: 62996-74-1
Poly(I:C) HMW	InvivoGen	Cat# tlrl-pic-5; Cas#: 31852-29-6
Phenol	Millipore Sigma	Cat#: P4457
		Cas#: 108-95-2
Chloroform	Millipore Sigma	Cat#: C2432
		Cas#: 67-66-3
FBS	Atlanta Biologicals	Cat#: S11150
RPMI	Corning	Cat#: 10-040-CV
DMEM	Corning	Cat#: 10013CV
BEGM Bullet kit	Lonza	Cat#: CC-3170
Rat tail collagen	Corning	Cat#: 354236
Transwell Inserts	Corning	Cat#: 3470
B-ALI Bullet kit	Lonza	Cat#: 00193514
Sytox green	Thermofisher	Cat#: S7020
Alexa Fluor 350 NHS Ester	Thermo Fisher Scientific	Cat#: A10168
Pen/Strep	Corning	Cat#: 30-002-CI
Avicel	FMC	Cat#: RC-591 NF
DMEM Powder	Gibco	Cat#: 12100-046
NEAA	Corning	Cat#: 25-025-Cl
DEAE-Dextran	Sigma	Cat#: D9885; Cas# 9064-91-9
Sodium Bicarbonate	Gibco	Cat#: 25080094
Glutamax	Gibco	Cat#: 35050061
Crystal Violet	ThermoFisher Scientific	Cat#: C581-25; Cas#: 548-62-9
Trizol	Invitrogen	Cat#: 15596026
Ethanol	ThermoFisher Scientific	Cat#: BP2818500; CAS: 64-17-5
Methanol	Sigma-Aldrich	Cat#: 34860; CAS: 67-56-1
Critical Commercial Assays
Dual luciferase kit	Promega	Cat#: E1960
SuperSignal West Dura Chemiluminescent Substrate	Thermo Fisher Scientific	Cat#: 34075
Illumina TruSeq Stranded Total RNA Library Prep Kit	Illumina	Cat#: RS-122-2201
TruSeq Stranded Total RNA with RiboZero Gold kite	Illumina	Cat#: RS-122-2301
Epicenter DNA ENDRepair kit	Epicenter Biotechnologies	Cat#: ER0720
End-It DNA End Repair kit	Lucigen	Cat#: ER0720
Klenow Fragment	NEB	Cat#: M0212
Genomic DNA Sample Prep Kit	Illumina	Cat#: FC-102-1003
T4 DNA ligase	NEB	Cat#: M0202
PowerUp™ SYBR™ Green Master Mix	Thermo Fisher Scientific	Cat# A25918
QIAmp Viral RNA kit	Qiagen	Cat#: 52906
RealTime ready RNA Virus Master (Roche)	Roche	Cat#: 05619416001
SuperScript® III First-Strand Synthesis System	Life Technologies	Cat# 18080051
iBlot® 2 Transfer Stacks, nitrocellulose	Life Technologies	Cat# IB23001
RNeasy Kit	Qiagen	Cat# 74106
QIAGEN PCR purification kit	Qiagen	Cat#: 28104
QIAGEN MinElute kit	Qiagen	Cat#: 28004
Quikchange kit Agilent	Agilent	Cat#: 200519
pCR8/GW/TOPO TA Cloning® Kit	Invitrogen	Cat#: 45-0642
Gateway LR Clonase II	Invitrogen	Cat#: 11791-100
Ficoll-Paque PLUS	GE Healthcare	Cat#: 1714402
Lookout Mycoplasma PCR Kit	Sigma-Aldrich	Cat#: MP0035-1KT
mMessage mMachine SP6 Transcription kit	Ambion	Cat#:AM1340
Subcellular Protein Fractionation Kit for Cultured Cells	Thermo Fisher Scientific	Cat#: 78840
Dynabeads anti rabbit	Invitrogen	Cat#: M-280
Phasemaker tubes	Invitrogen	Cat#: A33248
Experimental Models: Cell Lines
Human: A549 (lung epithelial)	ATCC	Cat# CCL-185; RRID: CVCL_0023
Human: A549 STAT1-/-	Laboratory of Adolfo Garcia-Sastre	(Aydillo et al., 2018)
Human: HeLa (cervix epithelial)	ATCC	Cat# CCL-2; RRID:CVCL_0030
Human: HFF (foreskin fibroblasts)	ATCC	Cat# SCRC-1041; RRID:CVCL_3285
Human: 293T (embryonic kidney epithelial)	ATCC	Cat# CRL-3216; RRID: CVCL_0063
Human: LentiX-293T (embryonic kidney epithelial)	Clontech Laboratories	Cat# 632180
Human: 293T ISRE reporter cell line	Laboratory of Adolfo Garcia-Sastre	(Baum et al., 2010)
Human: PBMC	New York Blood Services
Human: NHBE (primary bronchial epithelial)	Lonza	Cat# CC-2540S
Canine: MDCK (kidney epithelial)	Laboratory of Wendy Barclay
African green monkey: Vero cell (kidney epithelial)	ATCC	Cat#: CCL-B1; RRID: CVCL_0059
Rhesus monkey: LLC-MK2 (kidney epithelial)	Laboratory of Wendy Barclay
Syrian golden hamster: BHK-21 (fibroblast)	ATCC	Cat#: CCL-10; RRID: CVCL_1915
Experimental Models: Organisms/Strains
BALB/cJ (mouse)	The Jackson Laboratory	Cat# 000651
C57/BL6 (mouse)	The Jackson Laboratory	Cat# 000664
Oligonucleotides (see also supplementary Table 9)
Morpholino targeting human ELF1	Gene Tools	http://www.gene-tools.com
5’-GCATTCCCCTTAGATCCACATGAGA-3’
Morpholino human ELF1 mismatch control	Gene Tools	http://www.gene-tools.com
5’-GGATTCGCCTAAGATGCACATGACA-3’
Morpholino 1 targeting murine Elf1	Laboratory of Hong Moulton	This publication
5’- CTGGCCTTTCTGGCTCACCTG -3’
Morpholino 2 targeting murine Elf1	Laboratory of Hong Moulton	This publication
5’- GCAGAACGACCCAGCCACATACCTG -3’
Morpholino scramble control	Laboratory of Hong Moulton	This publication
5’- CCTCTTACCTCAGTTACAATTTATA -3’
Recombinant DNA
pSCRPSY	Laboratory of Paul Bieniasz	(Dittmann et al., 2015)
pCR8/GW/TOPO	Thermo Fisher Scientific	Cat#: K2500-20
pCAGGS-PB1 (IAV WSN origin)	Laboratory of Peter Palese	(Hoffmann et al., 2008)
pCAGGS-PB2 (IAV WSN origin)	Laboratory of Peter Palese	(Hoffmann et al., 2008)
pCAGGS-PA (IAV WSN origin)	Laboratory of Peter Palese	(Hoffmann et al., 2008)
pCAGGS-NP (IAV WSN origin)	Laboratory of Peter Palese	(Hoffmann et al., 2008)
pCAGGS empty	Laboratory of Peter Palese	(Hoffmann et al., 2008)
pCAGGS-PB1 (IAV WSN origin)	Laboratory of Peter Palese	(Hoffmann et al., 2008)
pCAGGS-PB1 (IAV WSN origin)	Laboratory of Peter Palese	(Hoffmann et al., 2008)
pCAGGS-PB1 (IAV WSN origin)	Laboratory of Peter Palese	(Hoffmann et al., 2008)
pRLTK	Laboratory of Peter Palese	(Hoffmann et al., 2008)
pPolI-luc	Laboratory of Peter Palese	(Hoffmann et al., 2008)
pTG3602	Laboratory of Patrick Hearing	(Chartier et al., 1996)
VSV-G	Laboratory of Charles Rice	(Schoggins et al., 2011)
Gag-pol	Laboratory of Charles Rice	(Schoggins et al., 2011)
pDEST40-GFP	Laboratory of Charles Rice	(Dittmann et al., 2015)
p3xFLAG-CMV-7.1-MDA5	Laboratory of Erol Fikrig	(You et al., 2013)
p3xFLAG-CMV-7.1-ELF1	Laboratory of Erol Fikrig	(You et al., 2013)
p3xFLAG-CMV-7.1-ELF2	Laboratory of Erol Fikrig	(You et al., 2013)
p3xFLAG-CMV-7.1-ELF3	Laboratory of Erol Fikrig	(You et al., 2013)
p3xFLAG-CMV-7.1-ELF4	Laboratory of Erol Fikrig	(You et al., 2013)
p3xFLAG-CMV-7.1-ELF5	Laboratory of Erol Fikrig	(You et al., 2013)
Software and Algorithms
Prism	Graph Pad Software	Version 7.0e
Acrobat Illustrator	Adobe	Version CC2018
FlowJo	Tree Star; FlowJo	Version 2015
Biovia	Cloud Notebook	https://lb.biovianotebook.com/notebookloginservice/login.aspx?returnurl=https://cloud-1.biovianotebook.com
HCS Navigator	Thermo Fisher Scientific (Cellomics)	Version 6.6.0, build 8153
HISAT2	Johns Hopkins University	Version 2.0.4
DESeq2		Version 1.20.1
voom		Version 3.34.9
limma		Version 3.36.1
GOseq		Version 1.32.0
GOplot		Version 1.0.2
Gviz		Version 1.28.1
deeptools		Version 3.1.0
Integrative Genomics Viewer		Version 2.4.16
MACS		Version 2.1.1
		(Zhang et al., 2008)
bedtools		Version 2.27.1
		(Quinlan and Hall, 2010)
featureCounts		v1.6.3
bowtie2		Version 2.3.4.1
		(Langmead and Salzberg, 2012)
picard-tools		Version 1.88
		{http://broadinstitute.github.io/picard/index.html}
samtools		Version 1.9
		(Li et al., 2009)
ucscutils		Version 374
R		Version 3.5.2
Homer		Version 4.1.0 (Heinz S, et al. 2010)
Other
Sequence data, analyses, and resources related to the RNAseq	This publication	GSE122252
Sequence data, analyses, and resources related to the ChIPseq	This publication	GSE122252
