# Supplementary material for: The ETS transcription factor ELF1 regulates a broadly antiviral program distinct from the type I interferon response
Source: PLoS Pathog. 2019 Nov 4;15(11):e1007634. doi: 10.1371/journal.ppat.1007634 (PMC6932815; doi:10.1371/journal.ppat.1007634)
Supplement: S10 Table — (XLSX) [file ppat.1007634.s020.xlsx]

## Sheet: Sheet1
Oligonucleotide list Seifert and Si et al.
Purpose	Name	sequence 5' - 3'	additional information
qRT-PCR	ELF1 forward	GGAGTGCGTCTACTTCTGCC
	ELF1 reverse	CAGGCCGTAAGGAGCTGTCT
	RSAD2 (Viperin) forward	TGAAGTGATAGTTGACGCTGGT
	RSAD2 (Viperin) reverse	TGGGTGCTTACACCTGCTG
	RIG-I forward	CCTACCTACATCCTGAGCTACAT
	RIG-I reverse	TCTAGGGCATCCAAAAAGCCA
	FAR2 forward	TATCTATCCGTGCCCTGTGG
	FAR2 reverse	GCTTGGGTGTAATCTCGTCAAT
	NR2E1 forward	TCGGCTGAAGAAGTGTTTGG
	NR2E1 reverse	TCCTTGTGTCCACGGAAGTAG
	CARD11 forward	CCTGCCAACATTGAAGCTGT
	CARD11 reverse	ACGATGGGGTAGATGTTGGA
	IRF1 forward	ATGCCCATCACTCGGATGC
	IRF1 reverse	CCCTGCTTTGTATCGGCCTG
	IFN-beta forward	ACG CCG CAT TGA CCA TCT ATG
	IFN-beta reverse	CGG AGG TAA CCT GTA AGT CTG T
	IFN-alpha2	proprietary	Qiagen, Cat No QT00212527
	IFN-epsilon	proprietary	Qiagen, Cat No QT0220899
	IFN-kappa	proprietary	Qiagen, Cat No QT00197512
	IFN-gamma	proprietary	Qiagen, Cat No QT00000525
	influenza PR8 virus forward	CCACAACGGAAAACTATGTAG
	influenza PR8 virus reverse	CTGGAAGCAGTGGGTC
	influenza PR8 virus probe	TTCCCCAATTGTAGTGGGGCTATTCC
	CABP1 forward	TGCGACCAGAGGAAATTGAAGAGC
	CABP1 reverse	CGGCAGTTGATGTAGCCATCCTTG
	ABCA17P forward	GCCCTGGTACTTCTTCATCATGCC
	ABCA17P reverse	TTCTTCCTCCTTCCCTGCAACC
	DYNC1I1 forward	GAATACGTCTTCCACTGTCAGTCC
	DYNC1I1 reverse	TCCCACCAACCACCAAGTTAGG
	MPPED2 forward	AAACACGGTTCAGAGGCGAGTC
	MPPED2 reverse	GGAGATGCTCACAGGGTTTACTTC
	CACNA1C forward	AGAGAAAGAAGCTGGCCAGGAC
	CACNA1C reverse	GGCTTCTCCACCAACTCTTGTTTC
	HPSE forward	CCTTTGCAGCTGGCTTTATGTGG
	HPSE reverse	TCTATTCCCATTCGGGCTGACAGG
	TFR2 forward	TTCGCCCAGAAGGTGACCAATG
	TFR2 reverse	TGGCTCTGGGTATATGAGCACTCC
	PTPRB forward	GCATGCTAGTGGCTGTTGTTGC
	PTPRB reverse	GTCTTTCTCGACCATGGCTCAC
	VGF forward	GACGCGTCCCGATCTTCCC
	VGF reverse	TGAGGGCTTTCATGACCAAGAG
	CITED1 forward	TTCTGCCAAGGCTCTGAAATGC
	CITED1 reverse	GCTCATCTCTTGGTTGGCATCCTC
	RTN2 forward	CCAAGAACCCAACAGATTGGAGAC
	RTN2 reverse	TCGGAGTCGTAGGTCCAGTTCTTC
	MT1F forward	CGACTGATGCCAGGACAACC
	MT1F reverse	AGCAAATGGGTCAAGGTGGTA
	GPR160 forward	GCGCAAATGTCTCCGAGCTTAC
	GPR160 reverse	TTCTGTCCTCTCCAGTGGGTCTTC
	GRAMD1C forward	CAGGAAGAAGCAGCTTGGATGAC
	GRAMD1C reverse	GGGACTCCTCTTTGCCTAATCCTC
	RHOJ forward	TGTGGGAGGCAAGCAACACTTG
	RHOJ reverse	TCAGCTGGTTGTAGTCCTCCTGTC
	POM121L2 forward	AGCATCTCCAACCTGACTCCAG
	POM121L2 reverse	AAGGTGGCCTTGAGCTTGATCC
	UNC5A forward	GTACTTGCACTGCACCTTCACC
	UNC5A reverse	GCTCAGCAAACCTTGTGTCCTTG
	LSR forward	TGTGACCCTGGGAGATTACTACC
	LSR reverse	GGTCAAAGGTCAGGTCAGCATTTC
	CLPSL2 forward	CAGACCAAGGGAGCTACCAACATC
	CLPSL2 reverse	TGGATATGCACGTCAAGCCCATC
Cloning	ELF1 R8A site directed forward	TATGAGACCATGGGAGCAGCACTCAGGTACTATTAC
	ELF1 R8A site directed reverse	GTAATAGTACCTGAGTGCTGCTCCCATGGTCTCATA
	ELF1 full length forward	ATGGCTGCTGTTGTCCAACAGAAC
	ELF1 full length forward	CTAAAAAGAGTTGGGTTCCAGCAGTTC
	ELF1 delta TF forward	ATGGAAGCTTCTTGTCATGACGGG
	ELF1 delta ETS reverse overlap extension	CTGACCTTCCACTTTTGCCCTGGACACTGCTTTAGAATCCACC
	ELF1 delta ETS forward overlap extension	GCAGTGTCCAGGGCAAAAGTGGAAGGTCAGCGCTTGGTGTATC
